# Supplementary material for: Orientated crystallization of FA-based perovskite via hydrogen-bonded polymer network for efficient and stable solar cells
Source: Nat Commun. 2023 Feb 2;14:573. doi: 10.1038/s41467-023-36224-6 (PMC9895431; doi:10.1038/s41467-023-36224-6)
Supplement: Supplementary file 6 — Source Data [file 41467_2023_36224_MOESM6_ESM.xlsx]

## Sheet: Fig.1b
ppm	FAI	FTPA/FAI	FTPA/FAI/PbI2
-5.02151	-0.000415	-0.0004867	-0.000289
-5.02113	-0.000636	-0.00047585	-0.000289
-5.02074	-0.000703	-0.0004526	-0.00027
-5.02036	-0.000524	-0.00042935	-0.00025
-5.01998	-0.000354	-0.0004123	-0.000231
-5.0196	-0.000332	-0.00040455	-0.000212
-5.01921	-0.000284	-0.0004154	-0.000213
-5.01883	-0.000236	-0.0004402	-0.000214
-5.01845	-0.000161	-0.0004619	-0.000234
-5.01807	-8.58e-05	-0.00046345	-0.000254
-5.01768	-0.000206	-0.00044795	-0.000254
-5.0173	-0.000327	-0.00043555	-0.000254
-5.01692	-0.000448	-0.0004309	-0.000247
-5.01654	-0.000568	-0.00042935	-0.000241
-5.01616	-0.000558	-0.00042935	-0.000246
-5.01577	-0.000548	-0.0004402	-0.00025
-5.01539	-0.000366	-0.0004619	-0.000243
-5.01501	-0.000183	-0.00048205	-0.000236
-5.01463	-0.000252	-0.0004867	-0.000243
-5.01424	-0.00032	-0.0004774	-0.000249
-5.01386	-0.000314	-0.0004619	-0.000244
-5.01348	-0.000309	-0.0004526	-0.000238
-5.0131	-0.000289	-0.0004495	-0.000236
-5.01271	-0.00027	-0.0004464	-0.000233
-5.01233	-0.000373	-0.0004371	-0.000242
-5.01195	-0.000477	-0.0004216	-0.00025
-5.01157	-0.000338	-0.00040455	-0.00026
-5.01119	-0.000198	-0.00039835	-0.00027
-5.0108	-0.000182	-0.0003999	-0.000261
-5.01042	-0.000166	-0.00041075	-0.000253
-5.01004	-0.000215	-0.00042625	-0.000254
-5.00966	-0.000265	-0.0004371	-0.000254
-5.00927	-0.000192	-0.00044175	-0.000267
-5.00889	-0.000119	-0.00044175	-0.000279
-5.00851	-0.000199	-0.00044485	-0.00026
-5.00813	-0.00028	-0.00045725	-0.000241
-5.00775	-0.000287	-0.0004681	-0.000249
-5.00736	-0.000293	-0.0004681	-0.000256
-5.00698	-0.000215	-0.0004588	-0.000258
-5.0066	-0.000138	-0.00044795	-0.000259
-5.00622	-0.00033	-0.00044485	-0.000255
-5.00583	-0.000523	-0.0004402	-0.000251
-5.00545	-0.000501	-0.0004247	-0.000267
-5.00507	-0.00048	-0.00040455	-0.000283
-5.00469	-0.000335	-0.00038905	-0.00028
-5.0043	-0.00019	-0.00038905	-0.000277
-5.00392	-0.000188	-0.00040145	-0.000268
-5.00354	-0.000186	-0.00041695	-0.000259
-5.00316	-0.000221	-0.0004278	-0.00025
-5.00278	-0.000256	-0.00043555	-0.000241
-5.00239	-0.000313	-0.00043865	-0.000222
-5.00201	-0.00037	-0.0004371	-0.000203
-5.00163	-0.000304	-0.000434	-0.000219
-5.00125	-0.000238	-0.00043245	-0.000234
-5.00086	-0.00027	-0.0004309	-0.000252
-5.00048	-0.000303	-0.00042935	-0.000269
-5.0001	-0.000335	-0.0004278	-0.00026
-4.99972	-0.000368	-0.00043555	-0.000252
-4.99933	-0.000273	-0.0004557	-0.000261
-4.99895	-0.000178	-0.00048205	-0.000269
-4.99857	-0.000255	-0.00049445	-0.000259
-4.99819	-0.000332	-0.0004867	-0.000249
-4.99781	-0.000357	-0.00047275	-0.000245
-4.99742	-0.000383	-0.0004681	-0.00024
-4.99704	-0.000335	-0.00047585	-0.000242
-4.99666	-0.000286	-0.0004774	-0.000243
-4.99628	-0.000293	-0.0004619	-0.000247
-4.99589	-0.000299	-0.00044485	-0.000252
-4.99551	-0.000268	-0.00044795	-0.000256
-4.99513	-0.000238	-0.0004712	-0.00026
-4.99475	-0.000234	-0.0004929	-0.000249
-4.99436	-0.000229	-0.00048515	-0.000238
-4.99398	-0.000225	-0.0004495	-0.000239
-4.9936	-0.00022	-0.0004092	-0.00024
-4.99322	-0.000413	-0.00039525	-0.000248
-4.99284	-0.000606	-0.00041075	-0.000257
-4.99245	-0.000446	-0.0004371	-0.000247
-4.99207	-0.000286	-0.0004526	-0.000237
-4.99169	-7.95e-05	-0.00045415	-0.000234
-4.99131	-0.000119	-0.0004526	-0.00023
-4.99092	-0.000193	-0.00045105	-0.000246
-4.99054	-0.000266	-0.0004402	-0.000262
-4.99016	-0.000202	-0.00042005	-0.000261
-4.98978	-0.000137	-0.0004092	-0.00026
-4.9894	-0.000195	-0.00042625	-0.000249
-4.98901	-0.000253	-0.0004557	-0.000237
-4.98863	-0.000311	-0.0004619	-0.000244
-4.98825	-0.000368	-0.000434	-0.000252
-4.98787	-0.000303	-0.0003968	-0.000254
-4.98748	-0.000237	-0.0003875	-0.000255
-4.9871	-0.000316	-0.00041075	-0.000251
-4.98672	-0.000395	-0.000434	-0.000246
-4.98634	-0.000474	-0.00043555	-0.000253
-4.98595	-0.000553	-0.00042935	-0.00026
-4.98557	-0.000496	-0.00044175	-0.000254
-4.98519	-0.00044	-0.0004681	-0.000248
-4.98481	-0.000383	-0.0004805	-0.000247
-4.98443	-0.000326	-0.0004588	-0.000247
-4.98404	-0.000263	-0.00042315	-0.000246
-4.98366	-0.000201	-0.00041075	-0.000245
-4.98328	-0.000261	-0.000434	-0.000232
-4.9829	-0.000321	-0.00046965	-0.00022
-4.98251	-0.000415	-0.0004867	-0.000226
-4.98213	-0.000509	-0.0004836	-0.000231
-4.98175	-0.000529	-0.00047895	-0.000242
-4.98137	-0.000549	-0.0004774	-0.000253
-4.98098	-0.000379	-0.00046655	-0.000248
-4.9806	-0.000208	-0.00044795	-0.000243
-4.98022	-0.000161	-0.00043555	-0.000238
-4.97984	-0.000113	-0.0004464	-0.000233
-4.97946	3.58e-05	-0.00046035	-0.000238
-4.97907	0.000185	-0.00045415	-0.000243
-4.97869	0.00035	-0.0004309	-0.000248
-4.97831	0.000268	-0.0004185	-0.000253
-4.97793	4.25e-05	-0.0004278	-0.000253
-4.97754	-0.000183	-0.000434	-0.000254
-4.97716	-0.000203	-0.00042005	-0.000248
-4.97678	-0.000223	-0.0003999	-0.000243
-4.9764	-0.000214	-0.000403	-0.000241
-4.97602	-0.000206	-0.00042935	-0.000239
-4.97563	-0.000271	-0.00044795	-0.000249
-4.97525	-0.000336	-0.00043865	-0.000259
-4.97487	-0.000334	-0.00042005	-0.00025
-4.97449	-0.000331	-0.00042625	-0.000241
-4.9741	-0.000206	-0.00045105	-0.000244
-4.97372	-8.04e-05	-0.00046655	-0.000246
-4.97334	-6.87e-05	-0.00045415	-0.000254
-4.97296	-5.71e-05	-0.00042935	-0.000263
-4.97257	-0.000218	-0.0004216	-0.000259
-4.97219	-0.000378	-0.0004402	-0.000256
-4.97181	-0.000372	-0.000465	-0.000248
-4.97143	-0.000367	-0.0004774	-0.000241
-4.97105	-0.000325	-0.0004743	-0.000233
-4.97066	-0.000282	-0.00045725	-0.000225
-4.97028	-0.000284	-0.00043555	-0.000221
-4.9699	-0.000285	-0.00041695	-0.000216
-4.96952	-0.000249	-0.00041385	-0.000223
-4.96913	-0.000214	-0.0004309	-0.000229
-4.96875	-0.000372	-0.0004526	-0.000238
-4.96837	-0.00053	-0.0004588	-0.000247
-4.96799	-0.000655	-0.0004526	-0.000229
-4.9676	-0.000533	-0.0004495	-0.000212
-4.96722	-0.000361	-0.00046035	-0.000212
-4.96684	-0.000188	-0.00046965	-0.000213
-4.96646	-0.000222	-0.0004588	-0.00022
-4.96608	-0.000256	-0.00043245	-0.000226
-4.96569	-0.000286	-0.00041385	-0.000238
-4.96531	-0.000317	-0.00041695	-0.00025
-4.96493	-0.000225	-0.0004247	-0.000262
-4.96455	-0.000132	-0.0004247	-0.000274
-4.96416	-0.000119	-0.0004185	-0.000264
-4.96378	-0.000105	-0.00042005	-0.000255
-4.9634	-0.000215	-0.00043245	-0.000245
-4.96302	-0.000325	-0.0004464	-0.000235
-4.96263	-0.000228	-0.00045415	-0.000233
-4.96225	-0.000132	-0.0004619	-0.000231
-4.96187	-0.000109	-0.000465	-0.000229
-4.96149	-8.66e-05	-0.0004526	-0.000227
-4.96111	-3.11e-05	-0.0004216	-0.000236
-4.96072	2.44e-05	-0.0003937	-0.000244
-4.96034	6.09e-06	-0.0003968	-0.000241
-4.95996	-1.22e-05	-0.0004278	-0.000238
-4.95958	-7.89e-05	-0.00045725	-0.000238
-4.95919	-0.000146	-0.0004619	-0.000238
-4.95881	-4.02e-05	-0.0004526	-0.000232
-4.95843	6.52e-05	-0.00044795	-0.000227
-4.95805	-5.55e-05	-0.0004495	-0.000233
-4.95767	-0.000176	-0.00044795	-0.00024
-4.95728	-0.00026	-0.00044175	-0.000246
-4.9569	-0.000344	-0.00044795	-0.000252
-4.95652	-0.000387	-0.00046965	-0.000248
-4.95614	-0.00043	-0.000496	-0.000245
-4.95575	-0.000473	-0.0005053	-0.000258
-4.95537	-0.000516	-0.000496	-0.000272
-4.95499	-0.000435	-0.0004774	-0.000264
-4.95461	-0.000354	-0.00046035	-0.000233
-4.95422	-0.000346	-0.00044175	-0.000214
-4.95384	-0.000339	-0.0004247	-0.000217
-4.95346	-0.000361	-0.00041695	-0.000244
-4.95308	-0.000383	-0.00041695	-0.000271
-4.9527	-0.000232	-0.0004185	-0.000281
-4.95231	-8.19e-05	-0.0004216	-0.000291
-4.95193	-4.23e-05	-0.0004309	-0.000284
-4.95155	-2.61e-06	-0.00044485	-0.000277
-4.95117	-3.67e-05	-0.0004495	-0.000259
-4.95078	-7.08e-05	-0.0004371	-0.00024
-4.9504	-0.000169	-0.0004185	-0.000242
-4.95002	-0.000268	-0.0004092	-0.000243
-4.94964	-0.000293	-0.00041695	-0.000255
-4.94925	-0.000318	-0.00043555	-0.000268
-4.94887	-0.000194	-0.00045415	-0.000261
-4.94849	-6.95e-05	-0.00046345	-0.000253
-4.94811	-6.82e-05	-0.00045415	-0.000257
-4.94773	-6.7e-05	-0.00043245	-0.000261
-4.94734	-0.000198	-0.00042005	-0.000269
-4.94696	-0.000329	-0.00043555	-0.000277
-4.94658	-0.000238	-0.00046965	-0.000267
-4.9462	-0.000148	-0.00048825	-0.000256
-4.94581	-6.38e-05	-0.00047895	-0.000256
-4.94543	2.04e-05	-0.00046035	-0.000255
-4.94505	-0.000117	-0.00045415	-0.000261
-4.94467	-0.000254	-0.0004619	-0.000266
-4.94428	-0.000219	-0.0004619	-0.000264
-4.9439	-0.000184	-0.0004464	-0.000262
-4.94352	-0.000321	-0.00042935	-0.000259
-4.94314	-0.000458	-0.0004216	-0.000257
-4.94276	-0.000526	-0.00041385	-0.000247
-4.94237	-0.000595	-0.000403	-0.000236
-4.94199	-0.000393	-0.00039525	-0.000245
-4.94161	-0.00019	-0.0004061	-0.000254
-4.94123	-0.000191	-0.0004309	-0.000251
-4.94084	-0.000192	-0.00044795	-0.000249
-4.94046	-0.000316	-0.0004402	-0.000235
-4.94008	-0.00044	-0.00042005	-0.000222
-4.9397	-0.000345	-0.0004061	-0.000227
-4.93932	-0.000251	-0.0004092	-0.000233
-4.93893	-0.00023	-0.00042005	-0.000238
-4.93855	-0.000209	-0.00042625	-0.000244
-4.93817	-0.000292	-0.000434	-0.000244
-4.93779	-0.000374	-0.0004526	-0.000245
-4.9374	-0.000333	-0.0004743	-0.000241
-4.93702	-0.000292	-0.0004743	-0.000226
-4.93664	-0.000266	-0.0004433	-0.000212
-4.93626	-0.00024	-0.00040455	-0.000217
-4.93587	-0.000214	-0.0003937	-0.000243
-4.93549	-0.000187	-0.00041695	-0.00027
-4.93511	-0.000249	-0.00044175	-0.000272
-4.93473	-0.00031	-0.00043865	-0.000255
-4.93435	-0.000298	-0.00041695	-0.000248
-4.93396	-0.000285	-0.00041075	-0.00026
-4.93358	-0.000447	-0.00043555	-0.00027
-4.9332	-0.000609	-0.00046655	-0.000261
-4.93282	-0.00055	-0.0004774	-0.000246
-4.93243	-0.000491	-0.0004712	-0.000243
-4.93205	-0.000371	-0.00046655	-0.000244
-4.93167	-0.000252	-0.00046965	-0.000244
-4.93129	-0.000354	-0.0004681	-0.000246
-4.9309	-0.000456	-0.0004557	-0.000247
-4.93052	-0.000378	-0.00044175	-0.000254
-4.93014	-0.0003	-0.00044175	-0.000262
-4.92976	-0.000222	-0.00045725	-0.000268
-4.92938	-0.000144	-0.00047895	-0.000274
-4.92899	-0.000206	-0.00049135	-0.000288
-4.92861	-0.000268	-0.0004898	-0.000283
-4.92823	-0.000256	-0.0004836	-0.000256
-4.92785	-0.000244	-0.0004805	-0.000229
-4.92746	-0.000287	-0.0004774	-0.000223
-4.92708	-0.000329	-0.0004681	-0.000235
-4.9267	-0.000446	-0.00045415	-0.000249
-4.92632	-0.000562	-0.00044175	-0.000244
-4.92594	-0.000516	-0.00043245	-0.000228
-4.92555	-0.000469	-0.0004154	-0.000231
-4.92517	-0.000423	-0.0003937	-0.000242
-4.92479	-0.000376	-0.00038595	-0.000252
-4.92441	-0.000354	-0.00040765	-0.000241
-4.92402	-0.000332	-0.00045105	-0.000231
-4.92364	-0.000309	-0.0004836	-0.000239
-4.92326	-0.000287	-0.0004836	-0.000247
-4.92288	-0.000244	-0.0004619	-0.000253
-4.92249	-0.000201	-0.00043555	-0.00026
-4.92211	-0.000158	-0.00041385	-0.000255
-4.92173	-0.000115	-0.00039835	-0.00025
-4.92135	-0.000136	-0.0003937	-0.000251
-4.92097	-0.000156	-0.0004092	-0.000252
-4.92058	-0.00014	-0.0004371	-0.000253
-4.9202	-0.000124	-0.0004588	-0.000254
-4.91982	-0.000123	-0.00046035	-0.000252
-4.91944	-0.000121	-0.0004464	-0.000249
-4.91905	-0.000243	-0.0004278	-0.000259
-4.91867	-0.000364	-0.00041385	-0.000268
-4.91829	-0.000355	-0.00040455	-0.000262
-4.91791	-0.000347	-0.0004061	-0.000256
-4.91752	-0.000265	-0.00042005	-0.000239
-4.91714	-0.000182	-0.00044175	-0.000222
-4.91676	-0.00022	-0.0004557	-0.000223
-4.91638	-0.000258	-0.00045725	-0.000236
-4.916	-0.000123	-0.00045105	-0.000252
-4.91561	1.14e-05	-0.0004495	-0.00025
-4.91523	-5.77e-05	-0.0004495	-0.000229
-4.91485	-0.000127	-0.0004433	-0.000208
-4.91447	-0.00027	-0.0004278	-0.000208
-4.91408	-0.000413	-0.0004092	-0.000227
-4.9137	-0.000337	-0.00040145	-0.000247
-4.91332	-0.000262	-0.00041385	-0.000248
-4.91294	-0.000251	-0.00043865	-0.000235
-4.91255	-0.00024	-0.00046655	-0.000234
-4.91217	-0.000201	-0.00048515	-0.000255
-4.91179	-1.48e-05	-0.0004929	-0.000276
-4.91141	0.000181	-0.0004898	-0.000281
-4.91103	8.15e-05	-0.0004805	-0.000268
-4.91064	-0.00019	-0.00046655	-0.000253
-4.91026	-0.000461	-0.0004557	-0.000237
-4.90988	-0.000518	-0.00044485	-0.000239
-4.9095	-0.000279	-0.0004309	-0.000241
-4.90911	-0.00013	-0.0004154	-0.000237
-4.90873	-0.000276	-0.0004092	-0.000232
-4.90835	-0.000543	-0.00042315	-0.000228
-4.90797	-0.000661	-0.00045105	-0.000224
-4.90759	-0.000545	-0.0004743	-0.000235
-4.9072	-0.00043	-0.0004743	-0.000257
-4.90682	-0.000378	-0.00045725	-0.000266
-4.90644	-0.000327	-0.0004464	-0.000256
-4.90606	-0.000348	-0.0004495	-0.000247
-4.90567	-0.000368	-0.00046035	-0.00025
-4.90529	-0.000352	-0.0004619	-0.000257
-4.90491	-0.000336	-0.0004526	-0.000264
-4.90453	-0.000278	-0.0004433	-0.00025
-4.90414	-0.00022	-0.00043245	-0.000235
-4.90376	-0.000126	-0.0004154	-0.000246
-4.90338	-3.08e-05	-0.00039525	-0.000257
-4.903	-9.22e-05	-0.0003906	-0.000263
-4.90262	-0.000154	-0.0004154	-0.00025
-4.90223	-0.000289	-0.00045725	-0.000229
-4.90185	-0.000424	-0.00047895	-0.00022
-4.90147	-0.000385	-0.0004712	-0.000233
-4.90109	-0.000347	-0.00045415	-0.000247
-4.9007	-0.00048	-0.0004495	-0.000261
-4.90032	-0.000614	-0.00045415	-0.000274
-4.89994	-0.00059	-0.00044175	-0.000265
-4.89956	-0.000567	-0.0004154	-0.000256
-4.89917	-0.000507	-0.0004092	-0.000247
-4.89879	-0.000447	-0.0004402	-0.000238
-4.89841	-0.000495	-0.0004836	-0.000237
-4.89803	-0.000543	-0.000496	-0.000235
-4.89765	-0.000517	-0.00046965	-0.000244
-4.89726	-0.000492	-0.0004433	-0.000253
-4.89688	-0.000493	-0.0004433	-0.000256
-4.8965	-0.000494	-0.00046345	-0.000241
-4.89612	-0.00057	-0.0004681	-0.00023
-4.89573	-0.000645	-0.00045105	-0.00023
-4.89535	-0.000598	-0.00043245	-0.000238
-4.89497	-0.000552	-0.000434	-0.000247
-4.89459	-0.000506	-0.0004557	-0.000237
-4.89421	-0.000459	-0.00047895	-0.000227
-4.89382	-0.000471	-0.0004867	-0.00023
-4.89344	-0.000483	-0.00048205	-0.000232
-4.89306	-0.000372	-0.00046655	-0.000234
-4.89268	-0.000261	-0.00044485	-0.000236
-4.89229	-0.000262	-0.0004185	-0.000244
-4.89191	-0.000263	-0.00039835	-0.000252
-4.89153	-0.000264	-0.00039215	-0.000248
-4.89115	-0.000266	-0.000403	-0.000245
-4.89076	-0.000211	-0.00042625	-0.000237
-4.89038	-0.000157	-0.00044795	-0.000229
-4.89	-0.000103	-0.00045725	-0.000232
-4.88962	-4.89e-05	-0.0004495	-0.000235
-4.88924	-7.08e-05	-0.00043865	-0.000244
-4.88885	-9.27e-05	-0.00043865	-0.000254
-4.88847	-0.000151	-0.00045105	-0.000252
-4.88809	-0.00021	-0.00046345	-0.000251
-4.88771	-9.82e-05	-0.0004588	-0.000248
-4.88732	1.39e-05	-0.00044485	-0.000246
-4.88694	5.22e-05	-0.00044175	-0.000255
-4.88656	9.06e-05	-0.0004526	-0.000263
-4.88618	-3.17e-05	-0.00046345	-0.000261
-4.88579	-0.000154	-0.0004619	-0.000259
-4.88541	-0.000202	-0.00045415	-0.000276
-4.88503	-0.000251	-0.0004557	-0.000292
-4.88465	-0.000343	-0.00046655	-0.000278
-4.88427	-0.000435	-0.00047275	-0.000263
-4.88388	-0.000404	-0.000465	-0.000248
-4.8835	-0.000373	-0.00045415	-0.000233
-4.88312	-0.000343	-0.00045415	-0.000246
-4.88274	-0.000314	-0.00046035	-0.000259
-4.88235	-0.000211	-0.00046345	-0.000253
-4.88197	-0.000107	-0.0004557	-0.000248
-4.88159	-0.000128	-0.00044485	-0.00024
-4.88121	-0.000149	-0.0004402	-0.000233
-4.88082	-0.00017	-0.00043865	-0.000252
-4.88044	-0.000191	-0.000434	-0.000271
-4.88006	-0.000145	-0.00042935	-0.000262
-4.87968	-0.0001	-0.00043555	-0.000254
-4.8793	-0.000178	-0.0004526	-0.000246
-4.87891	-0.000256	-0.00046965	-0.000238
-4.87853	-0.000198	-0.00046345	-0.000248
-4.87815	-0.000141	-0.000434	-0.000258
-4.87777	-0.000207	-0.0003968	-0.000257
-4.87738	-0.000273	-0.00037665	-0.000255
-4.877	-0.000305	-0.0003782	-0.00026
-4.87662	-0.000337	-0.00039215	-0.000265
-4.87624	-0.000295	-0.0004123	-0.00027
-4.87586	-0.000253	-0.0004402	-0.000275
-4.87547	-0.00019	-0.00047585	-0.000273
-4.87509	-0.000128	-0.000496	-0.00027
-4.87471	-0.000139	-0.0004836	-0.000268
-4.87433	-0.00015	-0.00045105	-0.000266
-4.87394	-0.00029	-0.00042935	-0.000268
-4.87356	-0.00043	-0.0004309	-0.00027
-4.87318	-0.000398	-0.0004433	-0.000273
-4.8728	-0.000365	-0.0004526	-0.000275
-4.87241	-0.000294	-0.0004619	-0.000269
-4.87203	-0.000222	-0.00047895	-0.000263
-4.87165	-0.000323	-0.0004929	-0.000257
-4.87127	-0.000423	-0.00049135	-0.000252
-4.87089	-0.000465	-0.0004774	-0.000239
-4.8705	-0.000507	-0.000465	-0.000227
-4.87012	-0.000476	-0.00045725	-0.000241
-4.86974	-0.000444	-0.0004433	-0.000255
-4.86936	-0.000354	-0.0004216	-0.000273
-4.86897	-0.000264	-0.00040765	-0.000292
-4.86859	-0.000297	-0.00041075	-0.000276
-4.86821	-0.00033	-0.0004216	-0.000261
-4.86783	-0.000276	-0.0004247	-0.000256
-4.86744	-0.000222	-0.00042315	-0.00025
-4.86706	-4.48e-05	-0.000434	-0.000245
-4.86668	0.000132	-0.0004526	-0.00024
-4.8663	2.5e-05	-0.00045415	-0.000242
-4.86592	-8.2e-05	-0.0004309	-0.000243
-4.86553	-0.000152	-0.0004061	-0.000245
-4.86515	-0.000222	-0.000403	-0.000246
-4.86477	-0.00019	-0.00041695	-0.000246
-4.86439	-0.000158	-0.0004247	-0.000245
-4.864	-0.000298	-0.00041695	-0.000245
-4.86362	-0.000438	-0.0004092	-0.000244
-4.86324	-0.000392	-0.0004154	-0.000252
-4.86286	-0.000346	-0.0004247	-0.00026
-4.86247	-0.0003	-0.00041695	-0.000257
-4.86209	-0.000253	-0.00039215	-0.000253
-4.86171	-0.000343	-0.00037355	-0.000246
-4.86133	-0.000433	-0.00038595	-0.000239
-4.86095	-0.000351	-0.0004185	-0.000231
-4.86056	-0.000268	-0.0004495	-0.000224
-4.86018	-0.000214	-0.0004619	-0.000231
-4.8598	-0.000159	-0.00045725	-0.000237
-4.85942	-6.73e-05	-0.0004495	-0.000244
-4.85903	2.43e-05	-0.0004464	-0.000251
-4.85865	-4.01e-05	-0.00044795	-0.000242
-4.85827	-0.000105	-0.0004495	-0.000234
-4.85789	-0.000169	-0.00044485	-0.000245
-4.85751	-0.000233	-0.000434	-0.000255
-4.85712	-0.000267	-0.0004278	-0.000268
-4.85674	-0.000302	-0.00043555	-0.00028
-4.85636	-0.000409	-0.00045725	-0.000266
-4.85598	-0.000517	-0.00047585	-0.000252
-4.85559	-0.000439	-0.00047895	-0.000246
-4.85521	-0.000361	-0.00046965	-0.00024
-4.85483	-0.000357	-0.00046035	-0.000246
-4.85445	-0.000352	-0.0004588	-0.000251
-4.85406	-0.000432	-0.0004588	-0.000252
-4.85368	-0.000511	-0.0004526	-0.000252
-4.8533	-0.000419	-0.0004402	-0.000253
-4.85292	-0.000326	-0.0004247	-0.000253
-4.85254	-0.000415	-0.0004092	-0.000248
-4.85215	-0.000505	-0.00039835	-0.000243
-4.85177	-0.000557	-0.0003968	-0.000249
-4.85139	-0.00061	-0.00040455	-0.000256
-4.85101	-0.000451	-0.0004123	-0.000252
-4.85062	-0.000292	-0.0004123	-0.000248
-4.85024	-0.000207	-0.00040145	-0.000244
-4.84986	-0.000122	-0.0003906	-0.00024
-4.84948	-0.000125	-0.0003968	-0.000229
-4.84909	-0.000128	-0.00042005	-0.000218
-4.84871	-0.000352	-0.00044795	-0.000234
-4.84833	-0.000577	-0.00046035	-0.000249
-4.84795	-0.000568	-0.00044795	-0.000261
-4.84757	-0.00056	-0.0004278	-0.000272
-4.84718	-0.000429	-0.0004216	-0.000264
-4.8468	-0.000297	-0.0004371	-0.000256
-4.84642	-0.000411	-0.00045415	-0.00026
-4.84604	-0.000524	-0.0004526	-0.000264
-4.84565	-0.000514	-0.00043555	-0.000268
-4.84527	-0.000504	-0.00042625	-0.000272
-4.84489	-0.000448	-0.00043865	-0.000271
-4.84451	-0.000392	-0.00045725	-0.000271
-4.84413	-0.000337	-0.0004588	-0.00026
-4.84374	-0.000281	-0.00044485	-0.000248
-4.84336	-0.000298	-0.000434	-0.000241
-4.84298	-0.000314	-0.000434	-0.000234
-4.8426	-0.000257	-0.0004371	-0.000245
-4.84221	-0.0002	-0.0004309	-0.000257
-4.84183	-0.000256	-0.0004216	-0.000254
-4.84145	-0.000311	-0.0004185	-0.000251
-4.84107	-0.000293	-0.00042625	-0.000248
-4.84068	-0.000275	-0.00043555	-0.000245
-4.8403	-0.000257	-0.00044175	-0.000251
-4.83992	-0.000239	-0.00043865	-0.000258
-4.83954	-0.000393	-0.0004309	-0.000265
-4.83916	-0.000548	-0.0004216	-0.000271
-4.83877	-0.00047	-0.00041385	-0.000265
-4.83839	-0.000392	-0.00041385	-0.000258
-4.83801	-0.000389	-0.0004185	-0.000251
-4.83763	-0.000385	-0.0004185	-0.000245
-4.83724	-0.000353	-0.0004123	-0.000257
-4.83686	-0.000322	-0.000403	-0.000269
-4.83648	-0.000118	-0.00039835	-0.000269
-4.8361	8.52e-05	-0.00040145	-0.00027
-4.83571	7.4e-05	-0.0004123	-0.000266
-4.83533	6.28e-05	-0.0004309	-0.000262
-4.83495	-0.000121	-0.00045415	-0.000258
-4.83457	-0.000304	-0.00047275	-0.000254
-4.83419	-0.000407	-0.00048825	-0.000237
-4.8338	-0.000511	-0.00049445	-0.00022
-4.83342	-0.000393	-0.00048825	-0.000229
-4.83304	-0.000275	-0.00046345	-0.000239
-4.83266	-0.000216	-0.0004309	-0.000246
-4.83227	-0.000158	-0.0004154	-0.000253
-4.83189	-0.000222	-0.00042935	-0.00026
-4.83151	-0.000286	-0.00045725	-0.000268
-4.83113	-0.000369	-0.0004712	-0.000269
-4.83074	-0.000452	-0.00046345	-0.00027
-4.83036	-0.000363	-0.0004588	-0.00026
-4.82998	-0.000273	-0.0004743	-0.000249
-4.8296	-0.00023	-0.000496	-0.000253
-4.82922	-0.000188	-0.0005022	-0.000257
-4.82883	-0.000219	-0.0004898	-0.000261
-4.82845	-0.000249	-0.0004743	-0.000265
-4.82807	-0.000105	-0.00046655	-0.000258
-4.82769	3.91e-05	-0.0004588	-0.00025
-4.8273	-0.000136	-0.0004495	-0.000253
-4.82692	-0.000312	-0.00044795	-0.000257
-4.82654	-0.000467	-0.00046035	-0.000263
-4.82616	-0.000622	-0.0004743	-0.000268
-4.82578	-0.000605	-0.0004743	-0.000274
-4.82539	-0.000588	-0.0004681	-0.00028
-4.82501	-0.000415	-0.00047585	-0.000278
-4.82463	-0.000241	-0.000496	-0.000275
-4.82425	-0.000141	-0.00050375	-0.000247
-4.82386	-4.12e-05	-0.0004867	-0.000218
-4.82348	-4.51e-05	-0.00045725	-0.000225
-4.8231	-4.89e-05	-0.0004402	-0.000232
-4.82272	-0.000176	-0.00045105	-0.000239
-4.82233	-0.000302	-0.00046965	-0.000246
-4.82195	-0.000442	-0.00047895	-0.000248
-4.82157	-0.000581	-0.0004743	-0.000249
-4.82119	-0.000498	-0.00046965	-0.00025
-4.82081	-0.000416	-0.00047895	-0.000252
-4.82042	-0.000398	-0.0004929	-0.000246
-4.82004	-0.000379	-0.00049755	-0.00024
-4.81966	-0.000287	-0.0004805	-0.000245
-4.81928	-0.000195	-0.0004464	-0.00025
-4.81889	-0.00025	-0.0004092	-0.000254
-4.81851	-0.000305	-0.00038905	-0.000257
-4.81813	-0.000434	-0.0003968	-0.000261
-4.81775	-0.000563	-0.00042935	-0.000265
-4.81736	-0.000485	-0.000465	-0.000263
-4.81698	-0.000407	-0.0004805	-0.000261
-4.8166	-0.000451	-0.0004743	-0.000259
-4.81622	-0.000496	-0.000465	-0.000257
-4.81584	-0.000472	-0.000465	-0.000249
-4.81545	-0.000449	-0.00047585	-0.00024
-4.81507	-0.000352	-0.0004867	-0.000251
-4.81469	-0.000256	-0.0004898	-0.000261
-4.81431	-0.000119	-0.0004836	-0.000258
-4.81392	1.69e-05	-0.00047275	-0.000254
-4.81354	-1.9e-05	-0.00046035	-0.000239
-4.81316	-5.49e-05	-0.00045105	-0.000224
-4.81278	-0.000221	-0.00044485	-0.000229
-4.8124	-0.000388	-0.00044175	-0.000235
-4.81201	-0.000481	-0.0004433	-0.000229
-4.81163	-0.000573	-0.00045415	-0.000223
-4.81125	-0.000514	-0.00047585	-0.000239
-4.81087	-0.000455	-0.0004929	-0.000254
-4.81048	-0.000396	-0.00049135	-0.00027
-4.8101	-0.000337	-0.0004743	-0.000285
-4.80972	-0.0003	-0.00045725	-0.000264
-4.80934	-0.000262	-0.00044795	-0.000243
-4.80895	-0.000298	-0.0004402	-0.000248
-4.80857	-0.000335	-0.00043555	-0.000254
-4.80819	-0.000333	-0.0004371	-0.000258
-4.80781	-0.000332	-0.00044795	-0.000262
-4.80743	-0.000331	-0.0004588	-0.000247
-4.80704	-0.00033	-0.00046965	-0.000233
-4.80666	-0.000337	-0.00048515	-0.000235
-4.80628	-0.000345	-0.00050685	-0.000237
-4.8059	-0.000353	-0.00050995	-0.00024
-4.80551	-0.000361	-0.00048205	-0.000242
-4.80513	-0.000267	-0.0004464	-0.000245
-4.80475	-0.000172	-0.00043865	-0.000248
-4.80437	-0.000151	-0.00046035	-0.000251
-4.80398	-0.00013	-0.00047895	-0.000254
-4.8036	-0.000268	-0.00046965	-0.000251
-4.80322	-0.000405	-0.00044795	-0.000247
-4.80284	-0.000469	-0.0004464	-0.000255
-4.80246	-0.000532	-0.000465	-0.000263
-4.80207	-0.000463	-0.00047585	-0.000256
-4.80169	-0.000394	-0.00046345	-0.000249
-4.80131	-0.000203	-0.0004464	-0.000242
-4.80093	-1.07e-05	-0.0004495	-0.000235
-4.80054	-9.39e-05	-0.00047895	-0.000251
-4.80016	-0.000177	-0.0005053	-0.000267
-4.79978	-0.00026	-0.00050065	-0.000264
-4.7994	-0.000344	-0.00046965	-0.000261
-4.79901	-0.000309	-0.00044175	-0.000242
-4.79863	-0.000275	-0.00044795	-0.000223
-4.79825	-0.000364	-0.0004836	-0.000223
-4.79787	-0.000452	-0.00051305	-0.000223
-4.79749	-0.000558	-0.00050375	-0.000228
-4.7971	-0.000663	-0.0004557	-0.000233
-4.79672	-0.000498	-0.00041075	-0.000226
-4.79634	-0.000333	-0.0003999	-0.00022
-4.79596	-0.000173	-0.0004216	-0.000228
-4.79557	-1.29e-05	-0.0004557	-0.000235
-4.79519	-7.4e-05	-0.00047585	-0.000243
-4.79481	-0.000135	-0.0004743	-0.000251
-4.79443	-9.79e-05	-0.00045105	-0.000243
-4.79405	-6.07e-05	-0.00042005	-0.000234
-4.79366	-2.35e-05	-0.00040455	-0.000244
-4.79328	1.37e-05	-0.0004216	-0.000253
-4.7929	-1.82e-05	-0.0004588	-0.000243
-4.79252	-5.02e-05	-0.00048515	-0.00022
-4.79213	-8.21e-05	-0.00047585	-0.000218
-4.79175	-0.000114	-0.0004464	-0.000237
-4.79137	-0.000111	-0.00042935	-0.000255
-4.79099	-0.000107	-0.0004371	-0.000262
-4.7906	-0.000104	-0.00045725	-0.000265
-4.79022	-0.0001	-0.00046965	-0.000268
-4.78984	-3.3e-05	-0.0004774	-0.000276
-4.78946	3.44e-05	-0.0004867	-0.000283
-4.78908	-2.12e-05	-0.000496	-0.000264
-4.78869	-7.68e-05	-0.00049445	-0.000245
-4.78831	-0.000149	-0.0004867	-0.000238
-4.78793	-0.000222	-0.0004898	-0.000231
-4.78755	-0.00022	-0.00050995	-0.000225
-4.78716	-0.000219	-0.00053165	-0.00022
-4.78678	-0.000373	-0.0005332	-0.000216
-4.7864	-0.000527	-0.00051305	-0.000236
-4.78602	-0.000509	-0.00048515	-0.00026
-4.78563	-0.000491	-0.00046655	-0.000273
-4.78525	-0.000374	-0.00045415	-0.000268
-4.78487	-0.000257	-0.0004402	-0.000263
-4.78449	-0.000313	-0.0004309	-0.000258
-4.78411	-0.000369	-0.0004371	-0.000252
-4.78372	-0.000448	-0.0004619	-0.000248
-4.78334	-0.000528	-0.00048515	-0.000243
-4.78296	-0.000387	-0.00048205	-0.00025
-4.78258	-0.000245	-0.00045725	-0.000257
-4.78219	-0.000215	-0.0004371	-0.000254
-4.78181	-0.000184	-0.0004433	-0.00025
-4.78143	-0.000325	-0.00046035	-0.000247
-4.78105	-0.000467	-0.000465	-0.000244
-4.78066	-0.000441	-0.0004495	-0.000255
-4.78028	-0.000416	-0.00042935	-0.000266
-4.7799	-0.000464	-0.0004185	-0.000265
-4.77952	-0.000512	-0.00041695	-0.000264
-4.77914	-0.000421	-0.00042315	-0.000271
-4.77875	-0.000329	-0.00044485	-0.000278
-4.77837	-0.000238	-0.0004805	-0.000266
-4.77799	-0.000146	-0.00050375	-0.000255
-4.77761	-0.000213	-0.00049755	-0.00024
-4.77722	-0.000279	-0.00047895	-0.000225
-4.77684	-0.000271	-0.0004774	-0.000229
-4.77646	-0.000264	-0.00049445	-0.000234
-4.77608	-0.000387	-0.0005022	-0.00024
-4.7757	-0.00051	-0.0004836	-0.000247
-4.77531	-0.000461	-0.00045415	-0.000253
-4.77493	-0.000264	-0.000434	-0.00026
-4.77455	-9.48e-05	-0.0004247	-0.000265
-4.77417	-0.000171	-0.0004154	-0.000271
-4.77378	-0.000321	-0.00041075	-0.000276
-4.7734	-0.000471	-0.0004216	-0.000282
-4.77302	-0.000412	-0.00044485	-0.000275
-4.77264	-0.000353	-0.0004588	-0.000268
-4.77225	-0.000417	-0.00045415	-0.000262
-4.77187	-0.000481	-0.0004433	-0.000255
-4.77149	-0.000394	-0.00044485	-0.000254
-4.77111	-0.000307	-0.00045415	-0.000254
-4.77073	-0.000293	-0.0004619	-0.000253
-4.77034	-0.00028	-0.00046965	-0.000253
-4.76996	-0.000388	-0.0004805	-0.000254
-4.76958	-0.000496	-0.0004867	-0.000255
-4.7692	-0.000383	-0.0004712	-0.000256
-4.76881	-0.00027	-0.00043555	-0.000257
-4.76843	-0.000356	-0.0004092	-0.000267
-4.76805	-0.000443	-0.0004216	-0.000278
-4.76767	-0.00053	-0.00046655	-0.00027
-4.76728	-0.000616	-0.00050375	-0.000262
-4.7669	-0.000477	-0.00050375	-0.000257
-4.76652	-0.000338	-0.0004712	-0.000252
-4.76614	-0.000272	-0.00043865	-0.000259
-4.76576	-0.000206	-0.000434	-0.000266
-4.76537	-0.000283	-0.0004464	-0.000262
-4.76499	-0.000359	-0.0004495	-0.000258
-4.76461	-0.000361	-0.0004371	-0.000242
-4.76423	-0.000364	-0.00042315	-0.000227
-4.76384	-0.000352	-0.00042625	-0.000239
-4.76346	-0.000341	-0.0004433	-0.00025
-4.76308	-0.00033	-0.00046345	-0.000257
-4.7627	-0.000318	-0.00047585	-0.000241
-4.76232	-0.000222	-0.00048515	-0.000231
-4.76193	-0.000125	-0.00048825	-0.000232
-4.76155	-0.000151	-0.0004743	-0.000236
-4.76117	-0.000177	-0.00044795	-0.000241
-4.76079	-0.000281	-0.00042625	-0.000243
-4.7604	-0.000384	-0.00042625	-0.000244
-4.76002	-0.000413	-0.0004402	-0.000257
-4.75964	-0.000442	-0.00044485	-0.00027
-4.75926	-0.00038	-0.0004371	-0.000259
-4.75887	-0.000317	-0.0004433	-0.000247
-4.75849	-0.000255	-0.00047585	-0.000248
-4.75811	-0.000193	-0.0005115	-0.000271
-4.75773	-0.000371	-0.0005146	-0.00029
-4.75735	-0.00055	-0.0004836	-0.000286
-4.75696	-0.000655	-0.0004557	-0.000255
-4.75658	-0.000515	-0.00046035	-0.000225
-4.7562	-0.000258	-0.0004836	-0.000213
-4.75582	-0.00015	-0.0004898	-0.000223
-4.75543	-0.000263	-0.0004619	-0.000235
-4.75505	-0.000375	-0.00042625	-0.000224
-4.75467	-0.000324	-0.00041075	-0.000217
-4.75429	-0.000272	-0.00042005	-0.000233
-4.7539	-0.00022	-0.00043555	-0.00026
-4.75352	-0.000169	-0.00043865	-0.000275
-4.75314	-0.000242	-0.0004309	-0.000258
-4.75276	-0.000315	-0.00042625	-0.000242
-4.75238	-0.000216	-0.0004371	-0.000245
-4.75199	-0.000117	-0.00046035	-0.00027
-4.75161	-0.000177	-0.0004712	-0.000287
-4.75123	-0.000236	-0.0004588	-0.000281
-4.75085	-0.000369	-0.00042935	-0.000263
-4.75046	-0.000502	-0.0004123	-0.000258
-4.75008	-0.000334	-0.00042005	-0.000271
-4.7497	-0.000166	-0.0004402	-0.000285
-4.74932	-0.00017	-0.00044485	-0.000288
-4.74893	-0.000174	-0.0004247	-0.000292
-4.74855	-0.000366	-0.00039835	-0.000282
-4.74817	-0.000557	-0.00039215	-0.000271
-4.74779	-0.000577	-0.0004123	-0.00025
-4.74741	-0.000596	-0.0004371	-0.000229
-4.74702	-0.000583	-0.00044175	-0.000232
-4.74664	-0.000569	-0.0004309	-0.000235
-4.74626	-0.000433	-0.00042625	-0.00025
-4.74588	-0.000297	-0.0004433	-0.000265
-4.74549	-0.000375	-0.00047275	-0.000248
-4.74511	-0.000454	-0.00049445	-0.000231
-4.74473	-0.000493	-0.00049135	-0.000226
-4.74435	-0.000384	-0.0004712	-0.00022
-4.74397	-0.00024	-0.0004557	-0.000227
-4.74358	-9.47e-05	-0.0004557	-0.000234
-4.7432	-0.000128	-0.00046345	-0.000241
-4.74282	-0.000309	-0.00046655	-0.000248
-4.74244	-0.000413	-0.00045725	-0.000249
-4.74205	-0.000518	-0.00044175	-0.00025
-4.74167	-0.000508	-0.00043555	-0.000246
-4.74129	-0.000498	-0.0004433	-0.000241
-4.74091	-0.000435	-0.00045725	-0.00025
-4.74052	-0.000371	-0.00046655	-0.000258
-4.74014	-0.000371	-0.00046345	-0.000248
-4.73976	-0.000372	-0.0004557	-0.000238
-4.73938	-0.000449	-0.00045105	-0.000223
-4.739	-0.000378	-0.0004495	-0.000209
-4.73861	-0.000185	-0.00045105	-0.000221
-4.73823	9.11e-06	-0.00045415	-0.000234
-4.73785	2.22e-05	-0.0004588	-0.000235
-4.73747	-0.000211	-0.000465	-0.000237
-4.73708	-0.000416	-0.00046655	-0.000227
-4.7367	-0.000375	-0.00046345	-0.000218
-4.73632	-0.000218	-0.0004588	-0.000223
-4.73594	-0.000209	-0.0004588	-0.000228
-4.73555	-0.000362	-0.00046655	-0.000252
-4.73517	-0.000516	-0.0004774	-0.000275
-4.73479	-0.000472	-0.00048205	-0.00027
-4.73441	-0.000281	-0.00047275	-0.000264
-4.73403	-0.000241	-0.0004557	-0.000248
-4.73364	-0.000446	-0.0004464	-0.000231
-4.73326	-0.000717	-0.00044795	-0.00022
-4.73288	-0.000743	-0.00045725	-0.00021
-4.7325	-0.00047	-0.00046035	-0.000219
-4.73211	-0.000198	-0.00045105	-0.000228
-4.73173	-0.000135	-0.00044175	-0.000244
-4.73135	-0.000318	-0.00044485	-0.00026
-4.73097	-0.000445	-0.0004588	-0.000265
-4.73059	-0.000426	-0.00046965	-0.000269
-4.7302	-0.000346	-0.00046035	-0.000253
-4.72982	-0.000266	-0.00043245	-0.000237
-4.72944	-0.0003	-0.000403	-0.00024
-4.72906	-0.000334	-0.00039525	-0.000243
-4.72867	-0.000224	-0.0004092	-0.000244
-4.72829	-0.000114	-0.00042935	-0.000246
-4.72791	-4.39e-05	-0.0004433	-0.000221
-4.72753	-0.000121	-0.0004526	-0.000196
-4.72714	-0.000306	-0.00046035	-0.000196
-4.72676	-0.000491	-0.000465	-0.000196
-4.72638	-0.000464	-0.0004619	-0.000207
-4.726	-0.000437	-0.0004526	-0.000218
-4.72562	-0.000459	-0.00044175	-0.000231
-4.72523	-0.000482	-0.00043555	-0.000244
-4.72485	-0.000381	-0.00043245	-0.000245
-4.72447	-0.000132	-0.00043555	-0.000247
-4.72409	4.36e-05	-0.0004464	-0.00025
-4.7237	-2.61e-05	-0.00045725	-0.000254
-4.72332	-0.000302	-0.00045725	-0.000257
-4.72294	-0.00043	-0.0004495	-0.000261
-4.72256	-0.000342	-0.00044485	-0.000248
-4.72217	-0.000254	-0.00044485	-0.000236
-4.72179	-0.000157	-0.00043865	-0.00025
-4.72141	-5.93e-05	-0.00042625	-0.000264
-4.72103	3.96e-05	-0.00042315	-0.00026
-4.72065	0.000138	-0.0004371	-0.000256
-4.72026	-6.71e-05	-0.00045725	-0.000247
-4.71988	-0.000273	-0.00045725	-0.000238
-4.7195	-0.000355	-0.0004433	-0.000255
-4.71912	-0.000192	-0.00044175	-0.000273
-4.71873	-9.81e-06	-0.0004681	-0.000272
-4.71835	2.45e-05	-0.000496	-0.00027
-4.71797	-0.000104	-0.00049445	-0.000269
-4.71759	-0.000233	-0.0004681	-0.000267
-4.7172	-0.000297	-0.00044795	-0.000271
-4.71682	-0.000361	-0.00045105	-0.000276
-4.71644	-0.000255	-0.00046345	-0.000278
-4.71606	-0.000149	-0.00046655	-0.00028
-4.71568	-3.38e-05	-0.0004588	-0.00027
-4.71529	-6.62e-05	-0.0004557	-0.000261
-4.71491	-0.000263	-0.0004619	-0.00025
-4.71453	-0.00046	-0.000465	-0.000239
-4.71415	-0.000405	-0.0004588	-0.000247
-4.71376	-0.000349	-0.00044795	-0.000255
-4.71338	-0.000313	-0.0004464	-0.000266
-4.713	-0.000425	-0.0004557	-0.000278
-4.71262	-0.000453	-0.0004681	-0.000278
-4.71224	-0.000482	-0.0004681	-0.000278
-4.71185	-0.000406	-0.0004526	-0.000276
-4.71147	-0.00033	-0.000434	-0.000273
-4.71109	-0.000263	-0.00042005	-0.000259
-4.71071	-0.000196	-0.00041385	-0.000245
-4.71032	-0.000171	-0.0004061	-0.000244
-4.70994	-0.000293	-0.00040455	-0.000244
-4.70956	-0.000538	-0.0004185	-0.000262
-4.70918	-0.000635	-0.0004433	-0.000281
-4.70879	-0.000503	-0.0004557	-0.000277
-4.70841	-0.000371	-0.00043865	-0.000273
-4.70803	-0.00036	-0.0004061	-0.000263
-4.70765	-0.000495	-0.00039215	-0.000254
-4.70727	-0.000575	-0.0004154	-0.000259
-4.70688	-0.000507	-0.0004557	-0.000265
-4.7065	-0.000325	-0.00048515	-0.00027
-4.70612	-0.000291	-0.0004898	-0.000276
-4.70574	-0.000299	-0.0004774	-0.00027
-4.70535	-0.000306	-0.0004619	-0.000263
-4.70497	-0.0002	-0.0004526	-0.000268
-4.70459	-9.35e-05	-0.0004495	-0.000274
-4.70421	-0.000145	-0.0004557	-0.000275
-4.70382	-0.000197	-0.00046655	-0.000277
-4.70344	-0.000248	-0.0004774	-0.000273
-4.70306	-0.0003	-0.00047585	-0.00027
-4.70268	-0.000347	-0.00046035	-0.000248
-4.7023	-0.000394	-0.0004433	-0.000226
-4.70191	-0.000401	-0.00044175	-0.000223
-4.70153	-0.00026	-0.00046035	-0.000221
-4.70115	-0.000112	-0.0004805	-0.000231
-4.70077	3.62e-05	-0.0004836	-0.000242
-4.70038	-8.3e-05	-0.0004681	-0.000241
-4.7	-0.00035	-0.0004464	-0.00024
-4.69962	-0.000595	-0.00042935	-0.000241
-4.69924	-0.000693	-0.0004154	-0.000242
-4.69886	-0.000514	-0.0003937	-0.000243
-4.69847	-0.000335	-0.00037355	-0.000244
-4.69809	-0.000344	-0.0003689	-0.000248
-4.69771	-0.000353	-0.00038595	-0.000253
-4.69733	-0.000436	-0.0004123	-0.000246
-4.69694	-0.000519	-0.0004371	-0.000228
-4.69656	-0.000371	-0.0004495	-0.000214
-4.69618	-0.000224	-0.0004495	-0.000219
-4.6958	-0.000248	-0.0004433	-0.000232
-4.69541	-0.000273	-0.0004371	-0.000245
-4.69503	-0.000422	-0.00044175	-0.000241
-4.69465	-0.000571	-0.0004557	-0.000237
-4.69427	-0.000499	-0.0004619	-0.000239
-4.69389	-0.000426	-0.0004464	-0.00024
-4.6935	-0.000406	-0.0004216	-0.00023
-4.69312	-0.000386	-0.00041385	-0.00022
-4.69274	-0.000538	-0.000434	-0.000221
-4.69236	-0.000691	-0.00045725	-0.000223
-4.69197	-0.000651	-0.0004619	-0.000238
-4.69159	-0.000611	-0.00045415	-0.000253
-4.69121	-0.000497	-0.00045725	-0.000257
-4.69083	-0.000383	-0.00047275	-0.00026
-4.69044	-0.000328	-0.00048825	-0.000245
-4.69006	-0.000274	-0.0004836	-0.000229
-4.68968	-0.000182	-0.00046345	-0.000225
-4.6893	-9.08e-05	-0.00044485	-0.00022
-4.68892	-0.000206	-0.0004371	-0.000225
-4.68853	-0.000321	-0.0004433	-0.000229
-4.68815	-0.00051	-0.0004619	-0.000228
-4.68777	-0.000699	-0.00047585	-0.000227
-4.68739	-0.000582	-0.0004743	-0.000228
-4.687	-0.000465	-0.0004526	-0.000229
-4.68662	-0.000349	-0.0004278	-0.000236
-4.68624	-0.000232	-0.0004185	-0.000243
-4.68586	-0.000312	-0.0004247	-0.000251
-4.68547	-0.000392	-0.00043865	-0.000258
-4.68509	-0.000509	-0.00045105	-0.000247
-4.68471	-0.000626	-0.00045105	-0.000236
-4.68433	-0.000555	-0.00043245	-0.000243
-4.68395	-0.000485	-0.00041075	-0.00025
-4.68356	-0.000451	-0.0004061	-0.000257
-4.68318	-0.000417	-0.00042625	-0.000264
-4.6828	-0.000338	-0.0004495	-0.000256
-4.68242	-0.000259	-0.00045725	-0.000248
-4.68203	-0.000303	-0.0004464	-0.000252
-4.68165	-0.000347	-0.0004371	-0.000255
-4.68127	-0.000315	-0.00044175	-0.000274
-4.68089	-0.000283	-0.0004526	-0.000293
-4.68051	-0.000177	-0.000465	-0.000283
-4.68012	-7.12e-05	-0.00047895	-0.000253
-4.67974	-0.00015	-0.00049135	-0.000223
-4.67936	-0.000229	-0.0004898	-0.000213
-4.67898	-0.000186	-0.00047585	-0.000231
-4.67859	-0.000142	-0.0004619	-0.000248
-4.67821	-7.79e-05	-0.00045725	-0.000257
-4.67783	-1.4e-05	-0.0004557	-0.000247
-4.67745	-2.4e-05	-0.00045105	-0.000235
-4.67706	-3.39e-05	-0.00044485	-0.000235
-4.67668	-6.58e-05	-0.00044795	-0.000253
-4.6763	-9.76e-05	-0.00045725	-0.00027
-4.67592	-0.000129	-0.000465	-0.000262
-4.67554	-0.000161	-0.000465	-0.000253
-4.67515	-0.000325	-0.0004588	-0.00024
-4.67477	-0.000488	-0.0004495	-0.000226
-4.67439	-0.00043	-0.00044485	-0.000223
-4.67401	-0.000372	-0.00045725	-0.00022
-4.67362	-0.000391	-0.00048825	-0.000225
-4.67324	-0.00041	-0.0005177	-0.000229
-4.67286	-0.000466	-0.00051925	-0.000239
-4.67248	-0.000521	-0.0004929	-0.000249
-4.67209	-0.000414	-0.00046345	-0.000242
-4.67171	-0.000306	-0.0004526	-0.000236
-4.67133	-0.000272	-0.0004526	-0.00024
-4.67095	-0.000238	-0.00044795	-0.000256
-4.67057	-0.000233	-0.0004371	-0.000264
-4.67018	-0.000227	-0.0004278	-0.000252
-4.6698	-0.000296	-0.0004216	-0.000226
-4.66942	-0.000364	-0.0004154	-0.0002
-4.66904	-0.000375	-0.00042005	-0.000202
-4.66865	-0.000385	-0.0004371	-0.000204
-4.66827	-0.000321	-0.0004588	-0.000217
-4.66789	-0.000258	-0.0004681	-0.00023
-4.66751	-0.000157	-0.00045725	-0.000232
-4.66712	-5.73e-05	-0.00043555	-0.000234
-4.66674	-3.1e-05	-0.00042315	-0.000236
-4.66636	-4.62e-06	-0.0004247	-0.000237
-4.66598	-0.000163	-0.00044175	-0.000251
-4.6656	-0.000321	-0.00046345	-0.000264
-4.66521	-0.000356	-0.00047275	-0.000259
-4.66483	-0.000391	-0.00046345	-0.000254
-4.66445	-0.000453	-0.00044175	-0.000253
-4.66407	-0.000515	-0.00042935	-0.000252
-4.66368	-0.000503	-0.0004371	-0.000257
-4.6633	-0.000492	-0.0004619	-0.000263
-4.66292	-0.00038	-0.0004867	-0.000268
-4.66254	-0.000268	-0.0004991	-0.000273
-4.66216	-0.00023	-0.000496	-0.000272
-4.66177	-0.000193	-0.00048825	-0.000272
-4.66139	-0.000296	-0.0004805	-0.000263
-4.66101	-0.000399	-0.0004712	-0.000255
-4.66063	-0.000503	-0.00046035	-0.000266
-4.66024	-0.000606	-0.00044795	-0.000277
-4.65986	-0.000573	-0.0004402	-0.000273
-4.65948	-0.00054	-0.00043555	-0.000269
-4.6591	-0.000506	-0.0004278	-0.00026
-4.65871	-0.000473	-0.0004216	-0.000251
-4.65833	-0.000465	-0.00042625	-0.000248
-4.65795	-0.000457	-0.0004402	-0.000245
-4.65757	-0.000449	-0.0004526	-0.000242
-4.65719	-0.000441	-0.0004495	-0.000239
-4.6568	-0.000389	-0.000434	-0.000236
-4.65642	-0.000336	-0.0004216	-0.000232
-4.65604	-0.000284	-0.0004247	-0.000229
-4.65566	-0.000231	-0.0004371	-0.000226
-4.65527	-0.000141	-0.00044175	-0.000232
-4.65489	-5.06e-05	-0.000434	-0.000239
-4.65451	-0.000133	-0.00042315	-0.000245
-4.65413	-0.000215	-0.0004247	-0.000252
-4.65374	-0.000292	-0.00044175	-0.00024
-4.65336	-0.000369	-0.00046035	-0.000228
-4.65298	-0.000324	-0.0004557	-0.000222
-4.6526	-0.000278	-0.00043245	-0.000215
-4.65222	-0.000287	-0.00041695	-0.000208
-4.65183	-0.000296	-0.00043245	-0.000202
-4.65145	-0.000182	-0.0004619	-0.000206
-4.65107	-6.77e-05	-0.0004681	-0.000211
-4.65069	-0.000115	-0.0004433	-0.000223
-4.6503	-0.000162	-0.0004185	-0.000235
-4.64992	-0.00021	-0.0004216	-0.000242
-4.64954	-0.000257	-0.00044795	-0.000248
-4.64916	-0.000214	-0.00046345	-0.000253
-4.64878	-0.000172	-0.0004588	-0.000258
-4.64839	-0.000252	-0.00044795	-0.000263
-4.64801	-0.000332	-0.00044485	-0.000268
-4.64763	-0.000243	-0.00044175	-0.000264
-4.64725	-0.000155	-0.00042935	-0.00026
-4.64686	-0.000189	-0.00041695	-0.000256
-4.64648	-0.000223	-0.00042315	-0.000253
-4.6461	-0.000244	-0.00044175	-0.000257
-4.64572	-0.000265	-0.0004495	-0.000261
-4.64533	-0.000286	-0.00043555	-0.000266
-4.64495	-0.000307	-0.0004154	-0.00027
-4.64457	-0.000402	-0.00042005	-0.00027
-4.64419	-0.000497	-0.0004464	-0.000269
-4.64381	-0.000419	-0.0004712	-0.000258
-4.64342	-0.000342	-0.00047275	-0.000246
-4.64304	-0.000354	-0.0004588	-0.00026
-4.64266	-0.000366	-0.0004495	-0.000273
-4.64228	-0.000378	-0.00045415	-0.000276
-4.64189	-0.00039	-0.0004619	-0.000278
-4.64151	-0.000319	-0.0004557	-0.000258
-4.64113	-0.000248	-0.000434	-0.000238
-4.64075	-0.000177	-0.00040455	-0.000237
-4.64036	-0.000106	-0.0003813	-0.000236
-4.63998	-0.000171	-0.0003844	-0.000228
-4.6396	-0.000236	-0.0004154	-0.000219
-4.63922	-0.000227	-0.00045415	-0.000222
-4.63884	-0.000217	-0.0004712	-0.000224
-4.63845	-0.000347	-0.0004619	-0.000242
-4.63807	-0.000476	-0.00044795	-0.000259
-4.63769	-0.000531	-0.0004464	-0.00025
-4.63731	-0.000587	-0.0004464	-0.00024
-4.63692	-0.000549	-0.0004371	-0.000246
-4.63654	-0.000511	-0.00042625	-0.000252
-4.63616	-0.000473	-0.0004309	-0.000259
-4.63578	-0.000434	-0.0004464	-0.000265
-4.63539	-0.000323	-0.00044485	-0.000249
-4.63501	-0.000211	-0.0004278	-0.000234
-4.63463	-0.000222	-0.0004185	-0.000253
-4.63425	-0.000233	-0.0004371	-0.000271
-4.63387	-0.00033	-0.00046655	-0.00027
-4.63348	-0.000428	-0.0004774	-0.000268
-4.6331	-0.000526	-0.000465	-0.000255
-4.63272	-0.000623	-0.00044795	-0.000241
-4.63234	-0.000499	-0.00043865	-0.00025
-4.63195	-0.000376	-0.0004371	-0.00026
-4.63157	-0.000252	-0.00043555	-0.000257
-4.63119	-0.000128	-0.000434	-0.000255
-4.63081	5.14e-07	-0.0004309	-0.000263
-4.63043	0.000129	-0.00042625	-0.000271
-4.63004	8.55e-05	-0.0004185	-0.00026
-4.62966	4.2e-05	-0.00041695	-0.000249
-4.62928	-0.000129	-0.0004247	-0.000235
-4.6289	-0.0003	-0.00044485	-0.000222
-4.62851	-0.00025	-0.0004743	-0.000235
-4.62813	-0.0002	-0.0004991	-0.000248
-4.62775	-0.000233	-0.0005053	-0.00024
-4.62737	-0.000267	-0.00049135	-0.000232
-4.62698	-0.000227	-0.0004743	-0.000243
-4.6266	-0.000187	-0.0004712	-0.000254
-4.62622	-3.58e-05	-0.0004774	-0.000265
-4.62584	0.000115	-0.0004805	-0.000277
-4.62546	-5.38e-05	-0.0004712	-0.000277
-4.62507	-0.000223	-0.00045105	-0.000277
-4.62469	-0.000379	-0.00042935	-0.000274
-4.62431	-0.000536	-0.0004154	-0.000272
-4.62393	-0.000471	-0.0004185	-0.000269
-4.62354	-0.000407	-0.0004371	-0.000267
-4.62316	-0.00028	-0.00045105	-0.000277
-4.62278	-0.000154	-0.0004433	-0.000288
-4.6224	-0.000151	-0.0004185	-0.00028
-4.62201	-0.000148	-0.00040765	-0.000271
-4.62163	-0.000267	-0.0004216	-0.00025
-4.62125	-0.000386	-0.00044175	-0.000229
-4.62087	-0.000382	-0.0004402	-0.000235
-4.62049	-0.000378	-0.0004185	-0.00024
-4.6201	-0.000274	-0.0004123	-0.000247
-4.61972	-0.000171	-0.000434	-0.000253
-4.61934	-0.000239	-0.00046345	-0.000241
-4.61896	-0.000307	-0.00047275	-0.000229
-4.61857	-0.000276	-0.0004619	-0.00023
-4.61819	-0.000245	-0.0004495	-0.000232
-4.61781	-0.000214	-0.0004464	-0.000233
-4.61743	-0.000183	-0.00044485	-0.000235
-4.61705	-0.000341	-0.00043555	-0.000239
-4.61666	-0.000499	-0.00042935	-0.000242
-4.61628	-0.000485	-0.00043555	-0.000246
-4.6159	-0.000471	-0.00044795	-0.00025
-4.61552	-0.000298	-0.00045105	-0.00025
-4.61513	-0.000126	-0.00043555	-0.000251
-4.61475	-0.000175	-0.00041695	-0.000262
-4.61437	-0.000224	-0.0004216	-0.000274
-4.61399	-0.000216	-0.00045105	-0.00026
-4.6136	-0.000208	-0.00048515	-0.000247
-4.61322	-0.0002	-0.000496	-0.000234
-4.61284	-0.000192	-0.0004867	-0.00022
-4.61246	-0.000306	-0.00047895	-0.000229
-4.61208	-0.000421	-0.00048205	-0.000237
-4.61169	-0.000314	-0.00048515	-0.000234
-4.61131	-0.000207	-0.0004712	-0.000232
-4.61093	-0.000132	-0.00044485	-0.000226
-4.61055	-5.78e-05	-0.00042315	-0.00022
-4.61016	-5.7e-05	-0.0004185	-0.000226
-4.60978	-5.62e-05	-0.00041695	-0.000232
-4.6094	-4.54e-05	-0.00041075	-0.000231
-4.60902	-3.46e-05	-0.00040145	-0.00023
-4.60863	-9.76e-05	-0.0003999	-0.000229
-4.60825	-0.000161	-0.00040765	-0.000228
-4.60787	-0.000227	-0.0004185	-0.000236
-4.60749	-0.000293	-0.0004278	-0.000244
-4.60711	-0.000153	-0.00044175	-0.000253
-4.60672	-1.28e-05	-0.0004526	-0.000261
-4.60634	5.28e-05	-0.0004557	-0.000259
-4.60596	-0.000128	-0.00045105	-0.000258
-4.60558	-0.000376	-0.00044795	-0.000256
-4.60519	-0.000476	-0.0004526	-0.000254
-4.60481	-0.000361	-0.0004557	-0.000255
-4.60443	-0.000246	-0.0004526	-0.000257
-4.60405	-0.000295	-0.00044485	-0.000258
-4.60366	-0.000343	-0.0004433	-0.000259
-4.60328	-0.000321	-0.0004433	-0.000255
-4.6029	-0.000299	-0.0004371	-0.000252
-4.60252	-0.000204	-0.00042935	-0.000248
-4.60214	-0.000108	-0.000434	-0.000244
-4.60175	-9.11e-05	-0.00045725	-0.00024
-4.60137	-7.4e-05	-0.0004805	-0.000236
-4.60099	-5.68e-05	-0.00047895	-0.000232
-4.60061	-3.97e-05	-0.0004557	-0.000229
-4.60022	1.68e-05	-0.00043555	-0.000239
-4.59984	7.33e-05	-0.00043245	-0.000249
-4.59946	8.98e-05	-0.00043555	-0.00026
-4.59908	-4.12e-05	-0.000434	-0.00027
-4.5987	-0.000215	-0.00043555	-0.000266
-4.59831	-0.000389	-0.0004526	-0.000261
-4.59793	-0.000302	-0.0004805	-0.000257
-4.59755	-0.000215	-0.0004929	-0.000253
-4.59717	-0.000172	-0.0004743	-0.000258
-4.59678	-0.000129	-0.00044795	-0.000263
-4.5964	-8.58e-05	-0.0004464	-0.000257
-4.59602	-4.28e-05	-0.00047895	-0.000251
-4.59564	-3.2e-05	-0.00051305	-0.000255
-4.59525	-2.12e-05	-0.0005177	-0.000258
-4.59487	-8.43e-05	-0.00049445	-0.000261
-4.59449	-0.000147	-0.000465	-0.000265
-4.59411	-0.000246	-0.00044485	-0.000263
-4.59373	-0.000344	-0.00042625	-0.000262
-4.59334	-0.000314	-0.0004092	-0.000261
-4.59296	-0.000136	-0.000403	-0.00026
-4.59258	4.85e-05	-0.00041075	-0.000256
-4.5922	8.52e-05	-0.00042625	-0.000251
-4.59181	-7.22e-06	-0.0004371	-0.000246
-4.59143	-9.96e-05	-0.00044795	-0.000242
-4.59105	-0.000205	-0.000465	-0.000226
-4.59067	-0.000311	-0.00048515	-0.000209
-4.59028	-0.000337	-0.00049135	-0.000212
-4.5899	-0.000216	-0.00048205	-0.000215
-4.58952	-6.64e-05	-0.00046345	-0.000226
-4.58914	-6.47e-05	-0.00045105	-0.000237
-4.58876	-0.000241	-0.0004464	-0.000236
-4.58837	-0.000418	-0.00044795	-0.000236
-4.58799	-0.00046	-0.00045415	-0.000237
-4.58761	-0.000503	-0.00046035	-0.000238
-4.58723	-0.000471	-0.00046035	-0.000239
-4.58684	-0.00044	-0.0004557	-0.00024
-4.58646	-0.000367	-0.0004495	-0.000246
-4.58608	-0.000294	-0.00044175	-0.000252
-4.5857	-0.000222	-0.00042935	-0.000258
-4.58531	-0.000149	-0.0004154	-0.000264
-4.58493	-0.000214	-0.00040765	-0.000267
-4.58455	-0.000278	-0.00041075	-0.00027
-4.58417	-0.000229	-0.0004185	-0.000255
-4.58379	-0.00018	-0.00042315	-0.000239
-4.5834	-0.00015	-0.0004216	-0.000238
-4.58302	-0.000267	-0.0004247	-0.000236
-4.58264	-0.000384	-0.000434	-0.000254
-4.58226	-0.000353	-0.00044795	-0.000272
-4.58187	-0.000237	-0.00045725	-0.000277
-4.58149	-0.000122	-0.0004526	-0.000282
-4.58111	-0.000169	-0.0004371	-0.000261
-4.58073	-0.000216	-0.0004216	-0.000239
-4.58035	-0.00012	-0.0004247	-0.000232
-4.57996	-2.39e-05	-0.00044485	-0.000224
-4.57958	-1.84e-06	-0.0004588	-0.000228
-4.5792	-0.000226	-0.00044795	-0.000232
-4.57882	-0.000425	-0.00042625	-0.000226
-4.57843	-0.000477	-0.00042315	-0.00022
-4.57805	-0.000356	-0.0004464	-0.000233
-4.57767	-0.000236	-0.00046655	-0.000246
-4.57729	-0.000249	-0.0004588	-0.000257
-4.5769	-0.000262	-0.0004309	-0.000268
-4.57652	-0.000275	-0.0004092	-0.000267
-4.57614	-0.000289	-0.00040455	-0.000267
-4.57576	-0.000377	-0.00040765	-0.000259
-4.57538	-0.000465	-0.0004154	-0.000251
-4.57499	-0.000563	-0.0004309	-0.000243
-4.57461	-0.000512	-0.00045415	-0.000235
-4.57423	-0.000433	-0.00046035	-0.000247
-4.57385	-0.000354	-0.0004402	-0.00026
-4.57346	-0.000339	-0.0004061	-0.000253
-4.57308	-0.000324	-0.00038905	-0.000247
-4.5727	-0.000196	-0.0003968	-0.000229
-4.57232	-6.74e-05	-0.0004123	-0.000212
-4.57193	7.02e-05	-0.00041695	-0.000229
-4.57155	6.04e-05	-0.0004154	-0.000245
-4.57117	-0.000152	-0.0004278	-0.000254
-4.57079	-0.000365	-0.0004588	-0.000263
-4.57041	-0.000449	-0.0004898	-0.000261
-4.57002	-0.000385	-0.00049755	-0.000259
-4.56964	-0.000312	-0.00047895	-0.000236
-4.56926	-0.00024	-0.0004526	-0.000213
-4.56888	-0.000232	-0.0004402	-0.000217
-4.56849	-0.000224	-0.00044795	-0.000221
-4.56811	-0.000252	-0.000465	-0.000234
-4.56773	-0.000279	-0.0004774	-0.000247
-4.56735	-0.000307	-0.0004774	-0.000234
-4.56697	-0.000334	-0.0004619	-0.000221
-4.56658	-0.000291	-0.00044485	-0.000226
-4.5662	-0.000248	-0.00043865	-0.000232
-4.56582	-0.000368	-0.00045105	-0.000237
-4.56544	-0.000487	-0.0004681	-0.000243
-4.56505	-0.000569	-0.00047275	-0.00025
-4.56467	-0.000503	-0.00046345	-0.000257
-4.56429	-0.000298	-0.0004557	-0.000265
-4.56391	-9.35e-05	-0.00046035	-0.000272
-4.56352	-0.000118	-0.00046965	-0.000254
-4.56314	-0.000142	-0.00046345	-0.000235
-4.56276	-0.000231	-0.00044175	-0.000228
-4.56238	-0.00032	-0.0004278	-0.000221
-4.562	-0.000464	-0.0004371	-0.000235
-4.56161	-0.00046	-0.0004588	-0.000248
-4.56123	-0.000285	-0.00046655	-0.000251
-4.56085	-0.000109	-0.00045415	-0.000253
-4.56047	-3.01e-05	-0.00043865	-0.000266
-4.56008	-0.000197	-0.0004433	-0.00028
-4.5597	-0.000382	-0.00046345	-0.000274
-4.55932	-0.00042	-0.00047275	-0.000269
-4.55894	-0.000384	-0.0004557	-0.00027
-4.55855	-0.000348	-0.0004309	-0.000271
-4.55817	-0.000465	-0.00042935	-0.000272
-4.55779	-0.000583	-0.00045415	-0.000273
-4.55741	-0.000613	-0.00046965	-0.000265
-4.55703	-0.000496	-0.0004526	-0.000257
-4.55664	-0.000206	-0.0004154	-0.000268
-4.55626	8.35e-05	-0.00039525	-0.00028
-4.55588	0.000238	-0.000403	-0.000271
-4.5555	0.000146	-0.0004216	-0.000262
-4.55511	-7.76e-05	-0.00042935	-0.000265
-4.55473	-0.000301	-0.00042935	-0.000267
-4.55435	-0.00029	-0.0004309	-0.000259
-4.55397	-0.000279	-0.00043245	-0.00025
-4.55358	-0.000299	-0.0004216	-0.000241
-4.5532	-0.000466	-0.00040455	-0.000232
-4.55282	-0.000689	-0.000403	-0.000239
-4.55244	-0.000764	-0.0004247	-0.000246
-4.55206	-0.000479	-0.0004526	-0.000241
-4.55167	-0.000195	-0.00046035	-0.000236
-4.55129	-5.82e-05	-0.0004433	-0.000233
-4.55091	-0.000167	-0.00042625	-0.00023
-4.55053	-0.000394	-0.0004278	-0.000226
-4.55014	-0.000472	-0.0004464	-0.000223
-4.54976	-0.000411	-0.0004619	-0.000226
-4.54938	-0.000349	-0.00046965	-0.00023
-4.549	-0.000402	-0.0004681	-0.000234
-4.54862	-0.000454	-0.00046345	-0.000237
-4.54823	-0.000506	-0.00045725	-0.000252
-4.54785	-0.000557	-0.0004557	-0.000266
-4.54747	-0.000609	-0.00046035	-0.000269
-4.54709	-0.00066	-0.00046965	-0.000272
-4.5467	-0.000541	-0.00046655	-0.000256
-4.54632	-0.000423	-0.0004557	-0.00024
-4.54594	-0.000343	-0.00045415	-0.000235
-4.54556	-0.000412	-0.00047585	-0.00023
-4.54517	-0.000555	-0.0004991	-0.000243
-4.54479	-0.000698	-0.00049755	-0.000255
-4.54441	-0.000531	-0.0004681	-0.000249
-4.54403	-0.000216	-0.0004433	-0.000243
-4.54365	-5.8e-06	-0.0004464	-0.000235
-4.54326	-4.14e-05	-0.00046345	-0.000226
-4.54288	-0.000332	-0.00046965	-0.000237
-4.5425	-0.000475	-0.00046035	-0.000247
-4.54212	-0.000341	-0.0004526	-0.000252
-4.54173	-0.000207	-0.00045415	-0.000257
-4.54135	-0.000186	-0.00045415	-0.000262
-4.54097	-0.000313	-0.00044175	-0.000268
-4.54059	-0.000373	-0.00042935	-0.000274
-4.5402	-0.000186	-0.0004247	-0.00028
-4.53982	5.89e-05	-0.00042935	-0.00026
-4.53944	0.000156	-0.00043865	-0.000239
-4.53906	4.26e-06	-0.0004557	-0.000239
-4.53868	-0.000148	-0.0004712	-0.000239
-4.53829	-0.000235	-0.00046655	-0.000257
-4.53791	-0.000323	-0.00043555	-0.000276
-4.53753	-0.000361	-0.0004061	-0.000269
-4.53715	-0.000399	-0.00040765	-0.000263
-4.53676	-0.000364	-0.00043245	-0.000256
-4.53638	-0.000328	-0.0004433	-0.000249
-4.536	-0.000333	-0.0004185	-0.000242
-4.53562	-0.000337	-0.00038595	-0.000234
-4.53524	-0.000311	-0.00038285	-0.000246
-4.53485	-0.000137	-0.00041075	-0.000257
-4.53447	9.51e-05	-0.00044175	-0.000259
-4.53409	0.00018	-0.0004526	-0.000261
-4.53371	-2.94e-06	-0.0004495	-0.000251
-4.53332	-0.000186	-0.0004464	-0.000241
-4.53294	-0.000299	-0.00044485	-0.00025
-4.53256	-0.000265	-0.00044485	-0.000259
-4.53218	-0.000191	-0.0004495	-0.000256
-4.53179	-0.000117	-0.0004557	-0.000254
-4.53141	-5.28e-05	-0.00045725	-0.000251
-4.53103	1.19e-05	-0.0004402	-0.000248
-4.53065	-8.63e-05	-0.0004123	-0.000257
-4.53027	-0.000185	-0.0003968	-0.000266
-4.52988	-0.000223	-0.00041385	-0.000273
-4.5295	-0.000114	-0.0004495	-0.00028
-4.52912	-7e-05	-0.00046655	-0.000276
-4.52874	-0.000173	-0.00045415	-0.000272
-4.52835	-0.000389	-0.00043865	-0.000257
-4.52797	-0.000456	-0.00044795	-0.000243
-4.52759	-0.000346	-0.00047585	-0.000248
-4.52721	-0.000236	-0.00049135	-0.000252
-4.52682	-0.000193	-0.0004805	-0.000255
-4.52644	-0.000151	-0.0004681	-0.000257
-4.52606	-0.000108	-0.0004774	-0.000259
-4.52568	-6.55e-05	-0.0004991	-0.000262
-4.5253	-0.000106	-0.00050375	-0.000261
-4.52491	-0.000146	-0.00048205	-0.000261
-4.52453	-0.000187	-0.00045105	-0.00026
-4.52415	-0.000227	-0.00043245	-0.00026
-4.52377	-0.000242	-0.0004216	-0.000264
-4.52338	-0.000258	-0.00040765	-0.000269
-4.523	-0.000199	-0.00039525	-0.000255
-4.52262	-0.00014	-0.0003937	-0.00024
-4.52224	-0.000162	-0.0004123	-0.000248
-4.52185	-0.000183	-0.00044175	-0.000255
-4.52147	-0.000204	-0.00046655	-0.000263
-4.52109	-0.000225	-0.0004712	-0.00027
-4.52071	-0.000177	-0.0004557	-0.000261
-4.52033	-0.00013	-0.00043865	-0.000252
-4.51994	-0.000205	-0.0004371	-0.000255
-4.51956	-0.00028	-0.0004464	-0.000257
-4.51918	-0.000366	-0.00044485	-0.000258
-4.5188	-0.000452	-0.0004185	-0.000258
-4.51841	-0.000415	-0.00038595	-0.000258
-4.51803	-0.000378	-0.000372	-0.000258
-4.51765	-0.000288	-0.00038595	-0.000265
-4.51727	-0.000198	-0.00040765	-0.000271
-4.51689	-0.000198	-0.0004216	-0.000266
-4.5165	-0.000345	-0.00043245	-0.000262
-4.51612	-0.000498	-0.0004402	-0.000253
-4.51574	-0.000651	-0.0004371	-0.000244
-4.51536	-0.000635	-0.0004154	-0.000235
-4.51497	-0.000472	-0.0003844	-0.000226
-4.51459	-0.000347	-0.0003658	-0.000225
-4.51421	-0.000371	-0.0003751	-0.000223
-4.51383	-0.000425	-0.00040455	-0.000222
-4.51344	-0.000479	-0.000434	-0.00022
-4.51306	-0.00041	-0.00044795	-0.000218
-4.51268	-0.000341	-0.00044485	-0.000216
-4.5123	-0.000386	-0.00043865	-0.000225
-4.51192	-0.00043	-0.0004402	-0.000235
-4.51153	-0.000472	-0.00044485	-0.000243
-4.51115	-0.000366	-0.00043865	-0.000251
-4.51077	-0.000221	-0.00041385	-0.000247
-4.51039	-7.48e-05	-0.00038905	-0.000244
-4.51	-0.000158	-0.00038595	-0.000246
-4.50962	-0.000241	-0.0004061	-0.000247
-4.50924	-0.000325	-0.0004371	-0.000249
-4.50886	-0.000408	-0.0004619	-0.000251
-4.50847	-0.000398	-0.00047585	-0.000248
-4.50809	-0.000387	-0.0004774	-0.000246
-4.50771	-0.000313	-0.00046965	-0.000254
-4.50733	-0.000238	-0.0004588	-0.000263
-4.50695	-0.0002	-0.0004495	-0.000255
-4.50656	-0.000309	-0.00044175	-0.000247
-4.50618	-0.000419	-0.00042935	-0.000239
-4.5058	-0.000381	-0.00041695	-0.000231
-4.50542	-0.00026	-0.0004154	-0.000238
-4.50503	-0.000138	-0.0004309	-0.000245
-4.50465	-0.00013	-0.00044795	-0.000252
-4.50427	-0.000122	-0.00045105	-0.000259
-4.50389	-4.35e-05	-0.00044175	-0.000251
-4.5035	3.51e-05	-0.0004371	-0.000244
-4.50312	-9.19e-06	-0.00044795	-0.000237
-4.50274	-5.35e-05	-0.0004619	-0.00023
-4.50236	-6.8e-05	-0.00046035	-0.000234
-4.50198	-8.24e-05	-0.0004371	-0.000237
-4.50159	-9.69e-05	-0.00040765	-0.000241
-4.50121	-0.000111	-0.0003968	-0.000245
-4.50083	-0.00014	-0.0004092	-0.00024
-4.50045	-0.000168	-0.00042935	-0.000235
-4.50006	-7.33e-05	-0.00043245	-0.00023
-4.49968	2.14e-05	-0.0004216	-0.000226
-4.4993	-2.46e-05	-0.0004154	-0.000229
-4.49892	-7.05e-05	-0.00042935	-0.000232
-4.49854	-2.75e-06	-0.00044485	-0.000235
-4.49815	6.5e-05	-0.0004402	-0.000239
-4.49777	8.36e-05	-0.00041385	-0.000238
-4.49739	-4.54e-05	-0.00039525	-0.000238
-4.49701	-0.000297	-0.0004061	-0.000249
-4.49662	-0.000402	-0.0004278	-0.00026
-4.49624	-0.000287	-0.00042935	-0.000259
-4.49586	-0.000173	-0.0004092	-0.000257
-4.49548	-8.93e-05	-0.000403	-0.000256
-4.49509	-0.000153	-0.0004309	-0.000255
-4.49471	-0.000251	-0.00046965	-0.000253
-4.49433	-0.000349	-0.00047895	-0.000251
-4.49395	-0.000446	-0.0004495	-0.000238
-4.49357	-0.000544	-0.0004185	-0.000225
-4.49318	-0.000532	-0.00042005	-0.000235
-4.4928	-0.000372	-0.00045105	-0.000256
-4.49242	-0.000213	-0.0004743	-0.000265
-4.49204	-0.0002	-0.0004712	-0.000251
-4.49165	-0.000322	-0.0004526	-0.000231
-4.49127	-0.000444	-0.00044175	-0.000221
-4.49089	-0.000402	-0.00043865	-0.000231
-4.49051	-0.000361	-0.000434	-0.00024
-4.49012	-0.000339	-0.00042005	-0.000233
-4.48974	-0.000317	-0.00040765	-0.000226
-4.48936	-0.000387	-0.00041075	-0.000238
-4.48898	-0.000309	-0.00042935	-0.000249
-4.4886	-0.000172	-0.0004526	-0.000259
-4.48821	-0.000182	-0.0004619	-0.000268
-4.48783	-0.000312	-0.0004557	-0.000266
-4.48745	-0.000442	-0.00043865	-0.000264
-4.48707	-0.000477	-0.0004278	-0.00026
-4.48668	-0.000364	-0.00042935	-0.000257
-4.4863	-0.000261	-0.0004371	-0.000253
-4.48592	-0.000157	-0.00044175	-0.00025
-4.48554	-0.000184	-0.00043865	-0.000261
-4.48516	-0.000211	-0.0004278	-0.000272
-4.48477	-0.000239	-0.0004154	-0.000265
-4.48439	-0.000266	-0.00041385	-0.000246
-4.48401	-0.000395	-0.00042935	-0.000241
-4.48363	-0.000525	-0.0004619	-0.000258
-4.48324	-0.000615	-0.0004898	-0.000293
-4.48286	-0.000557	-0.00048825	-0.000305
-4.48248	-0.000384	-0.00045725	-0.000284
-4.4821	-0.000211	-0.0004247	-0.00025
-4.48171	-0.000201	-0.0004154	-0.000228
-4.48133	-0.000191	-0.00042935	-0.000229
-4.48095	-0.000179	-0.00044795	-0.000233
-4.48057	-0.000168	-0.00045725	-0.000236
-4.48019	-0.000187	-0.0004588	-0.000241
-4.4798	-0.000354	-0.00046345	-0.000246
-4.47942	-0.000572	-0.0004681	-0.00025
-4.47904	-0.000644	-0.00046965	-0.000253
-4.47866	-0.000488	-0.000465	-0.000257
-4.47827	-0.000184	-0.0004557	-0.00026
-4.47789	-4.42e-05	-0.00044485	-0.000248
-4.47751	-0.00015	-0.000434	-0.000236
-4.47713	-0.00033	-0.00042935	-0.000224
-4.47674	-0.000509	-0.00042935	-0.000211
-4.47636	-0.000474	-0.00042935	-0.000218
-4.47598	-0.000438	-0.000434	-0.000226
-4.4756	-0.000403	-0.00044795	-0.000233
-4.47522	-0.000367	-0.000465	-0.00024
-4.47483	-0.000336	-0.0004681	-0.000252
-4.47445	-0.000304	-0.00044795	-0.000264
-4.47407	-0.000272	-0.00042315	-0.000265
-4.47369	-0.000241	-0.00041385	-0.000266
-4.4733	-0.00024	-0.0004216	-0.000254
-4.47292	-0.000239	-0.0004309	-0.000241
-4.47254	-0.000238	-0.00043555	-0.000229
-4.47216	-0.000237	-0.00043865	-0.000216
-4.47177	-0.000301	-0.0004464	-0.000226
-4.47139	-0.000364	-0.00044485	-0.000235
-4.47101	-0.000428	-0.00042935	-0.000244
-4.47063	-0.000492	-0.0004123	-0.000253
-4.47025	-0.000366	-0.00041075	-0.000253
-4.46986	-0.000241	-0.00042315	-0.000253
-4.46948	-0.000155	-0.000434	-0.000253
-4.4691	-0.000218	-0.0004371	-0.000253
-4.46872	-0.000194	-0.00043865	-0.000258
-4.46833	-0.000171	-0.00044175	-0.000262
-4.46795	-0.000157	-0.0004371	-0.000255
-4.46757	-0.000143	-0.0004185	-0.000248
-4.46719	-0.000232	-0.00039835	-0.000254
-4.46681	-0.000321	-0.0003937	-0.00026
-4.46642	-0.000287	-0.00040765	-0.000267
-4.46604	-0.000253	-0.00041695	-0.000273
-4.46566	-0.000321	-0.00041075	-0.000274
-4.46528	-0.00039	-0.0003968	-0.000276
-4.46489	-0.000384	-0.0003937	-0.000277
-4.46451	-0.000378	-0.0004061	-0.000279
-4.46413	-0.000297	-0.0004216	-0.000263
-4.46375	-0.000216	-0.00043555	-0.000248
-4.46336	-0.000209	-0.00044795	-0.000244
-4.46298	-0.000202	-0.00045725	-0.00024
-4.4626	-0.000212	-0.0004557	-0.000237
-4.46222	-0.000221	-0.0004464	-0.000235
-4.46184	-0.000231	-0.00044175	-0.000232
-4.46145	-0.000241	-0.0004495	-0.00023
-4.46107	-0.000129	-0.0004557	-0.000236
-4.46069	-1.72e-05	-0.0004464	-0.000243
-4.46031	5.36e-06	-0.00042935	-0.000249
-4.45992	-0.00012	-0.00042315	-0.000256
-4.45954	-0.000373	-0.0004309	-0.000259
-4.45916	-0.000626	-0.000434	-0.000262
-4.45878	-0.000652	-0.00041695	-0.000265
-4.45839	-0.00053	-0.0003968	-0.000268
-4.45801	-0.000366	-0.00039215	-0.000278
-4.45763	-0.000201	-0.0003968	-0.000287
-4.45725	-0.000199	-0.00039525	-0.00027
-4.45687	-0.000197	-0.0003844	-0.000252
-4.45648	-0.000286	-0.00037975	-0.00024
-4.4561	-0.000375	-0.0003937	-0.000227
-4.45572	-0.00039	-0.0004154	-0.00024
-4.45534	-0.000405	-0.000434	-0.000254
-4.45495	-0.000228	-0.00044795	-0.000269
-4.45457	-5.1e-05	-0.0004619	-0.000284
-4.45419	5.22e-05	-0.0004712	-0.000274
-4.45381	0.000155	-0.00046965	-0.000264
-4.45343	6.81e-05	-0.0004619	-0.000244
-4.45304	-1.92e-05	-0.00045725	-0.000247
-4.45266	-0.000107	-0.0004557	-0.000264
-4.45228	-0.000194	-0.00045105	-0.000281
-4.4519	-0.0002	-0.00044795	-0.000267
-4.45151	-0.000206	-0.0004526	-0.000253
-4.45113	-0.000285	-0.0004619	-0.000244
-4.45075	-0.000365	-0.00045415	-0.000257
-4.45037	-0.000375	-0.0004216	-0.000275
-4.44998	-0.000385	-0.00037975	-0.000269
-4.4496	-0.000173	-0.0003565	-0.000252
-4.44922	3.85e-05	-0.00036735	-0.000234
-4.44884	-1.66e-05	-0.0003968	-0.000247
-4.44846	-7.17e-05	-0.0004216	-0.000259
-4.44807	-0.000164	-0.0004309	-0.000247
-4.44769	-0.000256	-0.0004278	-0.000234
-4.44731	-0.000139	-0.00042625	-0.000226
-4.44693	-2.31e-05	-0.00043245	-0.000239
-4.44654	1.94e-05	-0.000434	-0.000252
-4.44616	6.19e-05	-0.0004216	-0.000264
-4.44578	1.07e-05	-0.0004061	-0.000269
-4.4454	-4.05e-05	-0.00040455	-0.000273
-4.44501	-0.000129	-0.00041695	-0.000266
-4.44463	-0.000217	-0.00042935	-0.000259
-4.44425	-0.000228	-0.00043555	-0.000244
-4.44387	-0.000239	-0.00044795	-0.000229
-4.44349	-0.000251	-0.00047585	-0.000226
-4.4431	-0.000262	-0.0005022	-0.000222
-4.44272	-0.00021	-0.00049755	-0.000228
-4.44234	-0.000159	-0.00046655	-0.000233
-4.44196	-0.000107	-0.0004464	-0.00025
-4.44157	-5.51e-05	-0.0004588	-0.000267
-4.44119	-8.98e-05	-0.00048825	-0.000268
-4.44081	-0.000125	-0.00050065	-0.000269
-4.44043	-0.000196	-0.00049135	-0.000253
-4.44004	-0.000268	-0.00047585	-0.000237
-4.43966	-0.000267	-0.0004712	-0.000226
-4.43928	-0.000265	-0.0004712	-0.000238
-4.4389	-0.00019	-0.0004681	-0.000249
-4.43852	-0.000115	-0.00046035	-0.00026
-4.43813	-2.3e-05	-0.0004495	-0.000251
-4.43775	6.9e-05	-0.0004371	-0.000243
-4.43737	-1.11e-05	-0.0004309	-0.000252
-4.43699	-9.12e-05	-0.0004371	-0.000261
-4.4366	-0.000328	-0.00045105	-0.000258
-4.43622	-0.000565	-0.00045725	-0.000232
-4.43584	-0.00058	-0.00045105	-0.000206
-4.43546	-0.000596	-0.0004557	-0.000203
-4.43508	-0.000434	-0.00048515	-0.000227
-4.43469	-0.000271	-0.0005239	-0.000251
-4.43431	-0.000183	-0.0005332	-0.000278
-4.43393	-9.42e-05	-0.00049755	-0.000283
-4.43355	-0.000186	-0.00045105	-0.000277
-4.43316	-0.000278	-0.0004309	-0.000271
-4.43278	-0.000407	-0.0004402	-0.000264
-4.4324	-0.000536	-0.0004495	-0.000257
-4.43202	-0.000444	-0.0004433	-0.000261
-4.43163	-0.000353	-0.000434	-0.000266
-4.43125	-0.000335	-0.00043865	-0.00027
-4.43087	-0.000317	-0.0004464	-0.000274
-4.43049	-0.000303	-0.0004402	-0.000262
-4.43011	-0.000289	-0.0004247	-0.00025
-4.42972	-0.000275	-0.0004247	-0.000257
-4.42934	-0.000261	-0.0004464	-0.000263
-4.42896	-0.000229	-0.00047275	-0.00026
-4.42858	-0.000197	-0.0004805	-0.000257
-4.42819	-0.000164	-0.0004743	-0.000265
-4.42781	-0.000132	-0.0004681	-0.000273
-4.42743	-0.000205	-0.0004712	-0.00027
-4.42705	-0.000277	-0.0004743	-0.000267
-4.42666	-0.000275	-0.00046655	-0.000264
-4.42628	-0.000274	-0.00045415	-0.000261
-4.4259	-0.000361	-0.0004433	-0.000254
-4.42552	-0.000449	-0.0004402	-0.000248
-4.42514	-0.000462	-0.00043865	-0.000253
-4.42475	-0.000476	-0.00043865	-0.000258
-4.42437	-0.000453	-0.00044485	-0.000264
-4.42399	-0.000431	-0.00046035	-0.00027
-4.42361	-0.000371	-0.0004836	-0.000264
-4.42322	-0.000312	-0.00050065	-0.000259
-4.42284	-0.000241	-0.00050375	-0.000258
-4.42246	-0.000171	-0.0004898	-0.000257
-4.42208	-0.000273	-0.0004712	-0.000244
-4.42169	-0.000375	-0.0004526	-0.000232
-4.42131	-0.000412	-0.00043865	-0.000236
-4.42093	-0.000448	-0.00043245	-0.000239
-4.42055	-0.000411	-0.00043865	-0.000243
-4.42017	-0.000374	-0.00045725	-0.000247
-4.41978	-0.000396	-0.00046655	-0.000243
-4.4194	-0.000419	-0.00045415	-0.000238
-4.41902	-0.000318	-0.0004278	-0.000234
-4.41864	-0.000218	-0.00041385	-0.00023
-4.41825	-0.000238	-0.0004247	-0.000236
-4.41787	-0.000259	-0.0004464	-0.000243
-4.41749	-0.000452	-0.0004588	-0.00025
-4.41711	-0.000645	-0.000465	-0.000257
-4.41673	-0.000592	-0.0004712	-0.000246
-4.41634	-0.00054	-0.00047275	-0.000235
-4.41596	-0.000487	-0.00045725	-0.000235
-4.41558	-0.000434	-0.00042935	-0.000236
-4.4152	-0.00042	-0.0004185	-0.000241
-4.41481	-0.000405	-0.0004309	-0.000246
-4.41443	-0.000317	-0.0004433	-0.000251
-4.41405	-0.000229	-0.00042625	-0.000256
-4.41367	-0.000182	-0.0003937	-0.00025
-4.41328	-0.000135	-0.00038285	-0.000244
-4.4129	-0.000162	-0.0004061	-0.000249
-4.41252	-0.000189	-0.00043245	-0.000255
-4.41214	-0.000211	-0.0004309	-0.000261
-4.41176	-0.000233	-0.00041385	-0.000267
-4.41137	-0.000181	-0.0004185	-0.000263
-4.41099	-0.00013	-0.0004464	-0.000258
-4.41061	-0.000176	-0.0004681	-0.000246
-4.41023	-0.000222	-0.00046345	-0.000235
-4.40984	-0.000267	-0.00044485	-0.000242
-4.40946	-0.000313	-0.00043865	-0.000248
-4.40908	-0.000324	-0.0004464	-0.000254
-4.4087	-0.000335	-0.0004526	-0.000238
-4.40831	-0.000345	-0.00044795	-0.000222
-4.40793	-0.000356	-0.00044175	-0.000228
-4.40755	-0.000315	-0.00043865	-0.000249
-4.40717	-0.000273	-0.0004402	-0.000269
-4.40679	-0.000232	-0.0004371	-0.00025
-4.4064	-0.000191	-0.0004278	-0.000232
-4.40602	-0.000134	-0.0004154	-0.000219
-4.40564	-7.76e-05	-0.00040765	-0.000229
-4.40526	-9.48e-05	-0.0004123	-0.000237
-4.40487	-0.000112	-0.0004371	-0.000245
-4.40449	-0.000215	-0.00046345	-0.000244
-4.40411	-0.000318	-0.00047275	-0.000243
-4.40373	-0.000347	-0.00046345	-0.000242
-4.40335	-0.000376	-0.0004526	-0.000241
-4.40296	-0.000298	-0.0004495	-0.000252
-4.40258	-0.000219	-0.00044485	-0.000262
-4.4022	-0.000264	-0.000434	-0.000262
-4.40182	-0.000308	-0.00042935	-0.000261
-4.40143	-0.000367	-0.0004495	-0.000259
-4.40105	-0.000426	-0.0004805	-0.000257
-4.40067	-0.000215	-0.000496	-0.000254
-4.40029	-3.76e-06	-0.0004867	-0.000252
-4.3999	9.46e-05	-0.00046965	-0.000249
-4.39952	0.000193	-0.00046655	-0.000246
-4.39914	7.02e-05	-0.0004805	-0.000243
-4.39876	-5.27e-05	-0.000496	-0.00024
-4.39838	-9.27e-05	-0.0004991	-0.000239
-4.39799	-0.000133	-0.00048515	-0.000238
-4.39761	-0.000136	-0.0004588	-0.000236
-4.39723	-0.000139	-0.0004309	-0.000235
-4.39685	-9.32e-05	-0.00041695	-0.000248
-4.39646	-4.78e-05	-0.00041695	-0.000261
-4.39608	-7.62e-05	-0.0004247	-0.000262
-4.3957	-0.000105	-0.000434	-0.000241
-4.39532	-0.000217	-0.00044175	-0.000227
-4.39493	-0.000329	-0.0004495	-0.000237
-4.39455	-0.000269	-0.0004526	-0.000251
-4.39417	-0.000209	-0.0004464	-0.000265
-4.39379	-0.000217	-0.00043245	-0.000249
-4.39341	-0.000224	-0.0004123	-0.000233
-4.39302	-0.000404	-0.0003968	-0.00023
-4.39264	-0.000584	-0.00039525	-0.000249
-4.39226	-0.000585	-0.0004123	-0.000262
-4.39188	-0.000587	-0.00044175	-0.000252
-4.39149	-0.000515	-0.00046035	-0.000245
-4.39111	-0.000443	-0.00045105	-0.000238
-4.39073	-0.000399	-0.0004247	-0.000251
-4.39035	-0.000356	-0.00041075	-0.000264
-4.38996	-0.000238	-0.00042315	-0.000259
-4.38958	-0.000121	-0.0004433	-0.000253
-4.3892	-0.000178	-0.0004495	-0.000256
-4.38882	-0.000235	-0.00044485	-0.000258
-4.38844	-0.000329	-0.0004495	-0.000261
-4.38805	-0.000423	-0.00047275	-0.000264
-4.38767	-0.000433	-0.00050375	-0.00026
-4.38729	-0.000443	-0.00051615	-0.000255
-4.38691	-0.000281	-0.0005022	-0.000251
-4.38652	-0.000119	-0.0004774	-0.000247
-4.38614	-3.33e-05	-0.00046345	-0.000239
-4.38576	5.22e-05	-0.0004712	-0.000232
-4.38538	-3.44e-05	-0.000496	-0.000235
-4.385	-0.000121	-0.00051615	-0.000239
-4.38461	-7.23e-05	-0.0005115	-0.000244
-4.38423	-2.36e-05	-0.0004774	-0.00025
-4.38385	-0.000196	-0.0004309	-0.000265
-4.38347	-0.000369	-0.00039835	-0.00028
-4.38308	-0.000272	-0.00038905	-0.000282
-4.3827	-0.000176	-0.0003937	-0.000261
-4.38232	-0.000153	-0.0003999	-0.000241
-4.38194	-0.00013	-0.0004061	-0.000243
-4.38155	-0.000159	-0.0004154	-0.000258
-4.38117	-0.000188	-0.00042315	-0.000273
-4.38079	-4.57e-05	-0.00042315	-0.000271
-4.38041	9.71e-05	-0.00042625	-0.000269
-4.38003	-4.15e-05	-0.0004433	-0.000267
-4.37964	-0.00018	-0.0004712	-0.000265
-4.37926	-0.000146	-0.0004836	-0.000263
-4.37888	3.47e-05	-0.00046655	-0.00026
-4.3785	0.0002	-0.0004371	-0.000245
-4.37811	0.000119	-0.00042315	-0.00023
-4.37773	-8.52e-05	-0.00042625	-0.000226
-4.37735	-0.000289	-0.0004278	-0.000223
-4.37697	-0.000243	-0.0004216	-0.000235
-4.37658	-0.000197	-0.00042315	-0.000247
-4.3762	-0.000187	-0.00044485	-0.000248
-4.37582	-0.000178	-0.0004743	-0.000249
-4.37544	-0.000191	-0.00048825	-0.000245
-4.37506	-0.000204	-0.0004805	-0.00024
-4.37467	-9.36e-05	-0.0004681	-0.000235
-4.37429	1.64e-05	-0.00046035	-0.00023
-4.37391	-6.3e-05	-0.00045415	-0.000239
-4.37353	-0.000142	-0.0004557	-0.000248
-4.37314	-0.000222	-0.00047275	-0.000246
-4.37276	-0.000301	-0.000496	-0.000243
-4.37238	-0.000336	-0.00050375	-0.000244
-4.372	-0.000371	-0.0004805	-0.000244
-4.37162	-0.000283	-0.0004433	-0.000244
-4.37123	-0.000195	-0.0004247	-0.000244
-4.37085	-0.00015	-0.000434	-0.000244
-4.37047	-0.000106	-0.00045415	-0.000244
-4.37009	-0.000234	-0.0004681	-0.000256
-4.3697	-0.000361	-0.00046655	-0.000267
-4.36932	-0.000329	-0.0004526	-0.000259
-4.36894	-0.000297	-0.00043245	-0.000251
-4.36856	-0.000192	-0.00041385	-0.000243
-4.36817	-8.58e-05	-0.00040455	-0.000235
-4.36779	-0.000124	-0.00041075	-0.000236
-4.36741	-0.000162	-0.00042935	-0.000236
-4.36703	-0.000324	-0.0004495	-0.000249
-4.36665	-0.000485	-0.00046655	-0.000261
-4.36626	-0.000474	-0.0004805	-0.000253
-4.36588	-0.000463	-0.0004805	-0.000245
-4.3655	-0.00029	-0.00046655	-0.000248
-4.36512	-0.000116	-0.0004464	-0.000251
-4.36473	-0.000182	-0.000434	-0.000266
-4.36435	-0.000395	-0.00042935	-0.000282
-4.36397	-0.00059	-0.00042315	-0.000278
-4.36359	-0.00054	-0.00041385	-0.000275
-4.3632	-0.000393	-0.00041385	-0.000268
-4.36282	-0.000246	-0.00043245	-0.000262
-4.36244	-0.000388	-0.00046035	-0.000255
-4.36206	-0.00053	-0.0004774	-0.000249
-4.36168	-0.000559	-0.0004774	-0.000252
-4.36129	-0.000341	-0.00046655	-0.000255
-4.36091	-8.74e-05	-0.0004557	-0.000258
-4.36053	-7.93e-05	-0.0004495	-0.000261
-4.36015	-0.000216	-0.00045415	-0.000265
-4.35976	-0.000353	-0.0004681	-0.000269
-4.35938	-0.000334	-0.00048515	-0.000261
-4.359	-0.000314	-0.00049135	-0.000253
-4.35862	-0.000365	-0.00048825	-0.000248
-4.35823	-0.000415	-0.00048205	-0.000243
-4.35785	-0.000392	-0.00048515	-0.000249
-4.35747	-0.000369	-0.0004867	-0.000255
-4.35709	-0.000315	-0.0004774	-0.000244
-4.35671	-0.000261	-0.0004557	-0.000234
-4.35632	-0.00033	-0.0004402	-0.000242
-4.35594	-0.000399	-0.0004402	-0.00025
-4.35556	-0.000329	-0.00045105	-0.000261
-4.35518	-0.00026	-0.00046345	-0.000271
-4.35479	-0.000313	-0.0004774	-0.000255
-4.35441	-0.000366	-0.00048825	-0.000238
-4.35403	-0.000331	-0.00048515	-0.000235
-4.35365	-0.000297	-0.0004619	-0.000232
-4.35327	-0.000262	-0.0004309	-0.000248
-4.35288	-0.000228	-0.00041385	-0.000264
-4.3525	-0.000226	-0.00042315	-0.000256
-4.35212	-0.000224	-0.00044175	-0.000247
-4.35174	-0.000296	-0.00045105	-0.000258
-4.35135	-0.000368	-0.0004495	-0.000268
-4.35097	-0.00044	-0.0004433	-0.000282
-4.35059	-0.000511	-0.0004371	-0.000296
-4.35021	-0.00042	-0.0004309	-0.000291
-4.34982	-0.000329	-0.00042935	-0.000286
-4.34944	-0.000359	-0.00043555	-0.000284
-4.34906	-0.000536	-0.00044795	-0.000282
-4.34868	-0.000713	-0.0004557	-0.000268
-4.3483	-0.000743	-0.00046035	-0.000255
-4.34791	-0.000516	-0.00047275	-0.000255
-4.34753	-0.000289	-0.00049445	-0.000256
-4.34715	-0.000176	-0.0005053	-0.000256
-4.34677	-0.000308	-0.00049135	-0.000256
-4.34638	-0.000513	-0.0004619	-0.00025
-4.346	-0.00057	-0.00044485	-0.000244
-4.34562	-0.000449	-0.00044795	-0.000238
-4.34524	-0.000181	-0.0004557	-0.000233
-4.34485	-1.53e-05	-0.00044795	-0.00024
-4.34447	2.68e-06	-0.00043555	-0.000248
-4.34409	-0.000198	-0.00043865	-0.000245
-4.34371	-0.000398	-0.0004588	-0.000241
-4.34333	-0.000463	-0.0004774	-0.000242
-4.34294	-0.000381	-0.00047585	-0.000243
-4.34256	-0.000289	-0.0004588	-0.000256
-4.34218	-0.000345	-0.00044485	-0.000268
-4.3418	-0.000515	-0.00044175	-0.000257
-4.34141	-0.000537	-0.00044175	-0.000247
-4.34103	-0.000291	-0.00043555	-0.000236
-4.34065	-4.62e-05	-0.0004247	-0.000225
-4.34027	-5.35e-06	-0.0004154	-0.00024
-4.33989	-0.000112	-0.0004092	-0.000255
-4.3395	-0.000228	-0.00040455	-0.00027
-4.33912	-0.000196	-0.0003999	-0.000285
-4.33874	-9.7e-05	-0.00040145	-0.000263
-4.33836	-0.000145	-0.00042005	-0.000241
-4.33797	-0.000273	-0.00044795	-0.000238
-4.33759	-0.000402	-0.0004681	-0.000235
-4.33721	-0.000331	-0.00046035	-0.00024
-4.33683	-0.000261	-0.0004309	-0.000246
-4.33644	-0.000191	-0.0003999	-0.00024
-4.33606	-0.000121	-0.00038595	-0.000234
-4.33568	-0.000129	-0.0003875	-0.000247
-4.3353	-0.000137	-0.00039835	-0.000259
-4.33492	-0.000269	-0.0004154	-0.000252
-4.33453	-0.0004	-0.0004402	-0.000245
-4.33415	-0.000466	-0.00046345	-0.000238
-4.33377	-0.000531	-0.00046965	-0.000231
-4.33339	-0.000523	-0.0004557	-0.000243
-4.333	-0.000516	-0.00044175	-0.000254
-4.33262	-0.000569	-0.00044485	-0.000267
-4.33224	-0.000623	-0.0004557	-0.00028
-4.33186	-0.000553	-0.0004526	-0.000282
-4.33147	-0.000484	-0.0004309	-0.000283
-4.33109	-0.000344	-0.0004092	-0.000276
-4.33071	-0.000204	-0.00040455	-0.000269
-4.33033	-0.000236	-0.0004092	-0.000262
-4.32995	-0.000268	-0.0004061	-0.000255
-4.32956	-0.00036	-0.0003968	-0.000265
-4.32918	-0.000453	-0.0003968	-0.000275
-4.3288	-0.000373	-0.0004123	-0.000258
-4.32842	-0.000292	-0.00042625	-0.000241
-4.32803	-0.000247	-0.00042935	-0.00023
-4.32765	-0.000202	-0.000434	-0.000218
-4.32727	-0.000156	-0.0004526	-0.000249
-4.32689	-0.000111	-0.00047895	-0.000279
-4.3265	-0.000151	-0.00049135	-0.000283
-4.32612	-0.000192	-0.00048825	-0.000287
-4.32574	-0.000316	-0.0004867	-0.000273
-4.32536	-0.000292	-0.00049445	-0.000258
-4.32498	-0.000227	-0.0004991	-0.00025
-4.32459	-0.000162	-0.0004836	-0.000242
-4.32421	-0.0003	-0.0004526	-0.000245
-4.32383	-0.000437	-0.00042625	-0.000248
-4.32345	-0.000438	-0.0004216	-0.000249
-4.32306	-0.000292	-0.00043555	-0.00025
-4.32268	-0.000145	-0.0004526	-0.000251
-4.3223	-0.000146	-0.00046035	-0.000252
-4.32192	-0.000211	-0.00045725	-0.000255
-4.32154	-0.000275	-0.00045105	-0.000258
-4.32115	-0.000339	-0.0004433	-0.000243
-4.32077	-0.000403	-0.0004309	-0.000227
-4.32039	-0.000556	-0.00041695	-0.00023
-4.32001	-0.000562	-0.0004092	-0.000234
-4.31962	-0.00038	-0.00042005	-0.000237
-4.31924	-0.000198	-0.00044485	-0.00024
-4.31886	-0.000139	-0.00046965	-0.000227
-4.31848	-8.08e-05	-0.0004774	-0.000213
-4.31809	-0.000145	-0.00047275	-0.000226
-4.31771	-0.00021	-0.00046965	-0.000239
-4.31733	-0.000262	-0.00046965	-0.000241
-4.31695	-0.000314	-0.00046345	-0.000242
-4.31657	-0.000292	-0.00044795	-0.000232
-4.31618	-0.00027	-0.00043865	-0.000223
-4.3158	-0.000355	-0.0004433	-0.000236
-4.31542	-0.00044	-0.00045725	-0.000249
-4.31504	-0.000446	-0.00045725	-0.000262
-4.31465	-0.000303	-0.0004402	-0.000276
-4.31427	-0.000216	-0.0004278	-0.000267
-4.31389	-0.000277	-0.00043555	-0.000259
-4.31351	-0.000457	-0.00045415	-0.00025
-4.31312	-0.000638	-0.0004557	-0.000242
-4.31274	-0.00068	-0.00042935	-0.000259
-4.31236	-0.000576	-0.00039525	-0.000276
-4.31198	-0.00048	-0.0003813	-0.000274
-4.3116	-0.000385	-0.0003937	-0.000272
-4.31121	-0.000371	-0.0004123	-0.00026
-4.31083	-0.000357	-0.0004216	-0.000249
-4.31045	-0.000343	-0.00042315	-0.000248
-4.31007	-0.000329	-0.00042625	-0.000248
-4.30968	-0.000234	-0.0004309	-0.000263
-4.3093	-0.000139	-0.0004216	-0.000278
-4.30892	-0.000117	-0.0003937	-0.000266
-4.30854	-9.54e-05	-0.00036425	-0.000254
-4.30815	-0.000149	-0.0003658	-0.000253
-4.30777	-0.000203	-0.0003937	-0.000251
-4.30739	-0.000256	-0.00042005	-0.00026
-4.30701	-0.00031	-0.00042005	-0.00027
-4.30663	-0.000353	-0.0004061	-0.000263
-4.30624	-0.000397	-0.00040455	-0.000255
-4.30586	-0.00044	-0.00042315	-0.000259
-4.30548	-0.000483	-0.0004495	-0.000263
-4.3051	-0.00039	-0.00046655	-0.000263
-4.30471	-0.000296	-0.00047585	-0.000263
-4.30433	-0.000326	-0.00047895	-0.000252
-4.30395	-0.000355	-0.0004743	-0.00024
-4.30357	-0.000335	-0.0004619	-0.000245
-4.30319	-0.000314	-0.00045415	-0.000251
-4.3028	-0.000294	-0.0004588	-0.000256
-4.30242	-0.000273	-0.00045415	-0.000261
-4.30204	-0.000254	-0.0004278	-0.000251
-4.30166	-0.000235	-0.00039835	-0.00024
-4.30127	-0.000142	-0.0003968	-0.000241
-4.30089	-4.97e-05	-0.00042935	-0.000242
-4.30051	-3.96e-05	-0.00046035	-0.000244
-4.30013	-2.96e-05	-0.00045725	-0.000247
-4.29974	-0.000143	-0.0004309	-0.000249
-4.29936	-0.000255	-0.0004092	-0.000251
-4.29898	-0.000259	-0.0004061	-0.000244
-4.2986	-0.000263	-0.00040765	-0.000237
-4.29822	-0.000144	-0.0004061	-0.000241
-4.29783	-2.47e-05	-0.0004061	-0.000245
-4.29745	-6.15e-05	-0.0004123	-0.000243
-4.29707	-9.84e-05	-0.00041695	-0.000241
-4.29669	-0.000135	-0.00042315	-0.000249
-4.2963	-0.000172	-0.00043555	-0.000258
-4.29592	-0.000141	-0.0004526	-0.000262
-4.29554	-0.00011	-0.0004557	-0.000244
-4.29516	-7.97e-05	-0.0004371	-0.000227
-4.29477	-4.89e-05	-0.0004123	-0.00021
-4.29439	-0.000119	-0.0004061	-0.000226
-4.29401	-0.000188	-0.00042005	-0.000242
-4.29363	-0.000184	-0.0004278	-0.000252
-4.29325	-0.00018	-0.0004185	-0.000239
-4.29286	-0.000133	-0.0004061	-0.000226
-4.29248	-8.65e-05	-0.0004154	-0.000212
-4.2921	-0.000113	-0.0004464	-0.000217
-4.29172	-0.00014	-0.00047895	-0.000221
-4.29133	-0.000173	-0.0004929	-0.000229
-4.29095	-0.000206	-0.00049135	-0.000238
-4.29057	-0.000239	-0.00048205	-0.000247
-4.29019	-0.000272	-0.0004743	-0.000255
-4.28981	-0.000293	-0.0004619	-0.00025
-4.28942	-0.000314	-0.00044795	-0.000245
-4.28904	-0.000335	-0.00044175	-0.00024
-4.28866	-0.000356	-0.0004464	-0.000234
-4.28828	-0.000336	-0.0004588	-0.000237
-4.28789	-0.000317	-0.000465	-0.00024
-4.28751	-0.000175	-0.0004557	-0.000232
-4.28713	-3.33e-05	-0.00044175	-0.000223
-4.28675	-3.73e-05	-0.0004402	-0.000229
-4.28636	-4.13e-05	-0.0004619	-0.000234
-4.28598	-0.000217	-0.00048825	-0.000239
-4.2856	-0.000394	-0.00048825	-0.000244
-4.28522	-0.000309	-0.00045105	-0.000247
-4.28484	-0.000224	-0.0004092	-0.000249
-4.28445	-6.61e-05	-0.0003968	-0.000234
-4.28407	9.23e-05	-0.00042315	-0.000219
-4.28369	-1.68e-05	-0.0004557	-0.000216
-4.28331	-0.000126	-0.00046345	-0.000236
-4.28292	-0.000235	-0.00045415	-0.000257
-4.28254	-0.000344	-0.0004557	-0.000254
-4.28216	-0.00036	-0.00047585	-0.000229
-4.28178	-0.000375	-0.000496	-0.000205
-4.28139	-0.000391	-0.00049755	-0.000212
-4.28101	-0.000407	-0.0004867	-0.00022
-4.28063	-0.000334	-0.0004836	-0.000238
-4.28025	-0.00026	-0.00049135	-0.000256
-4.27987	-0.000261	-0.000496	-0.000255
-4.27948	-0.000261	-0.00048205	-0.000254
-4.2791	-0.000217	-0.0004588	-0.000255
-4.27872	-0.000173	-0.00043865	-0.000257
-4.27834	-0.000251	-0.0004247	-0.000269
-4.27795	-0.00033	-0.0004154	-0.000282
-4.27757	-0.000237	-0.0004092	-0.000269
-4.27719	-0.000143	-0.0004154	-0.000256
-4.27681	2.37e-05	-0.0004309	-0.000243
-4.27642	0.000191	-0.00044175	-0.000231
-4.27604	3.41e-05	-0.00044175	-0.000231
-4.27566	-0.000123	-0.0004433	-0.000231
-4.27528	-0.000156	-0.0004557	-0.000231
-4.2749	-0.00019	-0.00046965	-0.000232
-4.27451	-0.000224	-0.0004681	-0.000237
-4.27413	-0.000258	-0.0004433	-0.000242
-4.27375	-0.000218	-0.00041385	-0.000248
-4.27337	-0.000178	-0.00040145	-0.000253
-4.27298	-0.000137	-0.00040765	-0.000267
-4.2726	-9.65e-05	-0.0004154	-0.000281
-4.27222	-0.000228	-0.00041385	-0.000268
-4.27184	-0.000359	-0.00040145	-0.000256
-4.27146	-0.000448	-0.00038905	-0.000249
-4.27107	-0.000536	-0.0003844	-0.000242
-4.27069	-0.000452	-0.00038905	-0.000246
-4.27031	-0.000369	-0.00040145	-0.000251
-4.26993	-0.000292	-0.0004123	-0.000249
-4.26954	-0.000215	-0.00042315	-0.000246
-4.26916	-0.000212	-0.000434	-0.000244
-4.26878	-0.000209	-0.0004464	-0.000242
-4.2684	-0.000252	-0.00045415	-0.000233
-4.26801	-0.000295	-0.00044795	-0.000224
-4.26763	-0.000215	-0.00042935	-0.000234
-4.26725	-0.000135	-0.0004154	-0.000244
-4.26687	-6.55e-05	-0.0004247	-0.00026
-4.26649	4.4e-06	-0.00046035	-0.000275
-4.2661	-9.78e-05	-0.0004991	-0.000265
-4.26572	-0.0002	-0.00050995	-0.000254
-4.26534	-0.000258	-0.0004836	-0.000248
-4.26496	-0.000315	-0.0004402	-0.000242
-4.26457	-0.000373	-0.00041075	-0.000236
-4.26419	-0.000431	-0.00041075	-0.00023
-4.26381	-0.000445	-0.0004278	-0.000234
-4.26343	-0.000459	-0.0004433	-0.000238
-4.26304	-0.00035	-0.0004464	-0.000253
-4.26266	-0.00024	-0.0004464	-0.000268
-4.26228	-0.000325	-0.00044175	-0.000263
-4.2619	-0.00041	-0.0004309	-0.000259
-4.26152	-0.000494	-0.00041385	-0.000271
-4.26113	-0.000579	-0.000403	-0.000284
-4.26075	-0.000508	-0.00040765	-0.000283
-4.26037	-0.000437	-0.00042005	-0.000258
-4.25999	-0.000489	-0.00042625	-0.000234
-4.2596	-0.000541	-0.00042625	-0.000232
-4.25922	-0.000454	-0.00042935	-0.000235
-4.25884	-0.000368	-0.0004402	-0.000237
-4.25846	-0.000404	-0.00045415	-0.000229
-4.25808	-0.000441	-0.00046345	-0.000221
-4.25769	-0.000444	-0.00046655	-0.000223
[truncated: 50,431 more rows]

## Sheet: Fig. 1c
Wavelength(nm)	FAI/FTPA/PbI2	FAI/FTPA	FAI
525.025	94.2833	96.9383	94.8862
525.507	94.26	96.9499	94.8771
525.989	94.2495	96.9548	94.8717
526.471	94.2477	96.9465	94.8697
526.954	94.2554	96.9415	94.8722
527.436	94.2665	96.9318	94.8709
527.918	94.2625	96.9132	94.863
528.4	94.2634	96.9058	94.8618
528.882	94.2675	96.9092	94.861
529.364	94.2761	96.9188	94.8616
529.846	94.2855	96.9258	94.8638
530.328	94.2926	96.9263	94.8675
530.811	94.2988	96.9234	94.8718
531.293	94.3074	96.9215	94.8746
531.775	94.3208	96.9242	94.8743
532.257	94.339	96.9334	94.869
532.739	94.3611	96.9495	94.8579
533.221	94.3842	96.9691	94.8421
533.703	94.4022	96.9875	94.8253
534.185	94.4104	97.0023	94.8131
534.667	94.407	97.013	94.8095
535.149	94.3935	97.0191	94.8161
535.632	94.3733	97.0209	94.8318
536.114	94.3517	97.0199	94.8533
536.596	94.3341	97.0175	94.8763
537.078	94.3248	97.0135	94.8974
537.56	94.3245	97.0075	94.9142
538.042	94.3311	97.0002	94.926
538.524	94.3423	96.995	94.9318
539.006	94.3604	96.9998	94.9411
539.489	94.3659	97.0008	94.9318
539.971	94.3772	97.0117	94.918
540.453	94.3877	97.0263	94.9011
540.935	94.3998	97.0417	94.8845
541.417	94.42	97.0562	94.8678
541.899	94.4303	97.0562	94.8512
542.381	94.4479	97.0532	94.8483
542.863	94.4663	97.0429	94.8504
543.346	94.4828	97.026	94.8548
543.828	94.5031	97.0245	94.8615
544.31	94.5091	97.0043	94.8581
544.792	94.5073	96.9848	94.8444
545.274	94.4953	96.9601	94.8177
545.756	94.4883	96.9603	94.7865
546.238	94.4856	96.966	94.758
546.72	94.4841	96.9758	94.7259
547.202	94.4893	96.9911	94.7028
547.685	94.4982	97.007	94.6924
548.167	94.5063	97.0178	94.6962
548.649	94.5106	97.0195	94.7159
549.131	94.5099	97.0084	94.7413
549.613	94.5017	96.9843	94.7644
550.095	94.491	96.954	94.7783
550.577	94.4828	96.9251	94.7782
551.059	94.4799	96.9042	94.7631
551.542	94.4821	96.8963	94.7365
552.024	94.4822	96.8922	94.7019
552.506	94.4751	96.8857	94.6658
552.988	94.4704	96.9012	94.6401
553.47	94.4634	96.917	94.6297
553.952	94.4477	96.9198	94.6225
554.434	94.4279	96.9069	94.6174
554.916	94.4071	96.8773	94.6111
555.398	94.3847	96.8306	94.5983
555.881	94.3599	96.7696	94.5779
556.363	94.3352	96.7019	94.5568
556.845	94.3051	96.6283	94.5321
557.327	94.2689	96.5529	94.5062
557.809	94.2273	96.4798	94.4808
558.291	94.1828	96.4119	94.4574
558.773	94.1418	96.3565	94.4476
559.255	94.0971	96.3194	94.4346
559.737	94.0492	96.273	94.4253
560.22	93.9988	96.2294	94.4235
560.702	93.9453	96.1853	94.4285
561.184	93.8868	96.1323	94.4367
561.666	93.8311	96.0722	94.4409
562.148	93.7726	96.0157	94.4392
562.63	93.7233	95.9629	94.4351
563.112	93.6802	95.9126	94.4214
563.594	93.6437	95.867	94.3995
564.077	93.6127	95.8262	94.3733
564.559	93.5852	95.7875	94.3466
565.041	93.5585	95.7469	94.3221
565.523	93.5307	95.7006	94.2997
566.005	93.5	95.6462	94.2771
566.487	93.4651	95.5837	94.2515
566.969	93.4251	95.5154	94.2211
567.451	93.3787	95.4446	94.1863
567.933	93.3258	95.374	94.1492
568.416	93.2776	95.3291	94.119
568.898	93.2132	95.2573	94.0872
569.38	93.1524	95.1875	94.0676
569.862	93.0864	95.1062	94.0419
570.344	93.0241	95.017	94.0154
570.826	92.9712	94.9243	93.9915
571.308	92.9253	94.828	93.9652
571.79	92.8855	94.7309	93.9372
572.273	92.8488	94.6342	93.9092
572.755	92.8173	94.5425	93.8903
573.237	92.7784	94.4453	93.8667
573.719	92.7352	94.3446	93.8446
574.201	92.6876	94.2385	93.8223
574.683	92.6365	94.1266	93.7985
575.165	92.5833	94.0093	93.7729
575.647	92.5299	93.8878	93.7462
576.13	92.4772	93.7629	93.7204
576.612	92.4257	93.6348	93.697
577.094	92.3754	93.5036	93.6764
577.576	92.3265	93.3702	93.6578
578.058	92.2795	93.2362	93.64
578.54	92.2352	93.1048	93.6218
579.022	92.1942	92.9791	93.603
579.504	92.1561	92.8606	93.5844
579.986	92.119	92.7475	93.5673
580.468	92.0801	92.6353	93.5525
580.951	92.0362	92.5184	93.54
581.433	91.9851	92.3926	93.528
581.915	91.9257	92.2575	93.5145
582.397	91.8588	92.1174	93.4984
582.879	91.7871	91.9799	93.4796
583.361	91.714	91.8525	93.4598
583.843	91.6429	91.74	93.4412
584.325	91.576	91.6416	93.4252
584.808	91.5135	91.5519	93.4113
585.29	91.454	91.463	93.3975
585.772	91.395	91.3688	93.3807
586.254	91.3341	91.2676	93.3584
586.736	91.27	91.1627	93.3302
587.218	91.2133	91.072	93.2991
587.7	91.1538	90.9898	93.2685
588.182	91.0928	90.918	93.241
588.664	91.0328	90.8539	93.2181
589.147	90.9753	90.7926	93.2
589.629	90.921	90.7286	93.1852
590.111	90.8688	90.6589	93.1718
590.593	90.8166	90.5835	93.1578
591.075	90.7623	90.5048	93.1424
591.557	90.7051	90.4261	93.1255
592.039	90.6452	90.35	93.108
592.521	90.5842	90.2773	93.0912
593.004	90.5237	90.2084	93.0759
593.486	90.4647	90.1443	93.0624
593.968	90.4069	90.0879	93.0506
594.45	90.3498	90.043	93.0398
594.932	90.2926	90.0131	93.0292
595.414	90.2356	89.9987	93.0182
595.896	90.1801	89.9968	93.006
596.378	90.1277	90.0014	92.9922
596.861	90.08	90.0057	92.9764
597.343	90.0374	90.0049	92.959
597.825	89.9988	89.9974	92.9406
598.307	89.9623	89.9847	92.9225
598.789	89.9257	89.9692	92.9059
599.271	89.8876	89.9523	92.8917
599.753	89.8483	89.9325	92.8805
600.235	89.8092	89.9062	92.8721
600.717	89.7725	89.8693	92.8655
601.199	89.7401	89.8201	92.8599
601.682	89.7124	89.7601	92.8544
602.164	89.6885	89.6937	92.8485
602.646	89.6664	89.6257	92.8421
603.128	89.6433	89.5589	92.8353
603.61	89.6167	89.492	92.8288
604.092	89.5848	89.4202	92.8234
604.574	89.5465	89.3371	92.8206
605.057	89.5018	89.2381	92.8221
605.539	89.4513	89.122	92.83
606.021	89.3965	88.991	92.8454
606.503	89.3401	88.8496	92.8687
606.985	89.2853	88.7017	92.8985
607.467	89.2359	88.5487	92.9323
607.949	89.1952	88.3891	92.9673
608.431	89.1653	88.2203	93.0007
608.913	89.1465	88.0407	93.0313
609.395	89.1368	87.851	93.0593
609.878	89.1326	87.6549	93.0861
610.36	89.13	87.4571	93.1137
610.842	89.1256	87.2614	93.1438
611.324	89.1179	87.0694	93.177
611.806	89.1073	86.8804	93.2128
612.288	89.096	86.6932	93.2501
612.77	89.0866	86.5083	93.2878
613.252	89.0813	86.3284	93.3252
613.735	89.0812	86.1583	93.3624
614.217	89.0862	86.0022	93.3995
614.699	89.0953	85.8616	93.4371
615.181	89.108	85.7341	93.475
615.663	89.1241	85.614	93.5121
616.145	89.1447	85.4948	93.5471
616.627	89.1714	85.3724	93.5778
617.109	89.2056	85.2469	93.6026
617.591	89.2481	85.1222	93.6205
618.074	89.2983	85.0036	93.632
618.556	89.3544	84.8951	93.6387
619.038	89.4141	84.7969	93.6429
619.52	89.4754	84.7065	93.6469
620.002	89.5367	84.6198	93.6524
620.484	89.5971	84.5343	93.66
620.966	89.6559	84.4501	93.67
621.448	89.7129	84.3699	93.6815
621.931	89.7686	84.2962	93.6937
622.413	89.8244	84.23	93.7052
622.895	89.8823	84.1691	93.7149
623.377	89.945	84.1093	93.7222
623.859	90.0146	84.0461	93.7274
624.341	90.0916	83.9773	93.7313
624.823	90.1744	83.904	93.7352
625.305	90.2594	83.8298	93.7405
625.788	90.3422	83.7586	93.7481
626.27	90.419	83.6925	93.7579
626.752	90.4881	83.6305	93.7695
627.234	90.5503	83.5702	93.7819
627.716	90.6085	83.5095	93.7938
628.198	90.6658	83.4491	93.8046
628.68	90.7249	83.3932	93.8138
629.162	90.7864	83.348	93.8211
629.644	90.8497	83.3185	93.8262
630.126	90.9133	83.3061	93.8286
630.609	90.9762	83.3079	93.8283
631.091	91.0383	83.3179	93.8251
631.573	91.1002	83.3301	93.82
632.055	91.1632	83.3414	93.8144
632.537	91.2276	83.3528	93.8103
633.019	91.2926	83.3687	93.8096
633.501	91.3568	83.3938	93.8134
633.984	91.4184	83.4306	93.822
634.466	91.4763	83.4781	93.8346
634.948	91.5307	83.5324	93.85
635.43	91.5828	83.5894	93.8674
635.912	91.6344	83.6473	93.886
636.394	91.6868	83.7078	93.9061
636.876	91.7407	83.7751	93.9281
637.358	91.7961	83.8533	93.952
637.84	91.8531	83.9444	93.9773
638.322	91.9124	84.0473	94.0031
638.805	91.9756	84.1586	94.0279
639.287	92.0446	84.2745	94.0508
639.769	92.121	84.3933	94.071
640.251	92.2048	84.516	94.0885
640.733	92.2948	84.645	94.103
641.215	92.3882	84.7825	94.1145
641.697	92.482	84.9283	94.1229
642.179	92.5735	85.0798	94.1282
642.662	92.6609	85.2327	94.1312
643.144	92.7432	85.3834	94.1342
643.626	92.8194	85.5303	94.1399
644.108	92.8883	85.6746	94.1522
644.59	92.9492	85.8194	94.1734
645.072	93.0016	85.9669	94.2048
645.554	93.047	86.1181	94.2448
646.036	93.0886	86.2716	94.29
646.519	93.1309	86.4249	94.3363
647.001	93.1783	86.5767	94.3801
647.483	93.2338	86.7277	94.4194
647.965	93.2976	86.8807	94.4545
648.447	93.3674	87.0395	94.487
648.929	93.4389	87.2065	94.5193
649.411	93.508	87.3814	94.5532
649.893	93.5721	87.5612	94.5889
650.375	93.6314	87.7416	94.6251
650.857	93.6876	87.9194	94.6594
651.34	93.7434	88.0937	94.689
651.822	93.801	88.2661	94.7118
652.304	93.8612	88.4396	94.7267
652.786	93.9237	88.6163	94.7337
653.268	93.988	88.7964	94.7343
653.75	94.0534	88.9776	94.7305
654.232	94.1198	89.1568	94.7253
654.715	94.1869	89.331	94.7215
655.197	94.254	89.4991	94.7215
655.679	94.3194	89.6617	94.7275
656.161	94.3809	89.8205	94.7398
656.643	94.437	89.9771	94.7575
657.125	94.4874	90.1311	94.7784
657.607	94.5336	90.2809	94.7994
658.089	94.5781	90.4236	94.8178
658.571	94.6229	90.5569	94.8321
659.054	94.669	90.6796	94.8422
659.536	94.7152	90.7924	94.8495
660.018	94.7595	90.8972	94.8559
660.5	94.7998	90.9957	94.863
660.982	94.8358	91.089	94.8713
661.464	94.8692	91.1766	94.8799
661.946	94.9031	91.2569	94.8875
662.428	94.9406	91.3284	94.8928
662.91	94.9827	91.3899	94.8954
663.393	95.0284	91.4417	94.896
663.875	95.0751	91.4848	94.8957
664.357	95.1201	91.5202	94.8953
664.839	95.1617	91.5489	94.8949
665.321	95.1996	91.5714	94.8942
665.803	95.233	91.5883	94.8926
666.285	95.2604	91.6014	94.8903
666.768	95.2789	91.6142	94.8876
667.25	95.287	91.6326	94.8847
667.732	95.2883	91.6623	94.8805
668.214	95.2929	91.7031	94.8729
668.696	95.3098	91.745	94.8606
669.178	95.3372	91.7761	94.848
669.66	95.3667	91.7929	94.8422
670.142	95.3941	91.7987	94.8448
670.624	95.4216	91.7986	94.8512
671.106	95.452	91.7981	94.8563
671.589	95.4861	91.8019	94.8562
672.071	95.5221	91.8139	94.8503
672.553	95.5574	91.8359	94.8397
673.035	95.5901	91.8669	94.8268
673.517	95.6201	91.9037	94.8141
673.999	95.6494	91.9426	94.8038
674.481	95.6802	91.9815	94.7973
674.963	95.7136	92.021	94.7955
675.446	95.7492	92.0641	94.7984
675.928	95.7848	92.1142	94.8058
676.41	95.8184	92.1733	94.8169
676.892	95.849	92.2409	94.8303
677.374	95.8772	92.3142	94.8446
677.856	95.9049	92.3899	94.8587
678.338	95.9343	92.4661	94.8724
678.82	95.9658	92.5434	94.8863
679.303	95.9986	92.6243	94.9016
679.784	96.0306	92.7118	94.9197
680.267	96.0596	92.8075	94.941
680.749	96.0851	92.9109	94.9649
681.231	96.108	93.0193	94.9895
681.713	96.1303	93.1298	95.0129
682.195	96.1534	93.2402	95.0329
682.677	96.1777	93.3504	95.0488
683.159	96.2015	93.4611	95.0609
683.641	96.2223	93.5738	95.0705
684.124	96.2373	93.6886	95.0791
684.606	96.2456	93.8045	95.0884
685.088	96.248	93.9199	95.0993
685.57	96.2467	94.0331	95.1128
686.052	96.244	94.1441	95.1292
686.534	96.2418	94.2541	95.1493
687.016	96.2413	94.3652	95.1738
687.498	96.243	94.4793	95.2027
687.981	96.2479	94.5969	95.2356
688.463	96.2577	94.7173	95.271
688.945	96.2742	94.8385	95.3066
689.427	96.2986	94.9586	95.3401
689.909	96.3309	95.0766	95.37
690.391	96.3686	95.1921	95.396
690.873	96.4083	95.3056	95.4189
691.355	96.4456	95.4173	95.4403
691.837	96.4774	95.5268	95.462
692.32	96.5024	95.633	95.485
692.802	96.5213	95.7347	95.5093
693.284	96.5354	95.831	95.5343
693.766	96.5462	95.9214	95.5586
694.248	96.5537	96.006	95.5812
694.73	96.5571	96.0851	95.6021
695.212	96.5556	96.1585	95.6216
695.694	96.5492	96.2258	95.6411
696.177	96.54	96.2868	95.6616
696.659	96.5312	96.3414	95.6838
697.141	96.5267	96.391	95.7074
697.623	96.5292	96.4374	95.7313
698.105	96.5393	96.483	95.7538
698.587	96.5554	96.5299	95.7732
699.069	96.5744	96.5791	95.788
699.551	96.5933	96.6301	95.7977
700.033	96.6102	96.6817	95.8024
700.516	96.6244	96.7322	95.803
700.998	96.6365	96.7801	95.8009
701.48	96.6469	96.8248	95.7975
701.962	96.6555	96.8663	95.7944
702.444	96.6616	96.9053	95.7929
702.926	96.6643	96.9419	95.7938
703.408	96.6637	96.9761	95.7975
703.89	96.6606	97.0071	95.804
704.373	96.6572	97.034	95.8128
704.855	96.6552	97.0561	95.8226
705.337	96.6553	97.0732	95.8324
705.819	96.6569	97.0855	95.8411
706.301	96.6576	97.0942	95.8479
706.783	96.6553	97.1005	95.8527
707.265	96.6486	97.1059	95.8559
707.747	96.6382	97.1119	95.8584
708.23	96.6266	97.1195	95.861
708.712	96.6167	97.1291	95.8646
709.194	96.6107	97.1407	95.8695
709.676	96.6093	97.1536	95.8755
710.158	96.6113	97.1664	95.8819
710.64	96.6141	97.178	95.8879
711.122	96.6157	97.1873	95.8925
711.604	96.6148	97.194	95.8953
712.086	96.6118	97.1988	95.8959
712.568	96.608	97.2035	95.8946
713.051	96.6049	97.2098	95.8919
713.533	96.6032	97.2191	95.888
714.015	96.6031	97.2318	95.8834
714.497	96.6038	97.2471	95.8782
714.979	96.6052	97.2632	95.8722
715.461	96.6075	97.2781	95.8656
715.943	96.6114	97.2908	95.8586
716.425	96.6178	97.3015	95.8515
716.908	96.6271	97.312	95.845
717.39	96.6385	97.325	95.8398
717.872	96.651	97.3434	95.8361
718.354	96.6637	97.3694	95.834
718.836	96.6768	97.4037	95.8327
719.318	96.6919	97.4453	95.8312
719.8	96.7113	97.492	95.8284
720.282	96.7368	97.541	95.8235
720.764	96.7683	97.5897	95.8168
721.247	96.8035	97.6362	95.809
721.729	96.8382	97.6799	95.8013
722.211	96.8686	97.7207	95.7946
722.693	96.8925	97.7595	95.7892
723.175	96.9103	97.797	95.7845
723.657	96.9249	97.8348	95.7797
724.139	96.9405	97.8741	95.7738
724.621	96.9608	97.9158	95.7666
725.104	96.9874	97.9604	95.7583
725.586	97.0199	98.0073	95.75
726.068	97.056	98.0551	95.7425
726.55	97.0929	98.1022	95.7369
727.032	97.1283	98.1471	95.7334
727.514	97.1619	98.1894	95.7314
727.996	97.1943	98.2301	95.73
728.478	97.2266	98.2713	95.7279
728.96	97.2595	98.3159	95.7245
729.443	97.2929	98.366	95.7196
729.925	97.3263	98.4226	95.7134
730.407	97.3592	98.4852	95.7066
730.889	97.3919	98.5518	95.6995
731.371	97.4256	98.6203	95.6924
731.853	97.4622	98.6887	95.6852
732.335	97.503	98.7562	95.6775
732.817	97.5485	98.8232	95.6694
733.3	97.5978	98.8908	95.6609
733.782	97.6496	98.96	95.6523
734.264	97.7021	99.0313	95.644
734.746	97.7544	99.1042	95.6359
735.228	97.8062	99.1774	95.6279
735.71	97.8577	99.2494	95.6194
736.192	97.9089	99.3188	95.6102
736.674	97.9591	99.385	95.6001
737.157	98.0072	99.4479	95.5895
737.639	98.0521	99.5079	95.579
738.121	98.0932	99.5656	95.5691
738.603	98.1312	99.6215	95.5603
739.085	98.1673	99.6751	95.5525
739.567	98.2028	99.7255	95.5451
740.049	98.2384	99.7712	95.5374
740.531	98.2735	99.8108	95.5289
741.013	98.3071	99.8438	95.5192
741.495	98.3379	99.8704	95.5088
741.978	98.3657	99.8919	95.4981
742.46	98.3917	99.9106	95.4881
742.942	98.4175	99.9287	95.4796
743.424	98.4444	99.9472	95.4732
743.906	98.4725	99.9659	95.4695
744.388	98.5001	99.983	95.4686
744.87	98.5243	99.9955	95.4703
745.352	98.5425	100	95.474
745.835	98.5533	99.9939	95.4784
746.317	98.5574	99.9755	95.4821
746.799	98.5569	99.9449	95.4834
747.281	98.5543	99.9026	95.4809
747.763	98.5505	99.8501	95.4741
748.245	98.5448	99.7887	95.4636
748.727	98.5348	99.7197	95.4509
749.209	98.5176	99.6446	95.4381
749.692	98.4915	99.5647	95.4276
750.174	98.4562	99.4818	95.4212
750.656	98.4129	99.3972	95.4202
751.138	98.3635	99.3116	95.4247
751.62	98.3088	99.2251	95.4346
752.102	98.2485	99.137	95.4492
752.584	98.1817	99.0463	95.4677
753.066	98.1074	98.9523	95.4891
753.548	98.0262	98.8548	95.5124
754.031	97.9402	98.7544	95.5359
754.513	97.8526	98.6519	95.5583
754.995	97.766	98.5481	95.578
755.477	97.6813	98.4429	95.5943
755.959	97.5966	98.3354	95.6069
756.441	97.5085	98.2242	95.6168
756.923	97.4136	98.1078	95.6253
757.405	97.3098	97.9855	95.6338
757.888	97.1983	97.8581	95.6436
758.37	97.0832	97.7281	95.6555
758.852	96.9704	97.6	95.6694
759.334	96.8664	97.4797	95.6846
759.816	96.7766	97.3736	95.7
760.298	96.7046	97.2884	95.715
760.78	96.6533	97.229	95.728
761.262	96.6239	97.1983	95.7382
761.744	96.617	97.1967	95.7449
762.227	96.6319	97.2222	95.7479
762.709	96.6674	97.2715	95.7474
763.191	96.7208	97.3404	95.7442
763.673	96.7885	97.4247	95.7398
764.155	96.8661	97.521	95.7358
764.637	96.9491	97.6258	95.7339
765.119	97.0339	97.736	95.7355
765.601	97.1181	97.8485	95.7412
766.083	97.2006	97.9603	95.7505
766.566	97.2806	98.068	95.7619
767.048	97.3574	98.1691	95.7733
767.53	97.4296	98.261	95.783
768.012	97.495	98.3423	95.7896
768.494	97.5519	98.4123	95.793
768.976	97.5992	98.4712	95.7941
769.458	97.6374	98.52	95.7946
769.94	97.6678	98.5599	95.7963
770.423	97.6923	98.5923	95.8004
770.905	97.7119	98.6181	95.8075
771.387	97.7265	98.6378	95.8169
771.869	97.7351	98.6517	95.8273
772.351	97.7366	98.6598	95.8374
772.833	97.731	98.6626	95.8461
773.315	97.7197	98.661	95.8528
773.797	97.705	98.656	95.8578
774.279	97.6899	98.6491	95.8619
774.762	97.6764	98.6411	95.8661
775.244	97.6648	98.6327	95.8707
775.726	97.6544	98.6244	95.8759
776.208	97.6438	98.6163	95.8808
776.69	97.6321	98.6085	95.8844
777.172	97.6192	98.6013	95.8856
777.654	97.6062	98.5948	95.8837
778.136	97.5943	98.5892	95.8785
778.619	97.5842	98.584	95.8709
779.101	97.5752	98.5787	95.8622
779.583	97.5658	98.5726	95.8542
780.065	97.5545	98.5647	95.8483
780.547	97.5403	98.5545	95.8458
781.029	97.5235	98.5415	95.847
781.511	97.5055	98.5255	95.8515
781.993	97.4876	98.5066	95.858
782.476	97.4704	98.4845	95.8648
782.958	97.453	98.459	95.8703
783.44	97.4329	98.4297	95.8731
783.922	97.4076	98.3965	95.8727
784.404	97.3752	98.3596	95.8696
784.886	97.3356	98.3196	95.865
785.368	97.2901	98.2776	95.8609
785.85	97.2412	98.2342	95.8594
786.332	97.191	98.1903	95.8621
786.814	97.141	98.1462	95.8698
787.297	97.0912	98.102	95.8819
787.779	97.0414	98.0576	95.8969
788.261	96.9912	98.0132	95.912
788.743	96.9408	97.969	95.9246
789.225	96.8909	97.9249	95.9327
789.707	96.8422	97.8812	95.9353
790.189	96.795	97.8375	95.9329
790.671	96.7487	97.7933	95.927
791.154	96.7021	97.748	95.9198
791.636	96.6538	97.701	95.9131
792.118	96.6035	97.6522	95.9079
792.6	96.5518	97.6017	95.9044
793.082	96.5005	97.5501	95.9021
793.564	96.4517	97.4985	95.9001
794.046	96.4071	97.4479	95.8979
794.528	96.3671	97.3994	95.8957
795.01	96.3311	97.3538	95.8943
795.493	96.2979	97.3112	95.8944
795.975	96.2663	97.2716	95.8963
796.457	96.2353	97.2342	95.8996
796.939	96.2047	97.198	95.903
797.421	96.1743	97.1618	95.9049
797.903	96.1436	97.1246	95.904
798.385	96.1117	97.086	95.9001
798.867	96.0776	97.0461	95.8942
799.35	96.0402	97.0052	95.8882
799.832	95.9996	96.964	95.8843
800.314	95.9566	96.9232	95.8841
800.796	95.9126	96.8829	95.8877
801.278	95.8691	96.8433	95.894
801.76	95.8268	96.8039	95.9006
802.242	95.7855	96.7644	95.905
802.724	95.7442	96.7247	95.9052
803.207	95.702	96.685	95.9007
803.689	95.6586	96.6457	95.8922
804.171	95.6148	96.6072	95.8817
804.653	95.5716	96.5701	95.8718
805.135	95.5303	96.5347	95.8647
805.617	95.4915	96.5012	95.8621
806.099	95.4548	96.4699	95.8642
806.581	95.419	96.4408	95.8703
807.063	95.3829	96.4139	95.879
807.545	95.3457	96.3889	95.888
808.028	95.3079	96.365	95.8957
808.51	95.2704	96.3413	95.9007
808.992	95.2344	96.3167	95.9026
809.474	95.2005	96.2907	95.9019
809.956	95.1686	96.2633	95.8997
810.438	95.1376	96.2353	95.8976
810.92	95.1063	96.2081	95.897
811.403	95.0743	96.1834	95.8986
811.885	95.0418	96.1628	95.9025
812.367	95.0101	96.147	95.9079
812.849	94.9809	96.1362	95.9135
813.331	94.9553	96.1293	95.918
813.813	94.9334	96.1247	95.9203
814.295	94.9146	96.1201	95.92
814.777	94.8973	96.1128	95.9174
815.259	94.8799	96.1	95.913
815.741	94.861	96.079	95.9076
816.224	94.84	96.0481	95.902
816.706	94.8164	96.0063	95.8966
817.188	94.7904	95.9539	95.8919
817.67	94.7616	95.8922	95.8885
818.152	94.73	95.8232	95.8868
818.634	94.6956	95.7486	95.8873
819.116	94.6587	95.6696	95.8904
819.598	94.62	95.5862	95.896
820.081	94.58	95.4969	95.9034
820.563	94.5392	95.4	95.9115
821.045	94.4976	95.2939	95.919
821.527	94.4549	95.1785	95.9245
822.009	94.4111	95.0553	95.9272
822.491	94.3667	94.9278	95.9269
822.973	94.3232	94.8004	95.9238
823.455	94.2832	94.6775	95.9189
823.938	94.2493	94.563	95.9132
824.42	94.2232	94.4593	95.9078
824.902	94.2058	94.3683	95.9037
825.384	94.1966	94.2913	95.9013
825.866	94.1942	94.2299	95.9006
826.348	94.1973	94.1861	95.9009
826.83	94.2057	94.1622	95.9014
827.312	94.2204	94.1597	95.9009
827.794	94.2436	94.1798	95.8986
828.277	94.2776	94.2222	95.8942
828.759	94.324	94.2856	95.8884
829.241	94.3828	94.3676	95.8825
829.723	94.4521	94.465	95.8782
830.205	94.5286	94.5737	95.8769
830.687	94.6087	94.6891	95.8793
831.169	94.6892	94.8067	95.8849
831.651	94.7681	94.9224	95.8923
832.134	94.8442	95.0333	95.8998
832.616	94.9171	95.1378	95.9059
833.098	94.9862	95.2356	95.9099
833.58	95.0507	95.3271	95.9122
834.062	95.1089	95.4128	95.9137
834.544	95.1602	95.4929	95.9157
835.026	95.2041	95.5672	95.9187
835.508	95.2418	95.6354	95.9227
835.99	95.2752	95.6971	95.9265
836.472	95.3064	95.7525	95.9285
836.955	95.3374	95.8023	95.9273
837.437	95.3691	95.8479	95.9217
837.919	95.4016	95.8906	95.9108
838.401	95.4343	95.9316	95.8944
838.883	95.4667	95.9714	95.8726
839.365	95.4981	96.0101	95.8458
839.847	95.5283	96.0472	95.8152
840.33	95.5571	96.0821	95.7828
840.812	95.584	96.1144	95.7522
841.294	95.6086	96.144	95.7279
841.776	95.6305	96.1711	95.7147
842.258	95.6496	96.1959	95.7167
842.74	95.6665	96.2189	95.7353
843.222	95.6822	96.2403	95.7688
843.704	95.6978	96.2605	95.8127
844.186	95.714	96.2798	95.8598
844.668	95.7306	96.2985	95.903
845.151	95.747	96.317	95.9357
845.633	95.762	96.3355	95.9545
846.115	95.7747	96.354	95.9586
846.597	95.7851	96.372	95.9502
847.079	95.794	96.3889	95.9334
847.561	95.8025	96.4044	95.913
848.043	95.8118	96.4183	95.8927
848.525	95.8224	96.4308	95.8757
849.008	95.8343	96.4424	95.8634
849.49	95.8469	96.4539	95.8563
849.972	95.8598	96.4659	95.8541
850.454	95.8731	96.4787	95.856
850.936	95.887	96.4924	95.861
851.418	95.9022	96.5065	95.8678
851.9	95.9192	96.5207	95.8754
852.382	95.9381	96.5355	95.8827
852.865	95.9585	96.5512	95.8888
853.347	95.9798	96.5689	95.893
853.829	96.0018	96.5898	95.8948
854.311	96.0245	96.6148	95.8941
854.793	96.0482	96.6444	95.8912
855.275	96.073	96.678	95.8868
855.757	96.0987	96.7148	95.8819
856.239	96.1242	96.7534	95.8781
856.721	96.1484	96.7923	95.8768
857.204	96.1702	96.8302	95.879
857.686	96.1896	96.8666	95.8851
858.168	96.2076	96.9014	95.894
858.65	96.2262	96.9352	95.904
859.132	96.2473	96.9691	95.9132
859.614	96.2724	97.0044	95.9196
860.096	96.3015	97.042	95.9223
860.578	96.3337	97.0826	95.9216
861.061	96.3673	97.1265	95.9188
861.543	96.4011	97.1731	95.9155
862.025	96.4346	97.2216	95.9129
862.507	96.4682	97.271	95.9112
862.989	96.5025	97.3201	95.9096
863.471	96.5381	97.3677	95.9066
863.953	96.5746	97.4132	95.9007
864.435	96.6112	97.456	95.8915
864.917	96.6466	97.4962	95.8798
865.399	96.6801	97.5344	95.8673
865.882	96.7121	97.5715	95.8566
866.364	96.7436	97.6085	95.8497
866.846	96.7759	97.6465	95.8475
867.328	96.8097	97.6859	95.8498
867.81	96.8442	97.7265	95.8552
868.292	96.8777	97.7677	95.8616
868.774	96.908	97.8083	95.8671
869.256	96.9333	97.847	95.8703
869.739	96.9532	97.8831	95.8704
870.221	96.9691	97.9162	95.8675
870.703	96.9831	97.9468	95.8627
871.185	96.9975	97.9752	95.8572
871.667	97.0136	98.0023	95.8526
872.149	97.0317	98.0285	95.8504
872.631	97.0511	98.0541	95.8518
873.113	97.0709	98.0791	95.8572
873.596	97.0907	98.1037	95.8661
874.078	97.1107	98.1279	95.8766
874.56	97.1315	98.1515	95.8865
875.042	97.1535	98.1744	95.8931
875.524	97.1762	98.1959	95.8947
876.006	97.198	98.2154	95.8906
876.488	97.2172	98.2319	95.8818
876.97	97.2322	98.2451	95.8705
877.452	97.2424	98.2549	95.8595
877.935	97.2485	98.2621	95.8513
878.417	97.2522	98.2678	95.8474
878.899	97.2549	98.2734	95.8479
879.381	97.2579	98.28	95.8517
879.863	97.2613	98.2881	95.8569
880.345	97.2644	98.2976	95.8618
880.827	97.2665	98.3081	95.8651
881.309	97.2671	98.319	95.8663
881.792	97.2663	98.3296	95.8657
882.274	97.2645	98.3395	95.8639
882.756	97.2623	98.3483	95.8618
883.238	97.2597	98.3557	95.8605
883.72	97.2564	98.3614	95.8604
884.202	97.252	98.3647	95.8621
884.684	97.2462	98.3652	95.8655
885.166	97.2392	98.3626	95.8701
885.648	97.2317	98.3569	95.8751
886.131	97.2244	98.3482	95.8795
886.613	97.2177	98.3371	95.8825
887.095	97.2111	98.3241	95.8833
887.577	97.2036	98.3095	95.882
888.059	97.1944	98.2938	95.8789
888.541	97.1829	98.2775	95.8748
889.023	97.1696	98.261	95.8706
889.505	97.1557	98.2449	95.8667
889.987	97.1425	98.2294	95.863
890.47	97.1309	98.2145	95.8593
890.952	97.1205	98.2	95.8548
891.434	97.1104	98.1851	95.8491
891.916	97.0992	98.1689	95.8421
892.398	97.0859	98.1505	95.8339
892.88	97.0703	98.1291	95.8252
893.362	97.0533	98.1044	95.8163
893.844	97.0356	98.0765	95.8079
894.327	97.0181	98.0456	95.7999
894.809	97.0003	98.0121	95.7926
895.291	96.9814	97.9765	95.7865
895.773	96.96	97.939	95.7823
896.255	96.935	97.8996	95.7807
896.737	96.9065	97.8584	95.7826
897.219	96.8754	97.8152	95.7885
897.701	96.8432	97.7701	95.7982
898.183	96.811	97.723	95.8108
898.666	96.7794	97.6739	95.8247
899.148	96.7477	97.6228	95.8385
899.63	96.7151	97.5695	95.8509
900.112	96.6809	97.5141	95.8611
900.594	96.645	97.4566	95.869
901.076	96.6082	97.3972	95.8749
901.558	96.5718	97.3362	95.8794
902.04	96.537	97.2744	95.8832
902.523	96.504	97.2132	95.8866
903.005	96.4728	97.1536	95.8899
903.487	96.4427	97.0972	95.8928
903.969	96.4134	97.0449	95.895
904.451	96.3849	96.9973	95.8961
904.933	96.3581	96.9544	95.8955
905.415	96.3344	96.916	95.8928
905.897	96.3149	96.8812	95.8881
906.38	96.2999	96.8498	95.8817
906.862	96.2891	96.8214	95.8742
907.344	96.2814	96.7961	95.8666
907.826	96.2756	96.774	95.86
908.308	96.2711	96.7554	95.8551
908.79	96.2678	96.741	95.8524
909.272	96.266	96.7313	95.8518
909.754	96.2664	96.7268	95.8527
910.236	96.2693	96.7283	95.8545
910.718	96.2744	96.736	95.8566
911.201	96.2812	96.75	95.8586
911.683	96.2893	96.7695	95.86
912.165	96.2983	96.7929	95.8607
912.647	96.3083	96.8185	95.8602
913.129	96.3196	96.8444	95.8584
913.611	96.3323	96.869	95.855
914.093	96.3462	96.892	95.85
914.575	96.3608	96.9136	95.8441
915.058	96.3752	96.935	95.8382
915.54	96.3889	96.9576	95.8334
916.022	96.402	96.9828	95.8307
916.504	96.415	97.0116	95.8307
916.986	96.429	97.0444	95.8334
917.468	96.4448	97.0811	95.8382
917.95	96.463	97.1213	95.8438
918.432	96.4835	97.1644	95.8493
918.914	96.5061	97.2096	95.8539
919.397	96.5304	97.2563	95.8572
919.879	96.5564	97.304	95.8592
920.361	96.5844	97.3519	95.8603
920.843	96.6145	97.3996	95.8609
921.325	96.6463	97.4466	95.8612
921.807	96.6787	97.4923	95.8616
922.289	96.7099	97.5362	95.8621
922.771	96.738	97.5779	95.8627
923.254	96.7616	97.6168	95.8632
923.736	96.7804	97.6526	95.8634
924.218	96.7954	97.6852	95.8629
924.7	96.8083	97.7144	95.8615
925.182	96.8208	97.7406	95.8592
925.664	96.8341	97.7639	95.856
926.146	96.8483	97.7848	95.8524
926.628	96.8626	97.8037	95.8489
927.111	96.8759	97.8212	95.8461
927.593	96.8871	97.8373	95.8443
928.075	96.8958	97.8525	95.8437
928.557	96.902	97.8665	95.844
929.039	96.906	97.8793	95.8448
929.521	96.9081	97.8904	95.8458
930.003	96.9083	97.8997	95.8466
930.485	96.9066	97.9071	95.8471
930.967	96.9034	97.9128	95.847
931.449	96.8994	97.9176	95.846
931.932	96.8959	97.9223	95.8438
932.414	96.8943	97.9276	95.84
932.896	96.8956	97.934	95.8346
933.378	96.8998	97.942	95.828
933.86	96.9062	97.9513	95.821
934.342	96.913	97.9611	95.8152
934.824	96.9188	97.9708	95.8115
935.307	96.9224	97.9796	95.8107
935.789	96.9234	97.987	95.8127
936.271	96.922	97.9925	95.8164
936.753	96.9191	97.9963	95.8206
937.235	96.9153	97.9984	95.8239
937.717	96.9114	97.9992	95.8256
938.199	96.9074	97.9989	95.8256
938.681	96.9037	97.9979	95.825
939.163	96.9006	97.9964	95.8247
939.645	96.8988	97.9946	95.8256
940.128	96.8986	97.9927	95.8281
940.61	96.9006	97.9908	95.8317
941.092	96.9043	97.9888	95.8359
941.574	96.9092	97.987	95.8397
942.056	96.9143	97.9858	95.8424
942.538	96.9188	97.9852	95.8438
943.02	96.9222	97.9857	95.8439
943.502	96.9248	97.9874	95.843
943.985	96.9269	97.9902	95.8411
944.467	96.9289	97.9936	95.8382
944.949	96.9308	97.9973	95.8343
945.431	96.9323	98.0006	95.8298
945.913	96.9327	98.0031	95.8251
946.395	96.9319	98.0049	95.8212
946.877	96.9298	98.0062	95.8191
947.359	96.9272	98.0076	95.8193
947.842	96.9249	98.0098	95.8221
948.324	96.9235	98.0129	95.8268
948.806	96.9232	98.017	95.8324
949.288	96.9234	98.0215	95.8377
949.77	96.9233	98.0253	95.8417
950.252	96.9222	98.0275	95.8438
950.734	96.9198	98.027	95.844
951.216	96.9165	98.0235	95.8426
951.698	96.913	98.0168	95.8401
952.181	96.9098	98.0076	95.8371
952.663	96.9074	97.9968	95.8341
953.145	96.9052	97.9851	95.8315
953.627	96.9026	97.9735	95.8294
954.109	96.8987	97.9626	95.828
954.591	96.8928	97.9529	95.8271
955.073	96.8849	97.9443	95.8266
955.555	96.8755	97.937	95.8261
956.038	96.865	97.9306	95.8251
956.52	96.8543	97.9249	95.8234
957.002	96.8435	97.9199	95.821
957.484	96.8329	97.9153	95.8182
957.966	96.8229	97.911	95.8158
958.448	96.8137	97.9068	95.8145
958.93	96.8062	97.9026	95.8147
959.412	96.8009	97.8985	95.8168
959.894	96.7981	97.8943	95.8203
960.377	96.7975	97.8901	95.8247
960.859	96.7984	97.8859	95.8293
961.341	96.7996	97.8815	95.8336
961.823	96.8001	97.877	95.8371
962.305	96.7992	97.8722	95.84
962.787	96.7971	97.8671	95.8423
963.269	96.7943	97.862	95.8442
963.751	96.7918	97.8569	95.8459
964.234	96.7901	97.8521	95.8474
964.716	96.7894	97.8479	95.8488
965.198	96.7892	97.8442	95.85
965.68	96.7887	97.841	95.8513
966.162	96.787	97.8379	95.8525
966.644	96.7836	97.8347	95.8538
967.126	96.7781	97.8312	95.8549
967.608	96.7708	97.8271	95.8556
968.091	96.7624	97.8227	95.8557
968.572	96.7536	97.8183	95.8548
969.055	96.7452	97.8142	95.853
969.537	96.7378	97.8107	95.8505
970.019	96.732	97.8078	95.8474
970.501	96.7279	97.8051	95.8441
970.983	96.7256	97.8023	95.8407
971.465	96.7245	97.7989	95.8372
971.947	96.7241	97.7946	95.8336
972.429	96.7232	97.7891	95.8299
972.912	96.7211	97.7825	95.8265
973.394	96.7168	97.7745	95.8233
973.876	96.7094	97.7648	95.8207
974.358	96.6984	97.7526	95.8187
974.84	96.6831	97.7371	95.8169
975.322	96.663	97.7175	95.8151
975.804	96.638	97.6932	95.8128
976.286	96.608	97.6642	95.8097
976.769	96.5738	97.6307	95.806
977.251	96.5362	97.5931	95.802
977.733	96.4966	97.5516	95.7984
978.215	96.4556	97.5061	95.7958
978.697	96.4135	97.4561	95.7944
979.179	96.37	97.4006	95.7941
979.661	96.3238	97.3387	95.7946
980.143	96.2738	97.27	95.7952
980.625	96.2194	97.1948	95.7952
981.107	96.1607	97.1142	95.7944
981.59	96.0991	97.0301	95.7925
982.072	96.0368	96.9443	95.7898
982.554	95.9763	96.8592	95.7867
983.036	95.92	96.7769	95.7838
983.518	95.8698	96.6993	95.7813
984	95.8273	96.6284	95.7798
984.482	95.7932	96.5657	95.7791
984.965	95.7681	96.5122	95.7795
985.447	95.7518	96.4683	95.7805
985.929	95.7437	96.4333	95.7819
986.411	95.7429	96.4058	95.7831
986.893	95.7476	96.3839	95.7835
987.375	95.7561	96.3659	95.7828
987.857	95.7664	96.3508	95.7808
988.339	95.7773	96.338	95.7774
988.821	95.7881	96.3277	95.773
989.304	95.7988	96.3206	95.7679
989.786	95.8101	96.3177	95.7625
990.268	95.8225	96.3196	95.7572
990.75	95.8367	96.327	95.7524
991.232	95.8525	96.3401	95.7482
991.714	95.8698	96.359	95.7448
992.196	95.888	96.3834	95.7423
992.678	95.9068	96.4129	95.7405
993.16	95.9264	96.4468	95.739
993.643	95.9467	96.4843	95.7373
994.125	95.9679	96.5241	95.7348
994.607	95.9896	96.5651	95.7312
995.089	96.0107	96.6063	95.7262
995.571	96.0301	96.6469	95.7199
996.053	96.0465	96.6863	95.7127
996.535	96.0589	96.7239	95.7054
997.018	96.0675	96.7596	95.6986
997.5	96.0727	96.7929	95.6927
997.982	96.0757	96.8233	95.6879
998.464	96.0773	96.8506	95.6841
998.946	96.0783	96.8742	95.6806
999.428	96.0786	96.8939	95.6772
999.91	96.0777	96.9094	95.6732
1000.39	96.0752	96.9205	95.6685
1000.87	96.0706	96.9274	95.6627
1001.36	96.0639	96.9302	95.6556
1001.84	96.055	96.9291	95.6473
1002.32	96.0438	96.9243	95.6377
1002.8	96.0302	96.9159	95.6269
1003.28	96.0137	96.9041	95.615
1003.77	95.9941	96.889	95.6023
1004.25	95.971	96.8703	95.5892
1004.73	95.9446	96.8482	95.5757
1005.21	95.9153	96.8224	95.5621
1005.7	95.8836	96.793	95.5482
1006.18	95.8497	96.7598	95.5339
1006.66	95.8138	96.7229	95.519
1007.14	95.7754	96.6819	95.5038
1007.62	95.7343	96.6365	95.4881
1008.11	95.6903	96.5858	95.4721
1008.59	95.6437	96.5287	95.4557
1009.07	95.595	96.4635	95.4383
1009.55	95.5448	96.3886	95.4195
1010.03	95.4935	96.3025	95.3984
1010.52	95.4413	96.2042	95.3743
1011	95.3882	96.093	95.3468
1011.48	95.334	95.9689	95.3155
1011.96	95.2789	95.8323	95.2803
1012.45	95.2237	95.684	95.2412
1012.93	95.1695	95.5248	95.1978
1013.41	95.1182	95.3561	95.15
1013.89	95.0717	95.1795	95.0978
1014.37	95.0316	94.9969	95.0412
1014.86	94.9995	94.8106	94.9809
1015.34	94.9761	94.6231	94.9181
1015.82	94.9618	94.4367	94.8543
1016.3	94.9561	94.2544	94.7918
1016.78	94.9585	94.0798	94.7327
1017.27	94.968	93.9182	94.6797
1017.75	94.9835	93.7772	94.6358
1018.23	95.0041	93.6663	94.604
1018.71	95.0287	93.5958	94.5872
1019.2	95.056	93.5751	94.5879
1019.68	95.0848	93.6092	94.6067
1020.16	95.1134	93.6975	94.6431
1020.64	95.14	93.8325	94.6943
1021.12	95.1625	94.0017	94.7563
1021.61	95.1789	94.1887	94.8243
1022.09	95.187	94.377	94.8933
1022.57	95.1855	94.5518	94.9592
1023.05	95.1735	94.7017	95.0187
1023.53	95.1513	94.8196	95.0695
1024.02	95.1199	94.9023	95.1104
1024.5	95.0815	94.9501	95.1411
1024.98	95.0386	94.9659	95.162
1025.46	94.9938	94.9539	95.174
1025.94	94.9502	94.9196	95.1785
1026.43	94.9105	94.8688	95.177
1026.91	94.8774	94.8067	95.1712
1027.39	94.8535	94.7376	95.1624
1027.87	94.8405	94.6637	95.151
1028.36	94.8397	94.5858	95.1372
1028.84	94.8514	94.5031	95.1204
1029.32	94.875	94.4143	95.1001
1029.8	94.9093	94.3188	95.076
1030.28	94.9524	94.2167	95.0486
1030.77	95.0024	94.1093	95.0188
1031.25	95.0574	93.9985	94.9875
1031.73	95.1156	93.8862	94.9558
1032.21	95.1756	93.774	94.9238
1032.69	95.2363	93.6641	94.8917
1033.18	95.2969	93.5599	94.8592
1033.66	95.3566	93.4676	94.8268
1034.14	95.4147	93.3961	94.7953
1034.62	95.471	93.3559	94.7666
1035.11	95.5252	93.3572	94.7427
1035.59	95.5776	93.4062	94.7251
1036.07	95.6283	93.5029	94.7145
1036.55	95.6775	93.6395	94.7099
1037.03	95.7248	93.8008	94.7091
1037.52	95.7693	93.9657	94.7092
1038	95.8099	94.1102	94.7074
1038.48	95.8451	94.2099	94.7013
1038.96	95.8737	94.2433	94.6892
1039.44	95.895	94.1939	94.6709
1039.93	95.9089	94.0521	94.6466
1040.41	95.9158	93.8168	94.6176
1040.89	95.9162	93.4965	94.586
1041.37	95.9103	93.1108	94.5544
1041.85	95.8985	92.69	94.5266
1042.34	95.881	92.2739	94.5068
1042.82	95.8581	91.9078	94.4996
1043.3	95.8303	91.6363	94.5092
1043.78	95.798	91.4964	94.5384
1044.27	95.7615	91.5111	94.5884
1044.75	95.7207	91.686	94.6584
1045.23	95.6751	92.0083	94.7455
1045.71	95.6239	92.4491	94.8455
1046.19	95.5664	92.9688	94.9528
1046.68	95.5026	93.5228	95.0615
1047.16	95.433	94.0692	95.166
1047.64	95.3589	94.5746	95.2616
1048.12	95.2823	95.0171	95.345
1048.6	95.2052	95.3872	95.4143
1049.09	95.1296	95.6851	95.469
1049.57	95.0571	95.9179	95.5101
1050.05	94.9887	96.0955	95.5391
1050.53	94.9254	96.2286	95.5584
1051.02	94.8673	96.3266	95.5701
1051.5	94.8144	96.3971	95.5764
1051.98	94.7668	96.4459	95.5789
1052.46	94.7242	96.4768	95.5788
1052.94	94.687	96.493	95.5768
1053.42	94.6557	96.4964	95.5733
1053.91	94.6314	96.4889	95.5687
1054.39	94.6152	96.4721	95.5633
1054.87	94.6082	96.4479	95.5573
1055.35	94.6114	96.4181	95.551
1055.84	94.6249	96.3846	95.5448
1056.32	94.6484	96.3491	95.5388
1056.8	94.6809	96.3129	95.5335
1057.28	94.7209	96.2769	95.5291
1057.76	94.7665	96.2412	95.526
1058.25	94.8154	96.2058	95.5242
1058.73	94.8652	96.1701	95.5234
1059.21	94.9134	96.1334	95.5232
1059.69	94.9578	96.095	95.5229
1060.17	94.9962	96.0539	95.5217
1060.66	95.0273	96.0096	95.5193
1061.14	95.05	95.9616	95.5155
1061.62	95.064	95.9098	95.5107
1062.1	95.0694	95.8542	95.5053
1062.59	95.0669	95.7952	95.4998
1063.07	95.0571	95.7331	95.494
1063.55	95.0408	95.6689	95.488
1064.03	95.0188	95.6033	95.4814
1064.51	94.9924	95.5378	95.474
1065	94.9629	95.4742	95.4661
1065.48	94.9324	95.414	95.4583
1065.96	94.9032	95.3588	95.4514
1066.44	94.8773	95.3095	95.4464
1066.92	94.8555	95.2658	95.4439
1067.41	94.8378	95.2266	95.4439
1067.89	94.8226	95.1899	95.4459
1068.37	94.8073	95.1534	95.4493
1068.85	94.7896	95.1149	95.4531
1069.34	94.7674	95.073	95.4567
1069.82	94.7401	95.0268	95.4596
1070.3	94.7083	94.9768	95.4613
1070.78	94.6732	94.9238	95.4618
1071.26	94.6364	94.869	95.461
1071.75	94.5993	94.814	95.4591
1072.23	94.5622	94.76	95.4564
1072.71	94.525	94.7079	95.4536
1073.19	94.4876	94.6585	95.4514
1073.67	94.4496	94.612	95.4505
1074.16	94.4118	94.5681	95.451
1074.64	94.375	94.5266	95.4524
1075.12	94.3403	94.487	95.4539
1075.6	94.3087	94.449	95.4541
1076.09	94.2806	94.4126	95.4521
1076.57	94.2561	94.3783	95.4474
1077.05	94.2346	94.3465	95.4402
1077.53	94.2153	94.3175	95.4318
1078.01	94.1977	94.2915	95.4236
1078.49	94.1815	94.2681	95.417
1078.98	94.1666	94.2471	95.4129
1079.46	94.1532	94.2282	95.4115
1079.94	94.1416	94.2112	95.4124
1080.42	94.1323	94.1964	95.4148
1080.91	94.1253	94.184	95.4178
1081.39	94.1209	94.1742	95.4209
1081.87	94.1191	94.1667	95.4236
1082.35	94.12	94.161	95.4259
1082.83	94.1232	94.1564	95.4277
1083.32	94.1288	94.1522	95.4292
1083.8	94.1366	94.1483	95.4305
1084.28	94.1464	94.1451	95.4316
1084.76	94.1582	94.1431	95.4329
1085.24	94.1721	94.1431	95.4344
1085.73	94.1881	94.1455	95.4365
1086.21	94.2064	94.1503	95.4391
1086.69	94.2266	94.1576	95.4421
1087.17	94.2488	94.1673	95.4455
1087.65	94.2726	94.1801	95.449
1088.14	94.298	94.1966	95.4526
1088.62	94.3249	94.2175	95.4561
1089.1	94.3538	94.2434	95.4597
1089.58	94.385	94.2742	95.4635
1090.07	94.4192	94.3091	95.4676
1090.55	94.4564	94.3469	95.4719
1091.03	94.4967	94.3862	95.4764
1091.51	94.5393	94.4261	95.4807
1091.99	94.5835	94.4661	95.4847
1092.48	94.6282	94.506	95.4884
1092.96	94.6727	94.5464	95.492
1093.44	94.7167	94.5876	95.4956
1093.92	94.7606	94.63	95.4994
1094.4	94.805	94.6738	95.5034
1094.89	94.8508	94.7193	95.5073
1095.37	94.8988	94.7667	95.511
1095.85	94.9492	94.8164	95.5143
1096.33	95.0024	94.869	95.5167
1096.82	95.0583	94.9249	95.5183
1097.3	95.1172	94.9847	95.5189
1097.78	95.1791	95.0486	95.5186
1098.26	95.2441	95.1163	95.5176
1098.74	95.3124	95.1877	95.5161
1099.23	95.3835	95.2626	95.5146
1099.71	95.4569	95.3405	95.5133
1100.19	95.5316	95.421	95.5126
1100.67	95.6066	95.5032	95.5126
1101.15	95.6808	95.5863	95.5132
1101.64	95.7535	95.6691	95.5141
1102.12	95.8241	95.7505	95.5149
1102.6	95.8919	95.8291	95.5154
1103.08	95.9561	95.9036	95.5152
1103.57	96.0152	95.9729	95.5147
1104.05	96.0683	96.0358	95.5139
1104.53	96.114	96.0913	95.5133
1105.01	96.1519	96.1386	95.5128
1105.49	96.1819	96.177	95.5125
1105.98	96.2042	96.2062	95.5119
1106.46	96.2193	96.2257	95.5107
1106.94	96.2274	96.2353	95.5085
1107.42	96.2285	96.2347	95.5052
1107.9	96.2225	96.224	95.501
1108.39	96.2093	96.2035	95.4963
1108.87	96.1891	96.1739	95.4915
1109.35	96.1621	96.1358	95.4873
1109.83	96.1288	96.0901	95.4842
1110.32	96.0893	96.0375	95.4831
1110.8	96.0434	95.9788	95.4845
1111.28	95.9911	95.915	95.4891
1111.76	95.9327	95.8469	95.4974
1112.24	95.8692	95.7756	95.5095
1112.72	95.802	95.7024	95.5247
1113.21	95.7336	95.6285	95.5421
1113.69	95.6661	95.5546	95.5604
1114.17	95.6017	95.4816	95.5782
1114.65	95.5418	95.4103	95.5946
1115.14	95.4875	95.3418	95.6092
1115.62	95.4391	95.2774	95.6219
1116.1	95.3975	95.2188	95.6332
1116.58	95.3635	95.1679	95.6432
1117.06	95.3387	95.1268	95.6522
1117.55	95.325	95.0974	95.6602
1118.03	95.3244	95.0813	95.6669
1118.51	95.3387	95.0801	95.6724
1118.99	95.3692	95.095	95.6768
1119.47	95.4165	95.127	95.6807
1119.96	95.4805	95.1767	95.6848
1120.44	95.5604	95.2447	95.6894
1120.92	95.655	95.3309	95.6945
1121.4	95.7628	95.4348	95.6997
1121.89	95.8821	95.5553	95.7041
1122.37	96.0108	95.6904	95.707
1122.85	96.1464	95.8373	95.7078
1123.33	96.286	95.992	95.7065
1123.81	96.4265	96.1499	95.7039
1124.3	96.5649	96.3067	95.7009
1124.78	96.6984	96.4585	95.6984
1125.26	96.8249	96.6024	95.6972
1125.74	96.9429	96.7371	95.6976
1126.22	97.0513	96.8621	95.6997
1126.71	97.1494	96.9777	95.7031
1127.19	97.237	97.0841	95.7074
1127.67	97.3146	97.1813	95.7122
1128.15	97.383	97.2695	95.7172
1128.63	97.4436	97.3484	95.7221
1129.12	97.4976	97.418	95.7266
1129.6	97.546	97.4788	95.7304
1130.08	97.5892	97.5314	95.7335
1130.56	97.6269	97.5767	95.7357
1131.05	97.6589	97.6159	95.7375
1131.53	97.6849	97.6501	95.7391
1132.01	97.7052	97.6801	95.7408
1132.49	97.7207	97.7068	95.7429
1132.97	97.7323	97.7304	95.7455
1133.46	97.7412	97.7511	95.7488
1133.94	97.7479	97.769	95.7525
1134.42	97.7528	97.7841	95.7565
1134.9	97.7558	97.797	95.7607
1135.38	97.7573	97.8081	95.7649
1135.87	97.7575	97.8184	95.7686
1136.35	97.7572	97.8285	95.7716
1136.83	97.7567	97.8387	95.7734
1137.31	97.756	97.849	95.7738
1137.8	97.7549	97.8588	95.7729
1138.28	97.7523	97.8669	95.7709
1138.76	97.7475	97.8726	95.7685
1139.24	97.7402	97.8752	95.7665
1139.72	97.7306	97.8748	95.7654
1140.21	97.7195	97.8719	95.7654
1140.69	97.7079	97.8675	95.7663
1141.17	97.6966	97.8624	95.7678
1141.65	97.6855	97.8571	95.7692
1142.13	97.6744	97.8518	95.7702
1142.62	97.6625	97.8463	95.7704
1143.1	97.6494	97.8403	95.7699
1143.58	97.6353	97.8333	95.7688
1144.06	97.6207	97.8254	95.7673
1144.55	97.6066	97.8164	95.7655
1145.03	97.5935	97.8064	95.7634
1145.51	97.5816	97.7955	95.7612
1145.99	97.5705	97.7837	95.759
1146.47	97.5597	97.7715	95.7571
1146.96	97.5489	97.7592	95.7556
1147.44	97.5384	97.7476	95.7546
1147.92	97.5289	97.7376	95.7541
1148.4	97.5213	97.7301	95.7536
1148.88	97.5166	97.7256	95.7532
1149.37	97.5147	97.7242	95.7526
1149.85	97.5151	97.7257	95.752
1150.33	97.5169	97.7294	95.7519
1150.81	97.5191	97.7348	95.7528
1151.3	97.5212	97.7412	95.755
1151.78	97.5229	97.7485	95.7584
1152.26	97.5245	97.7562	95.7627
1152.74	97.5262	97.7642	95.7674
1153.22	97.528	97.7721	95.772
1153.7	97.5293	97.7794	95.7762
1154.19	97.5297	97.7857	95.7802
1154.67	97.5285	97.7907	95.7843
1155.15	97.5259	97.7943	95.7887
1155.63	97.5222	97.7968	95.7935
1156.12	97.5177	97.7985	95.7984
1156.6	97.5129	97.7997	95.8029
1157.08	97.5078	97.8005	95.8063
1157.56	97.5019	97.8007	95.8082
1158.04	97.4948	97.8	95.8085
1158.53	97.4862	97.7981	95.8075
1159.01	97.4763	97.795	95.8058
1159.49	97.4659	97.7906	95.8038
1159.97	97.4557	97.7853	95.8021
1160.45	97.4464	97.7793	95.8009
1160.94	97.438	97.7725	95.8005
1161.42	97.4296	97.7649	95.8012
1161.9	97.4203	97.7562	95.8032
1162.38	97.4087	97.746	95.8067
1162.87	97.3943	97.7344	95.8117
1163.35	97.377	97.7215	95.818
1163.83	97.3572	97.7075	95.8249
1164.31	97.3356	97.6925	95.8318
1164.79	97.3126	97.6766	95.8381
1165.28	97.2883	97.6591	95.8437
1165.76	97.2625	97.6396	95.8484
1166.24	97.2351	97.617	95.8526
1166.72	97.2059	97.5909	95.8567
1167.2	97.1751	97.5606	95.8609
1167.69	97.1427	97.5259	95.865
1168.17	97.1085	97.4868	95.8688
1168.65	97.0723	97.4434	95.8718
1169.13	97.0335	97.3959	95.8739
1169.62	96.9912	97.3446	95.8751
1170.1	96.9452	97.29	95.8758
1170.58	96.8958	97.2326	95.8764
1171.06	96.8437	97.1729	95.8773
1171.54	96.7904	97.1119	95.8784
1172.03	96.7374	97.0501	95.8796
1172.51	96.686	96.9884	95.8806
1172.99	96.6376	96.9278	95.8811
1173.47	96.5928	96.8695	95.8813
1173.95	96.5522	96.8143	95.8814
1174.44	96.5161	96.7634	95.8819
1174.92	96.4846	96.7175	95.8832
1175.4	96.4575	96.677	95.8853
1175.88	96.4344	96.642	95.8879
1176.37	96.4148	96.6125	95.8906
1176.85	96.3982	96.5883	95.8929
1177.33	96.3841	96.5689	95.8948
1177.81	96.3726	96.5539	95.8962
1178.29	96.364	96.543	95.8975
1178.78	96.3585	96.5354	95.8991
1179.26	96.3565	96.5309	95.9012
1179.74	96.3584	96.5291	95.9035
1180.22	96.364	96.5301	95.9059
1180.7	96.3729	96.534	95.9081
1181.19	96.3847	96.5415	95.91
1181.67	96.3994	96.5532	95.9119
1182.15	96.4172	96.5695	95.9142
1182.63	96.4384	96.5906	95.9174
1183.12	96.4635	96.6163	95.9218
1183.6	96.4927	96.6459	95.9273
1184.08	96.5258	96.6787	95.9335
1184.56	96.5618	96.7139	95.9397
1185.04	96.5995	96.7508	95.9455
1185.53	96.6378	96.7891	95.9501
1186.01	96.6759	96.8282	95.9531
1186.49	96.7133	96.8679	95.9542
1186.97	96.7495	96.9076	95.9537
1187.45	96.7844	96.9465	95.952
1187.94	96.8172	96.9837	95.95
1188.42	96.847	97.0184	95.9487
1188.9	96.8728	97.0495	95.949
1189.38	96.8938	97.0765	95.9514
1189.86	96.9097	97.0992	95.9559
1190.35	96.9208	97.1175	95.9621
1190.83	96.9277	97.1317	95.9688
1191.31	96.9313	97.1423	95.9749
1191.79	96.9322	97.1497	95.9796
1192.28	96.9307	97.1541	95.9822
1192.76	96.9266	97.1557	95.983
1193.24	96.9201	97.1544	95.9825
1193.72	96.9109	97.1502	95.9816
1194.2	96.8994	97.143	95.9811
1194.68	96.8857	97.1328	95.9813
1195.17	96.8701	97.1194	95.9825
1195.65	96.8525	97.1028	95.9844
1196.13	96.8327	97.0829	95.9865
1196.61	96.8103	97.0598	95.9888
1197.1	96.7851	97.0335	95.9915
1197.58	96.7572	97.0041	95.9946
1198.06	96.7269	96.9718	95.9985
1198.54	96.6946	96.9369	96.0032
1199.02	96.6608	96.8997	96.0083
1199.51	96.6257	96.8605	96.0133
1199.99	96.5895	96.8199	96.0176
1200.47	96.5522	96.7785	96.0207
1200.95	96.5139	96.7366	96.0222
1201.43	96.4746	96.6945	96.0227
1201.92	96.4346	96.6522	96.0227
1202.4	96.3937	96.609	96.0229
1202.88	96.3517	96.5643	96.0238
1203.36	96.308	96.5169	96.0257
1203.85	96.2618	96.466	96.0282
1204.33	96.2125	96.4113	96.031
1204.81	96.1598	96.3525	96.0335
1205.29	96.104	96.2898	96.0353
1205.77	96.0458	96.2239	96.0361
1206.26	95.9861	96.1552	96.036
1206.74	95.9257	96.0844	96.0349
1207.22	95.8655	96.012	96.0325
1207.7	95.8059	95.9389	96.028
1208.18	95.7475	95.8658	96.0206
1208.67	95.6911	95.7936	96.0093
1209.15	95.6378	95.7235	95.9941
1209.63	95.5887	95.6565	95.9758
1210.11	95.5454	95.594	95.9566
1210.6	95.5093	95.5373	95.9394
1211.08	95.4814	95.4881	95.9277
1211.56	95.4626	95.4478	95.9239
1212.04	95.453	95.4181	95.9294
1212.52	95.4526	95.3999	95.9434
1213.01	95.4609	95.3934	95.9631
1213.49	95.4771	95.3978	95.9851
1213.97	95.5002	95.4119	96.0053
1214.45	95.5286	95.4336	96.0213
1214.93	95.5606	95.4611	96.0318
1215.42	95.5946	95.4922	96.0375
1215.9	95.6282	95.525	96.04
1216.38	95.6598	95.5577	96.0414
1216.86	95.6874	95.5884	96.0429
1217.35	95.7098	95.6155	96.0452
1217.83	95.726	95.6375	96.048
1218.31	95.7353	95.6528	96.0507
1218.79	95.7374	95.6606	96.0526
1219.27	95.7317	95.6603	96.0536
1219.76	95.718	95.6516	96.0541
1220.24	95.6963	95.6344	96.0545
1220.72	95.6663	95.6087	96.0553
1221.2	95.6278	95.5742	96.0564
1221.68	95.5806	95.5302	96.0573
1222.17	95.5239	95.476	96.0575
1222.65	95.4571	95.4106	96.0566
1223.13	95.3792	95.3331	96.0545
1223.61	95.2894	95.2426	96.0519
1224.09	95.1873	95.139	96.0491
1224.58	95.0732	95.022	96.0468
1225.06	94.9479	94.8917	96.0448
1225.54	94.8129	94.7486	96.0427
1226.02	94.6699	94.5934	96.0398
1226.51	94.521	94.4275	96.0358
1226.99	94.3684	94.2527	96.0305
1227.47	94.2145	94.0712	96.0246
1227.95	94.0621	93.8858	96.0188
1228.43	93.9139	93.6996	96.0139
1228.92	93.7726	93.5158	96.01
1229.4	93.6412	93.3381	96.007
1229.88	93.523	93.1704	96.0042
1230.36	93.4214	93.0176	96.0009
1230.84	93.3402	92.8847	95.9968
1231.33	93.283	92.7768	95.9921
1231.81	93.2528	92.6977	95.9873
1232.29	93.2516	92.65	95.9832
1232.77	93.2797	92.634	95.9802
1233.26	93.3362	92.6487	95.9783
1233.74	93.4189	92.6919	95.9772
1234.22	93.525	92.7611	95.9764
1234.7	93.651	92.8537	95.9756
1235.18	93.7932	92.967	95.9747
1235.66	93.9475	93.0977	95.9738
1236.15	94.1098	93.2419	95.973
1236.63	94.2758	93.3948	95.9723
1237.11	94.4412	93.5512	95.9715
1237.59	94.6023	93.7064	95.97
1238.08	94.7554	93.8562	95.9675
1238.56	94.898	93.9978	95.964
1239.04	95.0279	94.1294	95.9598
1239.52	95.1443	94.2504	95.9556
1240	95.2473	94.3611	95.9521
1240.49	95.3379	94.4622	95.9495
1240.97	95.4175	94.5544	95.9475
1241.45	95.4876	94.6386	95.9457
1241.93	95.5493	94.7153	95.9433
1242.41	95.6029	94.7846	95.9397
1242.9	95.6483	94.8464	95.9349
1243.38	95.685	94.9002	95.9294
1243.86	95.7127	94.9452	95.924
1244.34	95.7312	94.9812	95.9196
1244.83	95.7409	95.0077	95.9166
1245.31	95.7423	95.0254	95.9153
1245.79	95.7359	95.0348	95.9151
1246.27	95.7224	95.0373	95.9159
1246.75	95.7024	95.0341	95.9167
1247.24	95.6767	95.0264	95.9173
1247.72	95.6463	95.0152	95.9173
1248.2	95.6122	95.0011	95.9165
1248.68	95.5756	94.9844	95.9149
1249.16	95.537	94.9653	95.9128
1249.65	95.4967	94.9439	95.9105
1250.13	95.4543	94.9199	95.9088
1250.61	95.4088	94.8935	95.9082
1251.09	95.3594	94.8641	95.9091
1251.58	95.3049	94.831	95.9115
1252.06	95.245	94.7934	95.915
1252.54	95.1796	94.7503	95.9187
1253.02	95.1089	94.7008	95.9216
1253.5	95.0333	94.6443	95.9233
1253.99	94.9533	94.5807	95.9236
1254.47	94.869	94.5101	95.9228
1254.95	94.7804	94.433	95.9219
1255.43	94.6874	94.3495	95.9214
1255.91	94.5899	94.26	95.922
1256.4	94.4876	94.1646	95.9238
1256.88	94.381	94.0639	95.9268
1257.36	94.2706	93.9585	95.9309
1257.84	94.1579	93.8496	95.9366
1258.33	94.0445	93.7387	95.9442
1258.81	93.9328	93.6278	95.9543
1259.29	93.8251	93.5187	95.9668
1259.77	93.724	93.4135	95.9807
1260.25	93.6319	93.3144	95.994
1260.73	93.5512	93.2237	96.0043
1261.22	93.4838	93.1439	96.0093
1261.7	93.4313	93.0775	96.0075
1262.18	93.395	93.0266	95.9992
1262.66	93.3751	92.9925	95.9864
1263.15	93.3714	92.9753	95.9719
1263.63	93.3825	92.9739	95.9593
1264.11	93.4071	92.9867	95.9512
1264.59	93.4432	93.0117	95.9492
1265.07	93.4891	93.0473	95.9531
1265.56	93.5433	93.0923	95.9618
1266.04	93.6042	93.1455	95.9737
1266.52	93.6703	93.2057	95.9866
1267	93.7399	93.271	95.9993
1267.48	93.8112	93.339	96.011
1267.97	93.8822	93.4074	96.0215
1268.45	93.9513	93.4738	96.031
1268.93	94.017	93.537	96.0396
1269.41	94.0786	93.5964	96.0476
1269.9	94.1356	93.652	96.0549
1270.38	94.188	93.7041	96.0613
1270.86	94.2358	93.7528	96.0668
1271.34	94.2793	93.798	96.0713
1271.82	94.3189	93.8394	96.0749
1272.31	94.3549	93.877	96.0776
1272.79	94.3876	93.9111	96.0795
1273.27	94.4174	93.9424	96.0806
1273.75	94.4448	93.9722	96.081
1274.23	94.4702	94.0014	96.0808
1274.72	94.494	94.0311	96.0804
1275.2	94.5168	94.0617	96.0802
1275.68	94.5389	94.0932	96.0804
1276.16	94.5608	94.1257	96.0817
1276.64	94.5826	94.159	96.0842
1277.13	94.6045	94.1932	96.0878
1277.61	94.6264	94.2282	96.0925
1278.09	94.648	94.2636	96.0977
1278.57	94.6688	94.2987	96.1028
1279.06	94.6879	94.3321	96.1073
1279.54	94.7044	94.3625	96.1108
1280.02	94.7172	94.3884	96.1133
1280.5	94.7252	94.409	96.1152
1280.98	94.7275	94.4237	96.117
1281.47	94.7233	94.4323	96.1194
1281.95	94.7122	94.4347	96.1228
1282.43	94.6942	94.4307	96.1274
1282.91	94.6694	94.4199	96.1328
1283.39	94.6381	94.4018	96.1385
1283.88	94.6009	94.376	96.144
1284.36	94.5583	94.3428	96.1489
1284.84	94.5112	94.3029	96.1533
1285.32	94.4607	94.2575	96.1574
1285.81	94.408	94.2079	96.1615
1286.29	94.3546	94.1555	96.1659
1286.77	94.3021	94.1013	96.1706
1287.25	94.2517	94.0465	96.1754
1287.73	94.2049	93.992	96.1798
1288.22	94.1625	93.9392	96.1835
1288.7	94.1254	93.8897	96.1863
1289.18	94.0939	93.8452	96.1882
1289.66	94.0683	93.8071	96.1898
1290.14	94.0487	93.7761	96.1913
1290.63	94.0351	93.7523	96.193
1291.11	94.0276	93.7354	96.1953
1291.59	94.0262	93.7249	96.1979
1292.07	94.031	93.7207	96.2006
1292.56	94.042	93.723	96.2033
1293.04	94.0593	93.7324	96.2058
1293.52	94.0824	93.7495	96.2079
1294	94.1111	93.7746	96.2095
1294.48	94.145	93.8075	96.2108
1294.97	94.184	93.8479	96.2116
1295.45	94.2279	93.8954	96.212
1295.93	94.2766	93.9494	96.2123
1296.41	94.33	94.0097	96.2127
1296.89	94.3877	94.0755	96.2133
1297.38	94.4487	94.1459	96.2141
1297.86	94.5119	94.2196	96.215
1298.34	94.5759	94.2948	96.2157
1298.82	94.6394	94.3699	96.2158
1299.31	94.7011	94.4435	96.2153
1299.79	94.7601	94.5147	96.2141
1300.27	94.8155	94.5833	96.2129
1300.75	94.8668	94.6489	96.2122
1301.23	94.9137	94.7116	96.2125
1301.71	94.9563	94.7709	96.2138
1302.2	94.9947	94.8264	96.2158
1302.68	95.0294	94.8776	96.2178
1303.16	95.0609	94.924	96.219
1303.64	95.0894	94.9657	96.2191
1304.13	95.115	95.003	96.2181
1304.61	95.1376	95.0365	96.2168
1305.09	95.1572	95.0667	96.2159
1305.57	95.1735	95.0939	96.2161
1306.05	95.1867	95.1178	96.2176
1306.54	95.197	95.1385	96.2201
1307.02	95.2047	95.1553	96.2227
1307.5	95.21	95.1684	96.2248
1307.98	95.2131	95.1779	96.2258
1308.46	95.2141	95.1845	96.2261
1308.95	95.213	95.1887	96.2264
1309.43	95.2098	95.1908	96.2277
1309.91	95.2048	95.1911	96.2308
1310.39	95.1983	95.1895	96.2358
1310.88	95.1909	95.1858	96.2424
1311.36	95.1829	95.18	96.2498
1311.84	95.1752	95.1723	96.2569
1312.32	95.1679	95.1633	96.2627
1312.8	95.1615	95.1535	96.2668
1313.29	95.156	95.1436	96.2692
1313.77	95.1516	95.1337	96.2705
1314.25	95.1482	95.1245	96.2714
1314.73	95.146	95.1162	96.2727
1315.21	95.1456	95.1099	96.275
1315.7	95.1477	95.107	96.2785
1316.18	95.1534	95.1091	96.2826
1316.66	95.1639	95.1179	96.2865
1317.14	95.1803	95.1346	96.2889
1317.62	95.2036	95.1592	96.2885
1318.11	95.2339	95.1912	96.2841
1318.59	95.2707	95.2292	96.2754
1319.07	95.3124	95.2712	96.263
1319.55	95.3571	95.3156	96.2483
1320.04	95.402	95.3607	96.2331
1320.52	95.4452	95.4052	96.2191
1321	95.4848	95.4481	96.2076
1321.48	95.5204	95.4886	96.1989
1321.96	95.5516	95.526	96.1924
1322.45	95.579	95.5596	96.187
1322.93	95.6031	95.5889	96.1816
1323.41	95.624	95.6135	96.1752
1323.89	95.6417	95.6332	96.1674
1324.38	95.6557	95.6477	96.1584
1324.86	95.6656	95.6564	96.1485
1325.34	95.6711	95.659	96.1382
1325.82	95.6722	95.6546	96.128
1326.3	95.6693	95.6428	96.1183
1326.79	95.663	95.6236	96.1091
1327.27	95.6545	95.5977	96.1009
1327.75	95.6447	95.5664	96.0936
1328.23	95.6352	95.5319	96.0872
1328.71	95.6273	95.4966	96.0814
1329.2	95.6225	95.4625	96.0755
1329.68	95.6221	95.4314	96.0687
1330.16	95.6272	95.4044	96.0605
1330.64	95.6385	95.3826	96.0508
1331.12	95.656	95.3664	96.0403
1331.61	95.6792	95.3566	96.0303
1332.09	95.7075	95.3534	96.0224
1332.57	95.7397	95.357	96.0179
1333.05	95.775	95.3674	96.0175
1333.54	95.8126	95.384	96.0215
1334.02	95.8518	95.4064	96.0294
1334.5	95.8918	95.4339	96.0409
1334.98	95.9316	95.4661	96.0556
1335.46	95.97	95.5025	96.0737
1335.95	96.0058	95.5428	96.0951
1336.43	96.0383	95.5864	96.1198
1336.91	96.0675	95.6331	96.147
1337.39	96.094	95.6823	96.1748
1337.87	96.1191	95.7336	96.2006
1338.36	96.1437	95.7859	96.2216
1338.84	96.1686	95.838	96.2351
1339.32	96.1933	95.8881	96.2398
1339.8	96.2164	95.934	96.2363
1340.29	96.2362	95.9745	96.2271
1340.77	96.2514	96.0091	96.2154
1341.25	96.261	96.0381	96.2044
1341.73	96.265	96.0627	96.1967
1342.21	96.2635	96.0843	96.1938
1342.69	96.2571	96.104	96.1962
1343.18	96.2461	96.1226	96.2035
1343.66	96.231	96.1404	96.215
1344.14	96.2123	96.1571	96.2292
1344.62	96.1906	96.1721	96.2446
1345.11	96.1666	96.1847	96.2602
1345.59	96.1409	96.1944	96.2751
1346.07	96.1142	96.2012	96.2892
1346.55	96.0873	96.2055	96.3026
1347.03	96.0609	96.2079	96.3157
1347.52	96.0356	96.2091	96.329
1348	96.0125	96.2095	96.3423
1348.48	95.9919	96.2095	96.3549
1348.96	95.9744	96.209	96.3664
1349.44	95.9596	96.2075	96.3763
1349.93	95.9473	96.2048	96.3846
1350.41	95.9364	96.2008	96.3919
1350.89	95.9264	96.1952	96.3992
1351.37	95.9163	96.1882	96.4076
1351.86	95.9062	96.1801	96.4176
1352.34	95.8962	96.1709	96.429
1352.82	95.8867	96.1605	96.4408
1353.3	95.8786	96.1492	96.452
1353.78	95.8724	96.1371	96.4612
1354.27	95.8687	96.1242	96.4679
1354.75	95.8676	96.111	96.4724
1355.23	95.8689	96.0977	96.4755
1355.71	95.8725	96.0848	96.4786
1356.19	95.8779	96.0724	96.4827
1356.68	95.8849	96.0609	96.4885
1357.16	95.8935	96.0507	96.4963
1357.64	95.9033	96.0423	96.5063
1358.12	95.9142	96.0368	96.5185
1358.61	95.926	96.0351	96.5333
1359.09	95.9389	96.0383	96.5514
1359.57	95.9532	96.0473	96.5728
1360.05	95.9702	96.0627	96.597
1360.53	95.9919	96.0851	96.6223
1361.02	96.0204	96.1147	96.6458
1361.5	96.0582	96.1513	96.6636
1361.98	96.1061	96.1944	96.6722
1362.46	96.1633	96.2426	96.6699
1362.94	96.2264	96.2942	96.658
1363.43	96.2914	96.3475	96.6401
1363.91	96.3544	96.4012	96.6213
1364.39	96.4135	96.4552	96.6058
1364.87	96.4682	96.5098	96.5964
1365.36	96.5194	96.566	96.5939
1365.84	96.5684	96.6246	96.598
1366.32	96.6165	96.6861	96.6073
1366.8	96.6647	96.7504	96.6197
1367.28	96.7133	96.8165	96.6327
1367.77	96.762	96.8825	96.6442
1368.25	96.8099	96.9463	96.6526
1368.73	96.8556	97.0059	96.6574
1369.21	96.8974	97.0603	96.6597
1369.69	96.9333	97.1091	96.6615
1370.18	96.9622	97.1531	96.6655
1370.66	96.9834	97.1935	96.6739
1371.14	96.9974	97.2317	96.6879
1371.62	97.0057	97.2689	96.7074
1372.1	97.0106	97.3059	96.7307
1372.59	97.0151	97.3427	96.7541
1373.07	97.0214	97.3782	96.7732
1373.55	97.0309	97.4102	96.7839
1374.03	97.043	97.4364	96.7839
1374.52	97.0555	97.4549	96.7745
1375	97.0656	97.4655	96.7596
1375.48	97.0713	97.4697	96.7437
1375.96	97.0717	97.4696	96.7306
1376.44	97.0671	97.4669	96.722
1376.93	97.0582	97.4627	96.7178
1377.41	97.0459	97.4569	96.7169
1377.89	97.0305	97.4489	96.7179
1378.37	97.0124	97.4384	96.7194
1378.85	96.9922	97.425	96.7206
1379.34	96.9705	97.409	96.7212
1379.82	96.9484	97.3913	96.7212
1380.3	96.9268	97.3726	96.721
1380.78	96.9065	97.3542	96.7207
1381.27	96.888	97.3366	96.7207
1381.75	96.8711	97.3205	96.7216
1382.23	96.8556	97.3064	96.7241
1382.71	96.841	97.2945	96.729
1383.19	96.8273	97.2854	96.7365
1383.67	96.8149	97.2793	96.7464
1384.16	96.8045	97.2765	96.7574
1384.64	96.7975	97.2773	96.7685
1385.12	96.7952	97.2819	96.7777
1385.6	96.7993	97.2907	96.7833
1386.09	96.8111	97.3035	96.7837
1386.57	96.8311	97.3198	96.7778
1387.05	96.858	97.3383	96.7663
1387.53	96.8888	97.3572	96.7519
1388.01	96.9194	97.3752	96.7384
1388.5	96.9462	97.3911	96.7293
1388.98	96.9668	97.4043	96.7259
1389.46	96.9805	97.4145	96.7279
1389.94	96.9874	97.4212	96.7338
1390.42	96.9885	97.4245	96.7417
1390.91	96.9848	97.4242	96.7501
1391.39	96.9775	97.4206	96.7585
1391.87	96.9676	97.4145	96.7672
1392.35	96.9564	97.4068	96.7773
1392.84	96.9456	97.3987	96.7896
1393.32	96.9374	97.3914	96.804
1393.8	96.9343	97.3856	96.819
1394.28	96.9376	97.3816	96.8326
1394.76	96.9467	97.3788	96.8437
1395.25	96.9584	97.3762	96.8529
1395.73	96.9688	97.3727	96.8618
1396.21	96.9752	97.3673	96.8711
1396.69	96.9766	97.3593	96.8803
1397.17	96.9742	97.3479	96.8875
1397.66	96.9702	97.3332	96.8901
1398.14	96.967	97.3153	96.8853
1398.62	96.9664	97.2948	96.8716
1399.1	96.9684	97.2727	96.8501
1399.59	96.9708	97.2502	96.8245
1400.07	96.9706	97.2283	96.8002
1400.55	96.9651	97.2074	96.782
1401.03	96.9529	97.1874	96.7727
1401.51	96.9345	97.1675	96.7729
1402	96.9115	97.147	96.7813
1402.48	96.8864	97.1252	96.7953
1402.96	96.8621	97.1016	96.8119
1403.44	96.8412	97.076	96.8272
1403.92	96.8257	97.0488	96.8377
1404.41	96.8166	97.0212	96.8406
1404.89	96.8135	96.9954	96.8355
1405.37	96.8153	96.9743	96.8242
1405.85	96.8208	96.961	96.8097
1406.34	96.829	96.9576	96.7956
1406.82	96.8397	96.9652	96.7847
1407.3	96.8527	96.9833	96.7781
1407.78	96.8675	97.0106	96.776
1408.26	96.8838	97.0451	96.7779
1408.74	96.9008	97.0847	96.7823
1409.23	96.9177	97.1274	96.7877
1409.71	96.9341	97.1714	96.7926
1410.19	96.9498	97.2152	96.7955
1410.67	96.9647	97.2572	96.7958
1411.16	96.9787	97.2963	96.7937
1411.64	96.9914	97.3315	96.7902
1412.12	97.0021	97.3623	96.7871
1412.6	97.01	97.3888	96.7866
1413.08	97.0142	97.4113	96.7906
1413.57	97.0146	97.4312	96.8003
1414.05	97.0112	97.4497	96.8163
1414.53	97.0049	97.4679	96.8377
1415.01	96.9967	97.4866	96.8625
1415.49	96.9881	97.5064	96.8878
1415.98	96.9808	97.5271	96.9103
1416.46	96.9763	97.5487	96.927
1416.94	96.9766	97.5707	96.9346
1417.42	96.9839	97.5924	96.9298
1417.9	96.9998	97.6123	96.9095
1418.39	97.0243	97.628	96.8727
1418.87	97.0535	97.6369	96.8243
1419.35	97.0797	97.6385	96.7756
1419.83	97.0947	97.6347	96.7407
1420.32	97.0939	97.629	96.7293
1420.8	97.0781	97.6239	96.7428
1421.28	97.0523	97.6207	96.7753
1421.76	97.0235	97.6189	96.8168
1422.24	96.9986	97.6176	96.8572
1422.73	96.9826	97.6156	96.8881
1423.21	96.9778	97.6119	96.9047
1423.69	96.9838	97.6061	96.9058
1424.17	96.997	97.5983	96.8945
1424.65	97.0126	97.5898	96.8768
1425.14	97.0264	97.5828	96.8593
1425.62	97.036	97.5787	96.8469
1426.1	97.0415	97.5785	96.8419
1426.58	97.0438	97.582	96.844
1427.07	97.0441	97.5884	96.8519
1427.55	97.0432	97.5964	96.8637
1428.03	97.0414	97.6046	96.877
1428.51	97.0386	97.6113	96.8892
1428.99	97.0347	97.6153	96.8976
1429.48	97.0298	97.6155	96.9002
1429.96	97.0233	97.6113	96.8967
1430.44	97.0149	97.6024	96.8884
1430.92	97.003	97.589	96.8778
1431.4	96.9865	97.5716	96.8682
1431.89	96.9646	97.551	96.8621
1432.37	96.9376	97.5282	96.8604
1432.85	96.9072	97.5045	96.862
1433.33	96.8761	97.4803	96.8642
1433.82	96.8466	97.4559	96.8639
1434.3	96.8201	97.4305	96.8591
1434.78	96.7962	97.4022	96.8489
1435.26	96.7736	97.3683	96.8329
1435.74	96.7505	97.3257	96.81
1436.23	96.7254	97.2732	96.7804
1436.71	96.6966	97.2131	96.7485
1437.19	96.6625	97.1517	96.7234
1437.67	96.6225	97.0952	96.713
1438.15	96.5781	97.0466	96.7192
1438.64	96.5318	97.005	96.7376
1439.12	96.487	96.968	96.7611
1439.6	96.4466	96.9332	96.7834
1440.08	96.4125	96.9002	96.8011
1440.57	96.3856	96.8698	96.8134
1441.05	96.3665	96.8441	96.8213
1441.53	96.355	96.825	96.8261
1442.01	96.3508	96.8141	96.829
1442.49	96.353	96.8119	96.8308
1442.97	96.3602	96.8176	96.8326
1443.46	96.3709	96.8305	96.8357
1443.94	96.3836	96.8495	96.8417
1444.42	96.3974	96.8738	96.8516
1444.9	96.4118	96.9025	96.8654
1445.39	96.4273	96.9346	96.8819
1445.87	96.4444	96.9684	96.8983
1446.35	96.4632	97.0018	96.9109
1446.83	96.4832	97.0319	96.9168
1447.31	96.5027	97.0555	96.9144
1447.8	96.5188	97.0705	96.9049
1448.28	96.5289	97.0767	96.8922
1448.76	96.5315	97.0756	96.8811
1449.24	96.5269	97.0696	96.8752
1449.72	96.5168	97.0613	96.8754
1450.21	96.5034	97.0522	96.8811
1450.69	96.4889	97.0433	96.8907
1451.17	96.4746	97.0353	96.9031
1451.65	96.4613	97.0287	96.9175
1452.14	96.4499	97.0244	96.9327
1452.62	96.4411	97.0225	96.9465
1453.1	96.436	97.0231	96.9561
1453.58	96.4356	97.0254	96.9584
1454.06	96.4402	97.0289	96.9529
1454.55	96.4481	97.0337	96.9426
1455.03	96.4574	97.0406	96.9337
1455.51	96.4665	97.051	96.9311
1455.99	96.4773	97.0645	96.9321
1456.47	96.4934	97.0773	96.926
1456.96	96.5143	97.0812	96.9039
1457.44	96.5312	97.0699	96.8717
1457.92	96.5338	97.0432	96.8447
1458.4	96.5189	97.0068	96.8329
1458.88	96.4909	96.9667	96.8351
1459.37	96.4567	96.9269	96.8451
1459.85	96.4223	96.8899	96.8568
1460.33	96.3909	96.8572	96.8674
1460.81	96.3637	96.8297	96.8766
1461.3	96.3407	96.8078	96.8859
1461.78	96.3216	96.7918	96.8965
1462.26	96.3072	96.7819	96.9084
1462.74	96.2993	96.7784	96.9203
1463.22	96.3011	96.7822	96.929
1463.71	96.3156	96.794	96.9303
1464.19	96.3441	96.8135	96.9213
1464.67	96.3836	96.8389	96.9026
1465.15	96.4268	96.8676	96.8795
1465.63	96.4657	96.8967	96.8592
1466.12	96.495	96.9249	96.8471
1466.6	96.5138	96.9517	96.8448
1467.08	96.5243	96.9776	96.8509
1467.56	96.5299	97.0034	96.8628
1468.05	96.5334	97.0293	96.8782
1468.53	96.5364	97.0554	96.8953
1469.01	96.5396	97.0816	96.9136
1469.49	96.5429	97.1074	96.9332
1469.97	96.5459	97.1329	96.9541
1470.46	96.5495	97.1583	96.9757
1470.94	96.5556	97.1842	96.995
1471.42	96.5677	97.2105	97.0059
1471.9	96.5881	97.2357	97.0021
1472.38	96.6151	97.2568	96.9825
1472.87	96.6412	97.2716	96.9549
1473.35	96.6581	97.2799	96.9315
1473.83	96.6615	97.2838	96.9204
1474.31	96.6528	97.2856	96.9218
1474.8	96.6377	97.2867	96.9296
1475.28	96.6227	97.288	96.936
1475.76	96.6124	97.2896	96.9352
1476.24	96.6084	97.2914	96.9256
1476.72	96.6088	97.2932	96.9099
1477.21	96.6098	97.2947	96.8936
1477.69	96.6075	97.2959	96.8819
1478.17	96.5996	97.2969	96.8776
1478.65	96.5863	97.2978	96.8808
1479.13	96.5692	97.2987	96.8891
1479.62	96.5506	97.2992	96.8988
1480.1	96.5323	97.2982	96.9065
1480.58	96.5149	97.2943	96.9097
1481.06	96.4972	97.2859	96.9079
1481.55	96.4771	97.2721	96.9025
1482.03	96.4527	97.2535	96.8967
1482.51	96.4233	97.2321	96.8936
1482.99	96.3896	97.2104	96.8957
1483.47	96.353	97.1908	96.9042
1483.95	96.3148	97.1742	96.9192
1484.44	96.2757	97.1606	96.9403
1484.92	96.2351	97.1487	96.9669
1485.4	96.1917	97.1366	96.9982
1485.88	96.1442	97.1227	97.0334
1486.37	96.092	97.1058	97.0713
1486.85	96.0355	97.0858	97.1103
1487.33	95.9767	97.0631	97.1478
1487.81	95.9177	97.0374	97.1801
1488.29	95.8607	97.0063	97.2015
[truncated: 5,210 more rows]

## Sheet: Fig. 1d
Control	Intensity		W/FTPA	Intensity
153.45	50586.4		152.9	46371
153.4	50761.8		152.85	47019.5
153.35	50774.9		152.8	46497.1
153.3	50433.9		152.75	46591.9
153.25	50133.6		152.7	46149.8
153.2	50864.6		152.65	46226.6
153.15	51397		152.6	46429.9
153.1	51231.8		152.55	46031.9
153.05	51409.9		152.5	46194.8
153	50789.2		152.45	45908.2
152.95	50523.8		152.4	46209.8
152.9	50650.9		152.35	46185.2
152.85	50887.7		152.3	45864.5
152.8	50617		152.25	46308
152.75	50357.2		152.2	46157.1
152.7	50942.1		152.15	45858.2
152.65	50228		152.1	45799.9
152.6	50644.4		152.05	46336
152.55	50535.2		152	45871.9
152.5	50379.5		151.95	45879.9
152.45	50642.3		151.9	46108.4
152.4	49954.1		151.85	46013.4
152.35	49901		151.8	45891.4
152.3	49223		151.75	45506.1
152.25	49787.4		151.7	45770.3
152.2	50079.3		151.65	45613
152.15	49533.7		151.6	45856.2
152.1	49743.1		151.55	45818.6
152.05	50413.2		151.5	45596.7
152	50488.2		151.45	45292.6
151.95	50440.4		151.4	45307.9
151.9	49568.8		151.35	45481
151.85	49446.2		151.3	45912.2
151.8	49906.6		151.25	45692.2
151.75	50003.8		151.2	45535.1
151.7	50037.5		151.15	45863.3
151.65	49928.1		151.1	45304.6
151.6	49682.6		151.05	45253.5
151.55	50170.5		151	45159.6
151.5	50228.5		150.95	45417.8
151.45	50208.3		150.9	45546.6
151.4	50535.9		150.85	45544.1
151.35	50183.3		150.8	45090.4
151.3	50167.2		150.75	45219.3
151.25	50073.7		150.7	45622.3
151.2	49820.6		150.65	45858.4
151.15	50432.6		150.6	46686.1
151.1	50557.6		150.55	45962.8
151.05	50261.5		150.5	45677.8
151	50932.4		150.45	45708
150.95	50697.5		150.4	45714.1
150.9	50509		150.35	45869.7
150.85	50517.5		150.3	46204.3
150.8	50708.6		150.25	46130.7
150.75	51049.3		150.2	45984.1
150.7	50946.4		150.15	46852.7
150.65	50983.5		150.1	46563.9
150.6	51719.4		150.05	46375.2
150.55	50989.4		150	46125.1
150.5	51498.4		149.95	46254.1
150.45	51511.6		149.9	46365.9
150.4	51519		149.85	46232.3
150.35	51215.3		149.8	45921.5
150.3	51480		149.75	46916.3
150.25	50869.2		149.7	46111
150.2	51357.5		149.65	46302
150.15	51047.4		149.6	46323.7
150.1	51075.1		149.55	46071.4
150.05	50667.3		149.5	45480.5
150	50776.2		149.45	45726.4
149.95	50699.1		149.4	45827
149.9	50161		149.35	45344.8
149.85	50494.3		149.3	45232.5
149.8	50364.4		149.25	45466.4
149.75	50014.3		149.2	44959.1
149.7	49881		149.15	44998.3
149.65	49166.7		149.1	45040.8
149.6	49376.2		149.05	44599.5
149.55	49433.9		149	44381.2
149.5	48983.7		148.95	44280.6
149.45	48336.9		148.9	44042.4
149.4	49174.4		148.85	44085.3
149.35	49211.1		148.8	43882.9
149.3	49354.7		148.75	43791.9
149.25	48634.6		148.7	43372.4
149.2	49088.8		148.65	44093.7
149.15	48845.1		148.6	44389.7
149.1	49339.4		148.55	43791.1
149.05	49286.6		148.5	44056.2
149	49063.8		148.45	43858.6
148.95	48952.4		148.4	44427.1
148.9	48926.9		148.35	43813.2
148.85	48721.3		148.3	43677.5
148.8	48552.6		148.25	43643.7
148.75	49322.9		148.2	44007.8
148.7	48596.2		148.15	43728.6
148.65	48946.4		148.1	43345.9
148.6	48943.1		148.05	43539.7
148.55	48112.1		148	43572
148.5	49092.3		147.95	43134.3
148.45	48171.9		147.9	43340.3
148.4	47895.1		147.85	43020.5
148.35	48360.9		147.8	42891.7
148.3	47532.4		147.75	42501.1
148.25	47480.6		147.7	42357.2
148.2	46967.2		147.65	42502.4
148.15	47068.5		147.6	41839.1
148.1	46732.3		147.55	41320.2
148.05	46838.7		147.5	41652.5
148	47390.1		147.45	41821.2
147.95	46575.2		147.4	41655.9
147.9	45899.9		147.35	42312.9
147.85	46288.3		147.3	41734.3
147.8	46742.3		147.25	41630.3
147.75	45971.4		147.2	41698.7
147.7	46068.3		147.15	41803.8
147.65	46104.3		147.1	41774.6
147.6	45497.4		147.05	41864
147.55	45268.4		147	41792.5
147.5	45352.8		146.95	40991.9
147.45	45530		146.9	41323
147.4	45563.7		146.85	40515.7
147.35	45251.8		146.8	41615.4
147.3	45685.4		146.75	41625.4
147.25	45664.5		146.7	42108.2
147.2	45260.4		146.65	41077.4
147.15	45385.4		146.6	41691.1
147.1	45920.7		146.55	41269.4
147.05	45357.8		146.5	41173
147	44983.7		146.45	41284.7
146.95	45638		146.4	41303.6
146.9	45310.3		146.35	41171.9
146.85	45368.9		146.3	41125.7
146.8	45185.5		146.25	41471.8
146.75	45620.5		146.2	41227
146.7	45317.3		146.15	41770.9
146.65	45210.2		146.1	41447.4
146.6	45319.2		146.05	41719.6
146.55	45383.8		146	41460.1
146.5	46089		145.95	42122.7
146.45	45324.1		145.9	41680.1
146.4	46229.8		145.85	41571.1
146.35	45750.1		145.8	41956.2
146.3	45639.2		145.75	42377.9
146.25	45407.9		145.7	42258.4
146.2	45914.6		145.65	42530.3
146.15	45989.5		145.6	42433.2
146.1	46655.6		145.55	42715.9
146.05	47117.3		145.5	42753.8
146	45946.1		145.45	42550.3
145.95	47187.9		145.4	43470.2
145.9	46615.5		145.35	42966.7
145.85	46815.2		145.3	43343.8
145.8	47802.2		145.25	43123.7
145.75	47762.4		145.2	43316.3
145.7	47686.7		145.15	44033.5
145.65	47945.6		145.1	44092.7
145.6	47900.1		145.05	43639.4
145.55	48020.7		145	43643.9
145.5	48463.9		144.95	43994.8
145.45	48422.4		144.9	43633.5
145.4	47750.4		144.85	43663.8
145.35	48274.7		144.8	44183.8
145.3	48485.9		144.75	44768.1
145.25	48403.3		144.7	44946.9
145.2	48925.1		144.65	44717
145.15	49217.2		144.6	44130.6
145.1	49000.7		144.55	43893.4
145.05	49433.3		144.5	44900.6
145	49185.6		144.45	44656.4
144.95	49224		144.4	44917.6
144.9	49054.3		144.35	44770
144.85	48922.3		144.3	44390.5
144.8	48918.6		144.25	45030.1
144.75	49671.4		144.2	45264.9
144.7	49622.4		144.15	45417.5
144.65	49980.9		144.1	45909.7
144.6	50280.7		144.05	46083.9
144.55	50812.7		144	46437.6
144.5	50211		143.95	46546.5
144.45	51124.5		143.9	47362.4
144.4	51412.6		143.85	48553.7
144.35	51822.5		143.8	50098.4
144.3	52802.9		143.75	50032.1
144.25	53874.4		143.7	52084.5
144.2	55213.5		143.65	53347
144.15	56177.4		143.6	54958.3
144.1	57682.5		143.55	57413.1
144.05	59654.5		143.5	61140.2
144	62461.3		143.45	64636.6
143.95	65464.6		143.4	70092.5
143.9	69049.6		143.35	75924.7
143.85	73546.8		143.3	82198.8
143.8	80045.4		143.25	91276.8
143.75	85997.3		143.2	101025
143.7	94105		143.15	110607
143.65	104428		143.1	123005
143.6	114393		143.05	135506
143.55	126809		143	147492
143.5	139755		142.95	161156
143.45	154740		142.9	172372
143.4	169396		142.85	183408
143.35	185633		142.8	190842
143.3	197472		142.75	197011
143.25	208086		142.7	198872
143.2	216485		142.65	196379
143.15	219952		142.6	192360
143.1	221498		142.55	184924
143.05	220052		142.5	173608
143	212943		142.45	161346
142.95	201419		142.4	149581
142.9	190557		142.35	136680
142.85	176272		142.3	124745
142.8	163775		142.25	111904
142.75	148833		142.2	101140
142.7	134664		142.15	91656.3
142.65	121265		142.1	83310
142.6	109187		142.05	76007.5
142.55	98780.5		142	69498.8
142.5	90135.7		141.95	64555.2
142.45	82622.8		141.9	59694.9
142.4	77012.3		141.85	56724.6
142.35	71252.2		141.8	53956
142.3	67141.3		141.75	50873.8
142.25	62396.6		141.7	48544.9
142.2	59729.2		141.65	46814.1
142.15	57216.1		141.6	45778.7
142.1	54685.8		141.55	43987.4
142.05	52871.5		141.5	43272.5
142	51687.2		141.45	41322.1
141.95	50773.8		141.4	40758.3
141.9	49309.8		141.35	40309.3
141.85	48174.4		141.3	39489.7
141.8	47698.5		141.25	39238
141.75	48202.7		141.2	37799.6
141.7	48107.4		141.15	38189.5
141.65	47611.6		141.1	37554.9
141.6	47965.7		141.05	37527.8
141.55	48143.1		141	36973.9
141.5	49169.7		140.95	37044.4
141.45	49659.8		140.9	35936.8
141.4	50048.9		140.85	36008
141.35	49867.3		140.8	36112.1
141.3	49054.1		140.75	35967.1
141.25	47913		140.7	34438
141.2	47767.1		140.65	34685.5
141.15	46337.2		140.6	34151.1
141.1	44710.7		140.55	33850.7
141.05	43252.9		140.5	33906.7
141	42267.3		140.45	33737.2
140.95	41351.7		140.4	33174.3
140.9	40296.1		140.35	33137.5
140.85	39182.2		140.3	32599.5
140.8	38530		140.25	33061.3
140.75	38029.6		140.2	32999.8
140.7	37808.4		140.15	33000
140.65	38272.7		140.1	32914.3
140.6	37795.3		140.05	32905.9
140.55	37168.2		140	33356.6
140.5	36987		139.95	33506.1
140.45	37003.5		139.9	33125.4
140.4	36183.6		139.85	33705.8
140.35	36930.8		139.8	33611.8
140.3	37305		139.75	33715.4
140.25	37275.6		139.7	34300.3
140.2	37634		139.65	33771.2
140.15	37504.3		139.6	34262.5
140.1	37633		139.55	34743.5
140.05	37352.3		139.5	34627.6
140	37931.3		139.45	34920.6
139.95	38155.9		139.4	34935.4
139.9	38423.6		139.35	35353.3
139.85	38391.1		139.3	35563.7
139.8	38997.9		139.25	36043.1
139.75	39266.1		139.2	36335.9
139.7	38846.2		139.15	37426
139.65	40001.8		139.1	37311.9
139.6	40270.8		139.05	37685.1
139.55	40783.5		139	38759.5
139.5	40944.4		138.95	40504.1
139.45	41970.2		138.9	41703.8
139.4	43021.8		138.85	42820.3
139.35	43823		138.8	44886.3
139.3	46020.8		138.75	47458.4
139.25	47387		138.7	49838.6
139.2	49933.7		138.65	53918.6
139.15	52536.6		138.6	58462.5
139.1	56464.6		138.55	64494.4
139.05	60386.1		138.5	72049.1
139	66106.7		138.45	80956.1
138.95	73811.7		138.4	90867.5
138.9	82484.5		138.35	102893
138.85	91344		138.3	116803
138.8	103724		138.25	132148
138.75	118499		138.2	148281
138.7	133459		138.15	166075
138.65	152374		138.1	183294
138.6	170122		138.05	199945
138.55	190189		138	216077
138.5	209443		137.95	227046
138.45	228318		137.9	234170
138.4	243747		137.85	237963
138.35	256369		137.8	239131
138.3	265424		137.75	232794
138.25	268508		137.7	224514
138.2	264401		137.65	209978
138.15	257381		137.6	194967
138.1	247119		137.55	178784
138.05	231076		137.5	162447
138	213402		137.45	145184
137.95	193695		137.4	128611
137.9	174989		137.35	114242
137.85	156512		137.3	100935
137.8	138415		137.25	90083.8
137.75	124019		137.2	80494.5
137.7	110015		137.15	72502.3
137.65	98070.3		137.1	64348.9
137.6	86952.8		137.05	59119.3
137.55	78476.3		137	54310
137.5	71206.3		136.95	50450.3
137.45	65339.8		136.9	46466.7
137.4	60316.9		136.85	44202.5
137.35	55591.6		136.8	41728.7
137.3	53220.7		136.75	39715.6
137.25	49151.7		136.7	38425.6
137.2	47350.5		136.65	37019.9
137.15	45728		136.6	35402.4
137.1	44606.8		136.55	34231.9
137.05	43126.1		136.5	33547.6
137	41409.7		136.45	32707.3
136.95	41207.8		136.4	32256.2
136.9	41431		136.35	31368.4
136.85	41337.5		136.3	31050.1
136.8	41469.6		136.25	30634.9
136.75	42200.4		136.2	30304.3
136.7	43026.7		136.15	30109.2
136.65	43435.8		136.1	30369.8
136.6	43425.5		136.05	29444
136.55	43968.1		136	28964.2
136.5	44691		135.95	28997.8
136.45	43904.6		135.9	28027.9
136.4	43466.4		135.85	27808.5
136.35	41912.7		135.8	27096.2
136.3	40745		135.75	26623.1
136.25	39042.2		135.7	26797.4
136.2	37338.8		135.65	26342.6
136.15	35603.4		135.6	25999.3
136.1	34291.9		135.55	25465.3
136.05	32791		135.5	25558
136	31772.8		135.45	25332.1
135.95	30851.3		135.4	25095.5
135.9	30507.1		135.35	25273.1
135.85	29549.8		135.3	25140.8
135.8	28513.8		135.25	25032.2
135.75	28559.1		135.2	24626.8
135.7	28089.1		135.15	24429.3
135.65	27849		135.1	24371.7
135.6	27413.8		135.05	24249.6
135.55	26999		135	24281.4
135.5	26812.2		134.95	24295.3
135.45	26882.9		134.9	24036.8
135.4	26740.2		134.85	23653.9
135.35	26265.8		134.8	23922.2
135.3	26065		134.75	23811.1
135.25	26012.9		134.7	23996.2
135.2	26342		134.65	24256.6
135.15	26159.5		134.6	23590.3
135.1	25359.4		134.55	23519.3
135.05	25008.9		134.5	23799.1
135	25429		134.45	23911.7
134.95	24866.1		134.4	23609.8
134.9	25212.8		134.35	23312.1
134.85	24834.1		134.3	23569.5
134.8	24948.1		134.25	23014.5
134.75	24943.9		134.2	23495.3
134.7	24967		134.15	23257.6
134.65	24598.3		134.1	23343
134.6	24558.4		134.05	22987.4
134.55	24290.2		134	23065.7
134.5	24951.9		133.95	23201.7
134.45	24771.3		133.9	23203.5
134.4	24833.7		133.85	23088.6
134.35	25310.6		133.8	23046.4
134.3	24872.8		133.75	23254
134.25	24671.7		133.7	22716.5
134.2	24413		133.65	22667.9
134.15	24485.4		133.6	22825.3
134.1	24827.6		133.55	23170.1
134.05	24873.1		133.5	23013.1
134	24488.5		133.45	22907.5
133.95	24434.3		133.4	22860.2
133.9	24608.5		133.35	22672.8
133.85	24266.5		133.3	22837.3
133.8	24293.4		133.25	22673.6
133.75	24199.1		133.2	22381.6
133.7	24280.9		133.15	22894.6
133.65	24462.3		133.1	22929.1
133.6	24038.9		133.05	22606.4
133.55	23946.9		133	22663.1
133.5	24006.6		132.95	22567.1
133.45	24097.9		132.9	22365.7

## Sheet: Fig 2a
Control														W/FTPA
3.02	22	3.02	1	3.02	16	3.02	15	3.02	3	3.02	12			3	6	3	0	3	0	3	0	3	14	3	0
3.04	4	3.04	1	3.04	2	3.04	0	3.04	0	3.04	0			3.02	6	3.02	0	3.02	0	3.02	0	3.02	14	3.02	0
3.06	12	3.06	37	3.06	0	3.06	7	3.06	0	3.06	7			3.04	11	3.04	0	3.04	8	3.04	6	3.04	0	3.04	0
3.08	0	3.08	11	3.08	3	3.08	0	3.08	17	3.08	1			3.06	12	3.06	17	3.06	12	3.06	6	3.06	26	3.06	4
3.1	32	3.1	0	3.1	14	3.1	11	3.1	24	3.1	0			3.08	8	3.08	6	3.08	14	3.08	0	3.08	3	3.08	5
3.12	8	3.12	14	3.12	4	3.12	20	3.12	1	3.12	9			3.1	3	3.1	8	3.1	7	3.1	4	3.1	13	3.1	7
3.14	8	3.14	3	3.14	0	3.14	0	3.14	13	3.14	0			3.12	0	3.12	23	3.12	4	3.12	12	3.12	14	3.12	0
3.16	22	3.16	14	3.16	13	3.16	13	3.16	38	3.16	10			3.14	4	3.14	1	3.14	0	3.14	0	3.14	0	3.14	2
3.18	24	3.18	14	3.18	7	3.18	12	3.18	2	3.18	16			3.16	0	3.16	19	3.16	6	3.16	9	3.16	7	3.16	13
3.2	13	3.2	13	3.2	8	3.2	6	3.2	24	3.2	16			3.18	20	3.18	15	3.18	0	3.18	0	3.18	25	3.18	6
3.22	32	3.22	0	3.22	4	3.22	0	3.22	3	3.22	23			3.2	21	3.2	0	3.2	18	3.2	20	3.2	0	3.2	3
3.24	0	3.24	31	3.24	0	3.24	2	3.24	13	3.24	10			3.22	6	3.22	22	3.22	15	3.22	0	3.22	7	3.22	16
3.26	28	3.26	23	3.26	0	3.26	35	3.26	16	3.26	16			3.24	5	3.24	12	3.24	3	3.24	9	3.24	3	3.24	15
3.28	5	3.28	17	3.28	44	3.28	11	3.28	15	3.28	0			3.26	32	3.26	34	3.26	23	3.26	17	3.26	0	3.26	13
3.3	8	3.3	12	3.3	0	3.3	10	3.3	15	3.3	7			3.28	0	3.28	26	3.28	0	3.28	24	3.28	9	3.28	9
3.32	15	3.32	3	3.32	15	3.32	2	3.32	1	3.32	3			3.3	28	3.3	1	3.3	2	3.3	7	3.3	14	3.3	6
3.34	20	3.34	0	3.34	38	3.34	0	3.34	30	3.34	14			3.32	0	3.32	6	3.32	2	3.32	7	3.32	22	3.32	21
3.36	45	3.36	22	3.36	13	3.36	29	3.36	23	3.36	16			3.34	26	3.34	31	3.34	0	3.34	12	3.34	0	3.34	24
3.38	34	3.38	29	3.38	11	3.38	13	3.38	29	3.38	20			3.36	37	3.36	28	3.36	2	3.36	19	3.36	0	3.36	14
3.4	0	3.4	12	3.4	14	3.4	0	3.4	26	3.4	19			3.38	2	3.38	0	3.38	15	3.38	15	3.38	0	3.38	14
3.42	16	3.42	22	3.42	5	3.42	16	3.42	25	3.42	7			3.4	5	3.4	8	3.4	22	3.4	31	3.4	28	3.4	12
3.44	25	3.44	15	3.44	32	3.44	30	3.44	3	3.44	6			3.42	10	3.42	30	3.42	0	3.42	0	3.42	0	3.42	0
3.46	13	3.46	23	3.46	9	3.46	0	3.46	11	3.46	20			3.44	40	3.44	0	3.44	11	3.44	16	3.44	5	3.44	19
3.48	9	3.48	30	3.48	2	3.48	34	3.48	39	3.48	0			3.46	8	3.46	15	3.46	3	3.46	16	3.46	43	3.46	0
3.5	1	3.5	11	3.5	0	3.5	39	3.5	24	3.5	0			3.48	8	3.48	26	3.48	0	3.48	24	3.48	13	3.48	29
3.52	2	3.52	28	3.52	3	3.52	15	3.52	36	3.52	0			3.5	20	3.5	1	3.5	0	3.5	5	3.5	7	3.5	5
3.54	13	3.54	17	3.54	0	3.54	9	3.54	36	3.54	30			3.52	29	3.52	13	3.52	14	3.52	22	3.52	8	3.52	23
3.56	1	3.56	30	3.56	24	3.56	23	3.56	10	3.56	17			3.54	0	3.54	30	3.54	8	3.54	0	3.54	8	3.54	22
3.58	18	3.58	17	3.58	23	3.58	10	3.58	25	3.58	4			3.56	16	3.56	5	3.56	4	3.56	12	3.56	8	3.56	27
3.6	3	3.6	23	3.6	5	3.6	14	3.6	31	3.6	32			3.58	32	3.58	6	3.58	0	3.58	30	3.58	6	3.58	30
3.62	0	3.62	12	3.62	13	3.62	0	3.62	14	3.62	16			3.6	33	3.6	24	3.6	0	3.6	35	3.6	22	3.6	23
3.64	17	3.64	38	3.64	19	3.64	26	3.64	27	3.64	0			3.62	20	3.62	21	3.62	0	3.62	2	3.62	0	3.62	13
3.66	0	3.66	20	3.66	0	3.66	35	3.66	7	3.66	10			3.64	19	3.64	13	3.64	15	3.64	13	3.64	0	3.64	31
3.68	24	3.68	37	3.68	15	3.68	5	3.68	7	3.68	17			3.66	10	3.66	47	3.66	13	3.66	5	3.66	5	3.66	20
3.7	1	3.7	6	3.7	0	3.7	0	3.7	27	3.7	55			3.68	29	3.68	7	3.68	28	3.68	32	3.68	12	3.68	4
3.72	15	3.72	35	3.72	22	3.72	15	3.72	6	3.72	15			3.7	12	3.7	0	3.7	17	3.7	10	3.7	25	3.7	4
3.74	0	3.74	30	3.74	0	3.74	25	3.74	19	3.74	6			3.72	3	3.72	16	3.72	23	3.72	15	3.72	7	3.72	0
3.76	0	3.76	6	3.76	3	3.76	27	3.76	49	3.76	0			3.74	32	3.74	22	3.74	0	3.74	14	3.74	0	3.74	0
3.78	13	3.78	54	3.78	22	3.78	37	3.78	37	3.78	11			3.76	11	3.76	13	3.76	0	3.76	0	3.76	24	3.76	11
3.8	18	3.8	9	3.8	9	3.8	19	3.8	48	3.8	10			3.78	34	3.78	10	3.78	5	3.78	7	3.78	0	3.78	0
3.82	23	3.82	8	3.82	4	3.82	31	3.82	3	3.82	26			3.8	3	3.8	30	3.8	5	3.8	10	3.8	0	3.8	3
3.84	29	3.84	2	3.84	7	3.84	8	3.84	28	3.84	21			3.82	19	3.82	15	3.82	9	3.82	3	3.82	6	3.82	0
3.86	4	3.86	30	3.86	4	3.86	0	3.86	11	3.86	9			3.84	0	3.84	25	3.84	10	3.84	0	3.84	8	3.84	24
3.88	0	3.88	17	3.88	0	3.88	16	3.88	51	3.88	33			3.86	27	3.86	13	3.86	8	3.86	0	3.86	4	3.86	17
3.9	27	3.9	33	3.9	12	3.9	26	3.9	28	3.9	0			3.88	0	3.88	20	3.88	6	3.88	5	3.88	3	3.88	7
3.92	38	3.92	13	3.92	14	3.92	10	3.92	12	3.92	11			3.9	0	3.9	5	3.9	0	3.9	13	3.9	23	3.9	0
3.94	17	3.94	31	3.94	17	3.94	16	3.94	18	3.94	0			3.92	11	3.92	48	3.92	0	3.92	4	3.92	0	3.92	8
3.96	0	3.96	29	3.96	0	3.96	5	3.96	20	3.96	32			3.94	21	3.94	8	3.94	0	3.94	8	3.94	32	3.94	2
3.98	3	3.98	18	3.98	10	3.98	14	3.98	12	3.98	7			3.96	0	3.96	30	3.96	0	3.96	33	3.96	4	3.96	0
4	14	4	22	4	7	4	15	4	27	4	22			3.98	19	3.98	23	3.98	12	3.98	16	3.98	0	3.98	35
4.02	0	4.02	5	4.02	3	4.02	33	4.02	9	4.02	13			4	7	4	30	4	0	4	0	4	0	4	0
4.04	0	4.04	28	4.04	9	4.04	28	4.04	35	4.04	7			4.02	8	4.02	6	4.02	13	4.02	39	4.02	0	4.02	20
4.06	13	4.06	3	4.06	17	4.06	18	4.06	0	4.06	10			4.04	10	4.04	4	4.04	27	4.04	0	4.04	27	4.04	0
4.08	0	4.08	18	4.08	1	4.08	5	4.08	30	4.08	17			4.06	27	4.06	0	4.06	21	4.06	5	4.06	0	4.06	29
4.1	0	4.1	31	4.1	0	4.1	4	4.1	18	4.1	8			4.08	10	4.08	16	4.08	14	4.08	0	4.08	20	4.08	0
4.12	0	4.12	23	4.12	14	4.12	17	4.12	15	4.12	19			4.1	25	4.1	10	4.1	14	4.1	21	4.1	0	4.1	0
4.14	0	4.14	12	4.14	10	4.14	29	4.14	21	4.14	0			4.12	32	4.12	2	4.12	0	4.12	17	4.12	45	4.12	26
4.16	0	4.16	9	4.16	0	4.16	1	4.16	8	4.16	22			4.14	7	4.14	3	4.14	5	4.14	17	4.14	0	4.14	0
4.18	22	4.18	36	4.18	0	4.18	19	4.18	0	4.18	0			4.16	35	4.16	24	4.16	6	4.16	10	4.16	0	4.16	25
4.2	1	4.2	33	4.2	0	4.2	19	4.2	27	4.2	22			4.18	0	4.18	26	4.18	4	4.18	5	4.18	17	4.18	0
4.22	0	4.22	31	4.22	21	4.22	13	4.22	22	4.22	7			4.2	0	4.2	9	4.2	0	4.2	3	4.2	0	4.2	9
4.24	0	4.24	9	4.24	5	4.24	8	4.24	0	4.24	11			4.22	21	4.22	24	4.22	4	4.22	0	4.22	37	4.22	25
4.26	15	4.26	0	4.26	0	4.26	7	4.26	5	4.26	2			4.24	8	4.24	31	4.24	3	4.24	0	4.24	24	4.24	8
4.28	0	4.28	37	4.28	10	4.28	0	4.28	15	4.28	32			4.26	16	4.26	15	4.26	0	4.26	23	4.26	19	4.26	10
4.3	0	4.3	0	4.3	6	4.3	7	4.3	0	4.3	45			4.28	1	4.28	0	4.28	2	4.28	2	4.28	2	4.28	0
4.32	0	4.32	43	4.32	0	4.32	14	4.32	0	4.32	10			4.3	4	4.3	22	4.3	0	4.3	7	4.3	41	4.3	12
4.34	9	4.34	19	4.34	4	4.34	1	4.34	23	4.34	0			4.32	0	4.32	14	4.32	0	4.32	21	4.32	24	4.32	0
4.36	0	4.36	28	4.36	3	4.36	29	4.36	0	4.36	20			4.34	20	4.34	0	4.34	5	4.34	0	4.34	3	4.34	14
4.38	0	4.38	1	4.38	3	4.38	15	4.38	0	4.38	13			4.36	35	4.36	0	4.36	27	4.36	6	4.36	7	4.36	0
4.4	0	4.4	19	4.4	12	4.4	6	4.4	7	4.4	0			4.38	5	4.38	0	4.38	0	4.38	0	4.38	11	4.38	11
4.42	0	4.42	0	4.42	22	4.42	18	4.42	16	4.42	6			4.4	19	4.4	30	4.4	0	4.4	33	4.4	11	4.4	5
4.44	21	4.44	9	4.44	0	4.44	6	4.44	22	4.44	0			4.42	7	4.42	15	4.42	0	4.42	0	4.42	4	4.42	22
4.46	5	4.46	2	4.46	0	4.46	8	4.46	18	4.46	17			4.44	14	4.44	35	4.44	0	4.44	5	4.44	11	4.44	14
4.48	0	4.48	0	4.48	13	4.48	8	4.48	2	4.48	9			4.46	7	4.46	21	4.46	0	4.46	2	4.46	0	4.46	0
4.5	4	4.5	32	4.5	0	4.5	27	4.5	12	4.5	0			4.48	0	4.48	22	4.48	0	4.48	1	4.48	6	4.48	0
4.52	0	4.52	23	4.52	0	4.52	0	4.52	27	4.52	14			4.5	17	4.5	7	4.5	39	4.5	2	4.5	30	4.5	6
4.54	0	4.54	17	4.54	0	4.54	18	4.54	1	4.54	32			4.52	0	4.52	8	4.52	10	4.52	0	4.52	0	4.52	11
4.56	9	4.56	14	4.56	13	4.56	4	4.56	0	4.56	19			4.54	0	4.54	28	4.54	0	4.54	18	4.54	14	4.54	0
4.58	0	4.58	0	4.58	0	4.58	19	4.58	22	4.58	28			4.56	16	4.56	0	4.56	16	4.56	20	4.56	17	4.56	6
4.6	0	4.6	3	4.6	16	4.6	5	4.6	28	4.6	8			4.58	22	4.58	1	4.58	4	4.58	1	4.58	17	4.58	0
4.62	0	4.62	7	4.62	0	4.62	25	4.62	5	4.62	0			4.6	0	4.6	6	4.6	0	4.6	19	4.6	3	4.6	0
4.64	0	4.64	0	4.64	0	4.64	20	4.64	9	4.64	0			4.62	17	4.62	3	4.62	12	4.62	10	4.62	13	4.62	0
4.66	0	4.66	0	4.66	0	4.66	0	4.66	17	4.66	12			4.64	6	4.64	28	4.64	0	4.64	39	4.64	16	4.64	26
4.68	0	4.68	10	4.68	0	4.68	26	4.68	1	4.68	0			4.66	26	4.66	6	4.66	0	4.66	11	4.66	0	4.66	0
4.7	0	4.7	20	4.7	0	4.7	7	4.7	21	4.7	0			4.68	0	4.68	0	4.68	25	4.68	0	4.68	15	4.68	0
4.72	0	4.72	9	4.72	0	4.72	0	4.72	11	4.72	0			4.7	2	4.7	0	4.7	0	4.7	0	4.7	8	4.7	1
4.74	0	4.74	8	4.74	21	4.74	2	4.74	0	4.74	13			4.72	11	4.72	32	4.72	0	4.72	13	4.72	29	4.72	0
4.76	2	4.76	0	4.76	0	4.76	0	4.76	0	4.76	0			4.74	20	4.74	0	4.74	0	4.74	0	4.74	25	4.74	0
4.78	0	4.78	4	4.78	0	4.78	0	4.78	19	4.78	0			4.76	8	4.76	15	4.76	1	4.76	35	4.76	0	4.76	16
4.8	6	4.8	0	4.8	8	4.8	4	4.8	18	4.8	0			4.78	18	4.78	2	4.78	32	4.78	1	4.78	25	4.78	0
4.82	7	4.82	10	4.82	0	4.82	26	4.82	2	4.82	0			4.8	10	4.8	25	4.8	0	4.8	22	4.8	6	4.8	0
4.84	0	4.84	9	4.84	8	4.84	0	4.84	24	4.84	0			4.82	5	4.82	20	4.82	15	4.82	0	4.82	11	4.82	9
4.86	0	4.86	0	4.86	6	4.86	0	4.86	18	4.86	0			4.84	21	4.84	0	4.84	0	4.84	13	4.84	15	4.84	0
4.88	12	4.88	14	4.88	0	4.88	16	4.88	13	4.88	6			4.86	4	4.86	2	4.86	0	4.86	0	4.86	1	4.86	0
4.9	0	4.9	0	4.9	0	4.9	0	4.9	12	4.9	0			4.88	30	4.88	26	4.88	2	4.88	10	4.88	0	4.88	0
4.92	0	4.92	15	4.92	0	4.92	25	4.92	31	4.92	12			4.9	9	4.9	4	4.9	6	4.9	0	4.9	0	4.9	0
4.94	0	4.94	0	4.94	25	4.94	30	4.94	4	4.94	24			4.92	0	4.92	19	4.92	0	4.92	18	4.92	20	4.92	0
4.96	0	4.96	35	4.96	0	4.96	3	4.96	0	4.96	8			4.94	4	4.94	0	4.94	0	4.94	20	4.94	0	4.94	0
4.98	10	4.98	0	4.98	6	4.98	3	4.98	3	4.98	16			4.96	30	4.96	6	4.96	0	4.96	0	4.96	6	4.96	0
5	0	5	0	5	6	5	32	5	0	5	0			4.98	2	4.98	17	4.98	2	4.98	16	4.98	1	4.98	0
5.02	0	5.02	10	5.02	0	5.02	0	5.02	16	5.02	8			5	1	5	6	5	9	5	0	5	11	5	0
5.04	0	5.04	9	5.04	0	5.04	15	5.04	12	5.04	14			5.02	0	5.02	10	5.02	0	5.02	4	5.02	0	5.02	14
5.06	0	5.06	2	5.06	0	5.06	26	5.06	0	5.06	0			5.04	11	5.04	21	5.04	0	5.04	0	5.04	0	5.04	2
5.08	0	5.08	0	5.08	7	5.08	22	5.08	0	5.08	0			5.06	26	5.06	43	5.06	0	5.06	0	5.06	1	5.06	0
5.1	0	5.1	0	5.1	0	5.1	7	5.1	0	5.1	7			5.08	15	5.08	21	5.08	34	5.08	18	5.08	0	5.08	0
5.12	0	5.12	0	5.12	3	5.12	8	5.12	18	5.12	6			5.1	0	5.1	0	5.1	4	5.1	0	5.1	13	5.1	1
5.14	0	5.14	4	5.14	15	5.14	0	5.14	9	5.14	3			5.12	22	5.12	17	5.12	15	5.12	16	5.12	0	5.12	0
5.16	0	5.16	0	5.16	5	5.16	17	5.16	0	5.16	8			5.14	12	5.14	15	5.14	10	5.14	17	5.14	31	5.14	0
5.18	15	5.18	0	5.18	0	5.18	0	5.18	0	5.18	0			5.16	4	5.16	0	5.16	0	5.16	12	5.16	16	5.16	0
5.2	0	5.2	2	5.2	0	5.2	3	5.2	16	5.2	8			5.18	0	5.18	0	5.18	0	5.18	0	5.18	0	5.18	4
5.22	15	5.22	0	5.22	5	5.22	8	5.22	11	5.22	0			5.2	0	5.2	0	5.2	6	5.2	15	5.2	25	5.2	0
5.24	0	5.24	0	5.24	0	5.24	19	5.24	0	5.24	0			5.22	5	5.22	0	5.22	0	5.22	2	5.22	2	5.22	0
5.26	0	5.26	0	5.26	0	5.26	0	5.26	13	5.26	0			5.24	6	5.24	0	5.24	0	5.24	15	5.24	15	5.24	0
5.28	6	5.28	0	5.28	0	5.28	16	5.28	15	5.28	0			5.26	13	5.26	16	5.26	0	5.26	1	5.26	10	5.26	0
5.3	44	5.3	1	5.3	0	5.3	0	5.3	30	5.3	0			5.28	0	5.28	3	5.28	1	5.28	16	5.28	23	5.28	16
5.32	13	5.32	0	5.32	0	5.32	18	5.32	10	5.32	0			5.3	19	5.3	3	5.3	13	5.3	13	5.3	19	5.3	0
5.34	0	5.34	0	5.34	2	5.34	8	5.34	12	5.34	7			5.32	19	5.32	8	5.32	4	5.32	24	5.32	2	5.32	4
5.36	0	5.36	0	5.36	17	5.36	0	5.36	26	5.36	0			5.34	18	5.34	13	5.34	23	5.34	17	5.34	0	5.34	0
5.38	0	5.38	17	5.38	0	5.38	0	5.38	1	5.38	9			5.36	9	5.36	19	5.36	0	5.36	10	5.36	16	5.36	0
5.4	0	5.4	0	5.4	12	5.4	0	5.4	7	5.4	0			5.38	1	5.38	10	5.38	0	5.38	0	5.38	3	5.38	0
5.42	0	5.42	5	5.42	12	5.42	0	5.42	0	5.42	2			5.4	9	5.4	15	5.4	20	5.4	22	5.4	1	5.4	0
5.44	4	5.44	0	5.44	0	5.44	5	5.44	0	5.44	14			5.42	12	5.42	1	5.42	1	5.42	0	5.42	17	5.42	0
5.46	0	5.46	0	5.46	0	5.46	9	5.46	13	5.46	0			5.44	0	5.44	32	5.44	3	5.44	8	5.44	6	5.44	0
5.48	0	5.48	0	5.48	0	5.48	2	5.48	8	5.48	0			5.46	14	5.46	17	5.46	0	5.46	0	5.46	10	5.46	0
5.5	0	5.5	14	5.5	9	5.5	0	5.5	0	5.5	0			5.48	21	5.48	12	5.48	0	5.48	4	5.48	33	5.48	0
5.52	0	5.52	0	5.52	13	5.52	0	5.52	18	5.52	17			5.5	13	5.5	11	5.5	0	5.5	26	5.5	8	5.5	9
5.54	0	5.54	0	5.54	0	5.54	0	5.54	0	5.54	0			5.52	25	5.52	0	5.52	21	5.52	0	5.52	11	5.52	0
5.56	0	5.56	1	5.56	8	5.56	0	5.56	31	5.56	0			5.54	15	5.54	4	5.54	11	5.54	0	5.54	0	5.54	0
5.58	0	5.58	7	5.58	9	5.58	0	5.58	0	5.58	15			5.56	0	5.56	17	5.56	2	5.56	0	5.56	0	5.56	0
5.6	0	5.6	0	5.6	0	5.6	18	5.6	0	5.6	9			5.58	20	5.58	6	5.58	32	5.58	4	5.58	2	5.58	0
5.62	0	5.62	18	5.62	0	5.62	0	5.62	0	5.62	2			5.6	21	5.6	0	5.6	0	5.6	5	5.6	16	5.6	0
5.64	0	5.64	16	5.64	0	5.64	0	5.64	11	5.64	0			5.62	12	5.62	0	5.62	3	5.62	22	5.62	0	5.62	0
5.66	0	5.66	0	5.66	0	5.66	10	5.66	2	5.66	0			5.64	6	5.64	0	5.64	8	5.64	30	5.64	11	5.64	0
5.68	0	5.68	0	5.68	38	5.68	0	5.68	0	5.68	5			5.66	8	5.66	5	5.66	24	5.66	0	5.66	0	5.66	8
5.7	0	5.7	7	5.7	33	5.7	9	5.7	0	5.7	0			5.68	29	5.68	0	5.68	11	5.68	18	5.68	16	5.68	7
5.72	0	5.72	0	5.72	0	5.72	0	5.72	0	5.72	0			5.7	7	5.7	11	5.7	0	5.7	17	5.7	0	5.7	0
5.74	0	5.74	0	5.74	17	5.74	0	5.74	0	5.74	5			5.72	1	5.72	34	5.72	0	5.72	3	5.72	28	5.72	0
5.76	0	5.76	0	5.76	19	5.76	0	5.76	0	5.76	0			5.74	16	5.74	10	5.74	0	5.74	39	5.74	11	5.74	0
5.78	0	5.78	0	5.78	3	5.78	24	5.78	7	5.78	9			5.76	9	5.76	17	5.76	0	5.76	4	5.76	16	5.76	0
5.8	0	5.8	24	5.8	25	5.8	0	5.8	9	5.8	22			5.78	17	5.78	8	5.78	0	5.78	6	5.78	7	5.78	0
5.82	0	5.82	0	5.82	6	5.82	0	5.82	0	5.82	11			5.8	0	5.8	22	5.8	3	5.8	12	5.8	6	5.8	5
5.84	0	5.84	0	5.84	3	5.84	6	5.84	0	5.84	1			5.82	45	5.82	8	5.82	0	5.82	0	5.82	0	5.82	0
5.86	0	5.86	13	5.86	0	5.86	0	5.86	4	5.86	0			5.84	1	5.84	0	5.84	12	5.84	0	5.84	0	5.84	7
5.88	27	5.88	3	5.88	13	5.88	0	5.88	0	5.88	10			5.86	33	5.86	39	5.86	0	5.86	14	5.86	0	5.86	0
5.9	0	5.9	0	5.9	23	5.9	4	5.9	0	5.9	0			5.88	4	5.88	15	5.88	7	5.88	25	5.88	3	5.88	0
5.92	0	5.92	0	5.92	2	5.92	0	5.92	17	5.92	0			5.9	0	5.9	14	5.9	0	5.9	0	5.9	3	5.9	0
5.94	1	5.94	1	5.94	22	5.94	0	5.94	12	5.94	0			5.92	19	5.92	0	5.92	4	5.92	0	5.92	11	5.92	17
5.96	0	5.96	25	5.96	28	5.96	0	5.96	21	5.96	0			5.94	0	5.94	6	5.94	42	5.94	14	5.94	9	5.94	0
5.98	0	5.98	0	5.98	18	5.98	14	5.98	0	5.98	0			5.96	25	5.96	24	5.96	9	5.96	17	5.96	7	5.96	0
6	0	6	0	6	11	6	6	6	8	6	0			5.98	23	5.98	12	5.98	7	5.98	3	5.98	8	5.98	0
6.02	0	6.02	10	6.02	7	6.02	0	6.02	0	6.02	16			6	0	6	24	6	0	6	8	6	0	6	0
6.04	0	6.04	0	6.04	3	6.04	0	6.04	14	6.04	0			6.02	39	6.02	20	6.02	3	6.02	18	6.02	23	6.02	13
6.06	0	6.06	2	6.06	19	6.06	0	6.06	25	6.06	19			6.04	11	6.04	17	6.04	0	6.04	7	6.04	22	6.04	0
6.08	0	6.08	0	6.08	19	6.08	4	6.08	17	6.08	26			6.06	34	6.06	0	6.06	28	6.06	0	6.06	0	6.06	5
6.1	1	6.1	6	6.1	29	6.1	0	6.1	2	6.1	24			6.08	4	6.08	38	6.08	6	6.08	0	6.08	0	6.08	4
6.12	0	6.12	0	6.12	8	6.12	5	6.12	0	6.12	19			6.1	18	6.1	17	6.1	3	6.1	36	6.1	0	6.1	0
6.14	0	6.14	0	6.14	16	6.14	0	6.14	0	6.14	21			6.12	13	6.12	33	6.12	0	6.12	17	6.12	1	6.12	12
6.16	0	6.16	0	6.16	0	6.16	0	6.16	0	6.16	0			6.14	9	6.14	10	6.14	9	6.14	12	6.14	0	6.14	0
6.18	0	6.18	0	6.18	27	6.18	6	6.18	0	6.18	12			6.16	8	6.16	28	6.16	0	6.16	19	6.16	0	6.16	0
6.2	0	6.2	18	6.2	13	6.2	0	6.2	18	6.2	6			6.18	26	6.18	43	6.18	14	6.18	0	6.18	19	6.18	0
6.22	0	6.22	0	6.22	2	6.22	0	6.22	15	6.22	0			6.2	0	6.2	21	6.2	17	6.2	25	6.2	0	6.2	0
6.24	0	6.24	0	6.24	15	6.24	0	6.24	2	6.24	10			6.22	38	6.22	14	6.22	20	6.22	9	6.22	7	6.22	0
6.26	2	6.26	0	6.26	0	6.26	15	6.26	1	6.26	5			6.24	11	6.24	53	6.24	30	6.24	4	6.24	12	6.24	0
6.28	0	6.28	29	6.28	0	6.28	1	6.28	0	6.28	7			6.26	0	6.26	78	6.26	13	6.26	0	6.26	32	6.26	9
6.3	16	6.3	9	6.3	15	6.3	0	6.3	0	6.3	13			6.28	0	6.28	40	6.28	24	6.28	8	6.28	10	6.28	0
6.32	0	6.32	3	6.32	38	6.32	0	6.32	8	6.32	44			6.3	16	6.3	53	6.3	25	6.3	7	6.3	27	6.3	0
6.34	0	6.34	0	6.34	0	6.34	0	6.34	14	6.34	23			6.32	0	6.32	11	6.32	6	6.32	19	6.32	12	6.32	0
6.36	7	6.36	7	6.36	32	6.36	7	6.36	13	6.36	30			6.34	42	6.34	28	6.34	0	6.34	35	6.34	23	6.34	0
6.38	2	6.38	0	6.38	6	6.38	0	6.38	0	6.38	38			6.36	5	6.36	20	6.36	40	6.36	24	6.36	40	6.36	14
6.4	0	6.4	28	6.4	13	6.4	0	6.4	0	6.4	84			6.38	21	6.38	18	6.38	2	6.38	0	6.38	27	6.38	0
6.42	0	6.42	0	6.42	12	6.42	24	6.42	0	6.42	59			6.4	23	6.4	11	6.4	9	6.4	4	6.4	36	6.4	0
6.44	0	6.44	0	6.44	0	6.44	23	6.44	26	6.44	107			6.42	32	6.42	0	6.42	0	6.42	17	6.42	12	6.42	0
6.46	0	6.46	0	6.46	0	6.46	0	6.46	0	6.46	71			6.44	21	6.44	27	6.44	12	6.44	18	6.44	88	6.44	0
6.48	0	6.48	0	6.48	1	6.48	0	6.48	18	6.48	104			6.46	24	6.46	11	6.46	4	6.46	0	6.46	47	6.46	0
6.5	0	6.5	8	6.5	25	6.5	5	6.5	9	6.5	107			6.48	23	6.48	10	6.48	2	6.48	20	6.48	29	6.48	0
6.52	0	6.52	15	6.52	6	6.52	0	6.52	1	6.52	165			6.5	30	6.5	5	6.5	19	6.5	17	6.5	37	6.5	0
6.54	9	6.54	0	6.54	15	6.54	20	6.54	38	6.54	198			6.52	27	6.52	20	6.52	9	6.52	16	6.52	21	6.52	0
6.56	0	6.56	0	6.56	26	6.56	3	6.56	5	6.56	233			6.54	21	6.54	17	6.54	0	6.54	0	6.54	0	6.54	6
6.58	4	6.58	18	6.58	23	6.58	11	6.58	29	6.58	301			6.56	32	6.56	55	6.56	0	6.56	0	6.56	2	6.56	0
6.6	0	6.6	16	6.6	22	6.6	0	6.6	20	6.6	354			6.58	8	6.58	40	6.58	40	6.58	16	6.58	31	6.58	30
6.62	0	6.62	0	6.62	12	6.62	0	6.62	20	6.62	439			6.6	4	6.6	0	6.6	0	6.6	0	6.6	0	6.6	2
6.64	0	6.64	8	6.64	6	6.64	0	6.64	43	6.64	634			6.62	42	6.62	25	6.62	13	6.62	18	6.62	11	6.62	47
6.66	0	6.66	0	6.66	0	6.66	9	6.66	53	6.66	801			6.64	0	6.64	9	6.64	21	6.64	29	6.64	25	6.64	33
6.68	19	6.68	21	6.68	11	6.68	10	6.68	67	6.68	1083			6.66	51	6.66	7	6.66	21	6.66	16	6.66	1	6.66	56
6.7	15	6.7	0	6.7	22	6.7	0	6.7	43	6.7	1639			6.68	14	6.68	16	6.68	27	6.68	29	6.68	16	6.68	81
6.72	0	6.72	17	6.72	0	6.72	0	6.72	21	6.72	2103			6.7	0	6.7	26	6.7	4	6.7	18	6.7	11	6.7	25
6.74	0	6.74	0	6.74	0	6.74	14	6.74	35	6.74	2674			6.72	14	6.72	21	6.72	0	6.72	16	6.72	8	6.72	35
6.76	26	6.76	8	6.76	21	6.76	0	6.76	25	6.76	3102			6.74	0	6.74	4	6.74	0	6.74	4	6.74	26	6.74	2
6.78	0	6.78	7	6.78	0	6.78	0	6.78	9	6.78	2387			6.76	22	6.76	30	6.76	0	6.76	4	6.76	5	6.76	11
6.8	0	6.8	1	6.8	0	6.8	36	6.8	26	6.8	1302			6.78	0	6.78	3	6.78	19	6.78	33	6.78	0	6.78	1
6.82	0	6.82	0	6.82	1	6.82	0	6.82	12	6.82	506			6.8	43	6.8	21	6.8	0	6.8	1	6.8	31	6.8	14
6.84	2	6.84	0	6.84	15	6.84	7	6.84	10	6.84	286			6.82	26	6.82	4	6.82	16	6.82	0	6.82	28	6.82	0
6.86	11	6.86	0	6.86	6	6.86	2	6.86	4	6.86	168			6.84	44	6.84	19	6.84	8	6.84	26	6.84	7	6.84	9
6.88	0	6.88	0	6.88	0	6.88	0	6.88	8	6.88	159			6.86	7	6.86	15	6.86	40	6.86	32	6.86	28	6.86	0
6.9	0	6.9	0	6.9	32	6.9	0	6.9	16	6.9	95			6.88	19	6.88	0	6.88	44	6.88	2	6.88	19	6.88	16
6.92	1	6.92	1	6.92	11	6.92	0	6.92	25	6.92	149			6.9	9	6.9	5	6.9	11	6.9	25	6.9	18	6.9	0
6.94	0	6.94	0	6.94	8	6.94	0	6.94	5	6.94	50			6.92	43	6.92	9	6.92	0	6.92	0	6.92	36	6.92	0
6.96	7	6.96	0	6.96	31	6.96	1	6.96	29	6.96	81			6.94	1	6.94	0	6.94	0	6.94	25	6.94	14	6.94	0
6.98	0	6.98	0	6.98	0	6.98	0	6.98	27	6.98	105			6.96	4	6.96	16	6.96	0	6.96	0	6.96	18	6.96	0
7	0	7	0	7	0	7	18	7	26	7	29			6.98	36	6.98	6	6.98	4	6.98	0	6.98	13	6.98	0
7.02	0	7.02	10	7.02	19	7.02	13	7.02	3	7.02	92			7	6	7	13	7	0	7	23	7	13	7	6
7.04	0	7.04	2	7.04	0	7.04	6	7.04	31	7.04	34			7.02	48	7.02	29	7.02	0	7.02	8	7.02	35	7.02	5
7.06	15	7.06	10	7.06	26	7.06	29	7.06	7	7.06	106			7.04	9	7.04	0	7.04	0	7.04	0	7.04	12	7.04	0
7.08	18	7.08	0	7.08	13	7.08	3	7.08	20	7.08	49			7.06	33	7.06	23	7.06	13	7.06	28	7.06	30	7.06	20
7.1	25	7.1	0	7.1	0	7.1	0	7.1	10	7.1	100			7.08	20	7.08	0	7.08	0	7.08	0	7.08	5	7.08	16
7.12	4	7.12	29	7.12	0	7.12	10	7.12	36	7.12	103			7.1	0	7.1	23	7.1	19	7.1	0	7.1	55	7.1	0
7.14	12	7.14	0	7.14	21	7.14	0	7.14	29	7.14	98			7.12	44	7.12	0	7.12	7	7.12	29	7.12	12	7.12	0
7.16	0	7.16	0	7.16	27	7.16	5	7.16	10	7.16	140			7.14	24	7.14	16	7.14	11	7.14	0	7.14	40	7.14	12
7.18	0	7.18	0	7.18	16	7.18	22	7.18	56	7.18	129			7.16	0	7.16	25	7.16	0	7.16	3	7.16	11	7.16	0
7.2	9	7.2	0	7.2	0	7.2	6	7.2	36	7.2	154			7.18	0	7.18	17	7.18	13	7.18	0	7.18	0	7.18	38
7.22	17	7.22	6	7.22	41	7.22	11	7.22	43	7.22	229			7.2	0	7.2	12	7.2	0	7.2	0	7.2	3	7.2	0
7.24	26	7.24	0	7.24	0	7.24	21	7.24	102	7.24	270			7.22	56	7.22	8	7.22	40	7.22	0	7.22	10	7.22	18
7.26	13	7.26	0	7.26	18	7.26	17	7.26	91	7.26	362			7.24	4	7.24	34	7.24	27	7.24	0	7.24	23	7.24	5
7.28	0	7.28	0	7.28	12	7.28	0	7.28	134	7.28	446			7.26	8	7.26	22	7.26	0	7.26	25	7.26	6	7.26	0
7.3	0	7.3	10	7.3	8	7.3	4	7.3	90	7.3	735			7.28	38	7.28	0	7.28	0	7.28	15	7.28	9	7.28	32
7.32	8	7.32	17	7.32	21	7.32	0	7.32	121	7.32	881			7.3	15	7.3	2	7.3	0	7.3	7	7.3	2	7.3	27
7.34	19	7.34	0	7.34	28	7.34	0	7.34	43	7.34	1305			7.32	49	7.32	33	7.32	7	7.32	3	7.32	47	7.32	34
7.36	4	7.36	0	7.36	0	7.36	0	7.36	56	7.36	1435			7.34	19	7.34	1	7.34	7	7.34	0	7.34	24	7.34	14
7.38	32	7.38	0	7.38	0	7.38	5	7.38	52	7.38	1436			7.36	4	7.36	0	7.36	0	7.36	8	7.36	11	7.36	0
7.4	0	7.4	0	7.4	31	7.4	0	7.4	45	7.4	1154			7.38	17	7.38	23	7.38	0	7.38	1	7.38	20	7.38	13
7.42	18	7.42	5	7.42	26	7.42	0	7.42	5	7.42	723			7.4	8	7.4	8	7.4	30	7.4	7	7.4	34	7.4	0
7.44	0	7.44	0	7.44	0	7.44	16	7.44	23	7.44	464			7.42	29	7.42	0	7.42	0	7.42	0	7.42	3	7.42	0
7.46	4	7.46	19	7.46	24	7.46	14	7.46	10	7.46	210			7.44	27	7.44	0	7.44	1	7.44	9	7.44	35	7.44	14
7.48	13	7.48	0	7.48	10	7.48	8	7.48	12	7.48	182			7.46	22	7.46	14	7.46	1	7.46	1	7.46	8	7.46	0
7.5	0	7.5	28	7.5	27	7.5	0	7.5	2	7.5	82			7.48	6	7.48	5	7.48	0	7.48	0	7.48	9	7.48	32
7.52	44	7.52	38	7.52	13	7.52	8	7.52	23	7.52	112			7.5	32	7.5	21	7.5	0	7.5	0	7.5	48	7.5	8
7.54	0	7.54	0	7.54	7	7.54	0	7.54	0	7.54	54			7.52	2	7.52	24	7.52	11	7.52	0	7.52	6	7.52	4
7.56	0	7.56	23	7.56	0	7.56	18	7.56	28	7.56	86			7.54	17	7.54	8	7.54	11	7.54	18	7.54	27	7.54	15
7.58	5	7.58	12	7.58	0	7.58	0	7.58	38	7.58	9			7.56	24	7.56	19	7.56	3	7.56	0	7.56	35	7.56	18
7.6	4	7.6	0	7.6	17	7.6	0	7.6	4	7.6	54			7.58	12	7.58	39	7.58	12	7.58	0	7.58	15	7.58	0
7.62	36	7.62	16	7.62	11	7.62	5	7.62	23	7.62	23			7.6	17	7.6	0	7.6	1	7.6	23	7.6	43	7.6	20
7.64	0	7.64	5	7.64	11	7.64	11	7.64	18	7.64	32			7.62	34	7.62	0	7.62	0	7.62	0	7.62	15	7.62	0
7.66	5	7.66	0	7.66	0	7.66	4	7.66	28	7.66	30			7.64	0	7.64	19	7.64	12	7.64	22	7.64	3	7.64	25
7.68	23	7.68	16	7.68	23	7.68	0	7.68	25	7.68	34			7.66	0	7.66	6	7.66	19	7.66	0	7.66	37	7.66	6
7.7	0	7.7	11	7.7	16	7.7	0	7.7	12	7.7	7			7.68	11	7.68	23	7.68	0	7.68	0	7.68	40	7.68	28
7.72	33	7.72	0	7.72	52	7.72	0	7.72	0	7.72	14			7.7	0	7.7	0	7.7	13	7.7	8	7.7	2	7.7	31
7.74	0	7.74	0	7.74	3	7.74	0	7.74	0	7.74	18			7.72	59	7.72	0	7.72	0	7.72	0	7.72	55	7.72	24
7.76	27	7.76	45	7.76	10	7.76	0	7.76	2	7.76	30			7.74	8	7.74	44	7.74	27	7.74	0	7.74	0	7.74	32
7.78	2	7.78	39	7.78	20	7.78	34	7.78	0	7.78	21			7.76	29	7.76	22	7.76	0	7.76	0	7.76	17	7.76	18
7.8	0	7.8	10	7.8	6	7.8	25	7.8	7	7.8	29			7.78	20	7.78	0	7.78	23	7.78	0	7.78	27	7.78	22
7.82	21	7.82	19	7.82	7	7.82	0	7.82	12	7.82	20			7.8	11	7.8	35	7.8	23	7.8	34	7.8	8	7.8	18
7.84	4	7.84	4	7.84	0	7.84	0	7.84	0	7.84	40			7.82	24	7.82	29	7.82	4	7.82	0	7.82	56	7.82	19
7.86	8	7.86	0	7.86	33	7.86	21	7.86	12	7.86	34			7.84	0	7.84	14	7.84	15	7.84	0	7.84	28	7.84	38
7.88	9	7.88	1	7.88	0	7.88	0	7.88	22	7.88	7			7.86	25	7.86	24	7.86	0	7.86	0	7.86	11	7.86	9
7.9	12	7.9	5	7.9	37	7.9	0	7.9	13	7.9	29			7.88	0	7.88	2	7.88	16	7.88	0	7.88	6	7.88	11
7.92	0	7.92	16	7.92	20	7.92	76	7.92	44	7.92	37			7.9	22	7.9	40	7.9	0	7.9	15	7.9	35	7.9	7
7.94	5	7.94	12	7.94	7	7.94	22	7.94	14	7.94	7			7.92	33	7.92	0	7.92	8	7.92	3	7.92	14	7.92	33
7.96	21	7.96	15	7.96	0	7.96	14	7.96	4	7.96	33			7.94	6	7.94	27	7.94	33	7.94	10	7.94	41	7.94	8
7.98	0	7.98	0	7.98	13	7.98	2	7.98	0	7.98	0			7.96	13	7.96	4	7.96	0	7.96	0	7.96	40	7.96	0
8	16	8	13	8	40	8	44	8	22	8	25			7.98	18	7.98	39	7.98	26	7.98	6	7.98	24	7.98	50
8.02	37	8.02	51	8.02	16	8.02	5	8.02	11	8.02	40			8	9	8	13	8	25	8	0	8	16	8	8
8.04	14	8.04	36	8.04	22	8.04	0	8.04	0	8.04	11			8.02	12	8.02	41	8.02	15	8.02	0	8.02	36	8.02	18
8.06	0	8.06	3	8.06	0	8.06	0	8.06	10	8.06	19			8.04	5	8.04	41	8.04	0	8.04	0	8.04	42	8.04	15
8.08	28	8.08	5	8.08	20	8.08	31	8.08	12	8.08	5			8.06	31	8.06	15	8.06	12	8.06	0	8.06	8	8.06	3
8.1	0	8.1	0	8.1	16	8.1	0	8.1	62	8.1	8			8.08	21	8.08	8	8.08	0	8.08	0	8.08	11	8.08	34
8.12	38	8.12	0	8.12	29	8.12	2	8.12	50	8.12	15			8.1	23	8.1	32	8.1	0	8.1	11	8.1	3	8.1	16
8.14	23	8.14	46	8.14	1	8.14	1	8.14	23	8.14	25			8.12	27	8.12	25	8.12	23	8.12	15	8.12	69	8.12	32
8.16	0	8.16	18	8.16	12	8.16	0	8.16	39	8.16	53			8.14	10	8.14	20	8.14	0	8.14	0	8.14	30	8.14	0
8.18	23	8.18	5	8.18	19	8.18	24	8.18	5	8.18	9			8.16	15	8.16	47	8.16	12	8.16	0	8.16	7	8.16	51
8.2	0	8.2	20	8.2	0	8.2	0	8.2	8	8.2	24			8.18	35	8.18	17	8.18	0	8.18	11	8.18	19	8.18	0
8.22	0	8.22	10	8.22	27	8.22	6	8.22	6	8.22	18			8.2	1	8.2	14	8.2	0	8.2	0	8.2	10	8.2	10
8.24	16	8.24	32	8.24	0	8.24	15	8.24	59	8.24	29			8.22	23	8.22	7	8.22	17	8.22	0	8.22	51	8.22	30
8.26	6	8.26	20	8.26	15	8.26	27	8.26	8	8.26	1			8.24	23	8.24	48	8.24	8	8.24	10	8.24	7	8.24	6
8.28	0	8.28	15	8.28	8	8.28	0	8.28	30	8.28	45			8.26	2	8.26	1	8.26	17	8.26	1	8.26	32	8.26	26
8.3	27	8.3	30	8.3	13	8.3	7	8.3	29	8.3	36			8.28	20	8.28	46	8.28	8	8.28	0	8.28	34	8.28	23
8.32	11	8.32	24	8.32	0	8.32	0	8.32	10	8.32	0			8.3	19	8.3	24	8.3	0	8.3	0	8.3	48	8.3	2
8.34	28	8.34	5	8.34	20	8.34	13	8.34	25	8.34	23			8.32	0	8.32	22	8.32	14	8.32	12	8.32	21	8.32	18
8.36	9	8.36	1	8.36	1	8.36	0	8.36	2	8.36	36			8.34	41	8.34	4	8.34	50	8.34	10	8.34	18	8.34	16
8.38	26	8.38	6	8.38	0	8.38	5	8.38	35	8.38	16			8.36	10	8.36	43	8.36	20	8.36	0	8.36	21	8.36	21
8.4	11	8.4	25	8.4	0	8.4	18	8.4	25	8.4	5			8.38	10	8.38	18	8.38	0	8.38	0	8.38	11	8.38	14
8.42	2	8.42	12	8.42	28	8.42	21	8.42	0	8.42	3			8.4	22	8.4	4	8.4	0	8.4	0	8.4	45	8.4	37
8.44	0	8.44	19	8.44	10	8.44	17	8.44	0	8.44	47			8.42	4	8.42	42	8.42	24	8.42	28	8.42	8	8.42	0
8.46	0	8.46	55	8.46	13	8.46	19	8.46	22	8.46	1			8.44	31	8.44	23	8.44	28	8.44	22	8.44	28	8.44	7
8.48	0	8.48	34	8.48	9	8.48	5	8.48	20	8.48	53			8.46	26	8.46	12	8.46	12	8.46	9	8.46	18	8.46	36
8.5	18	8.5	21	8.5	0	8.5	10	8.5	11	8.5	47			8.48	2	8.48	27	8.48	0	8.48	0	8.48	25	8.48	23
8.52	16	8.52	19	8.52	17	8.52	30	8.52	18	8.52	26			8.5	8	8.5	7	8.5	27	8.5	0	8.5	12	8.5	0
8.54	0	8.54	10	8.54	27	8.54	1	8.54	0	8.54	30			8.52	23	8.52	48	8.52	21	8.52	0	8.52	49	8.52	24
8.56	20	8.56	18	8.56	16	8.56	0	8.56	0	8.56	22			8.54	22	8.54	43	8.54	6	8.54	0	8.54	11	8.54	32
8.58	21	8.58	38	8.58	8	8.58	0	8.58	49	8.58	2			8.56	12	8.56	50	8.56	0	8.56	14	8.56	29	8.56	0
8.6	55	8.6	0	8.6	6	8.6	3	8.6	47	8.6	12			8.58	30	8.58	37	8.58	22	8.58	0	8.58	3	8.58	8
8.62	8	8.62	17	8.62	0	8.62	0	8.62	7	8.62	41			8.6	38	8.6	53	8.6	0	8.6	0	8.6	37	8.6	32
8.64	57	8.64	5	8.64	32	8.64	13	8.64	3	8.64	34			8.62	7	8.62	12	8.62	60	8.62	24	8.62	3	8.62	0
8.66	39	8.66	11	8.66	15	8.66	0	8.66	33	8.66	23			8.64	29	8.64	14	8.64	29	8.64	0	8.64	45	8.64	0
8.68	25	8.68	43	8.68	8	8.68	15	8.68	17	8.68	18			8.66	17	8.66	47	8.66	38	8.66	0	8.66	14	8.66	0
8.7	0	8.7	35	8.7	34	8.7	23	8.7	0	8.7	37			8.68	27	8.68	43	8.68	16	8.68	22	8.68	16	8.68	8
8.72	12	8.72	0	8.72	1	8.72	11	8.72	0	8.72	4			8.7	46	8.7	6	8.7	8	8.7	14	8.7	44	8.7	22
8.74	8	8.74	7	8.74	31	8.74	5	8.74	0	8.74	43			8.72	22	8.72	50	8.72	43	8.72	0	8.72	16	8.72	0
8.76	13	8.76	35	8.76	0	8.76	5	8.76	45	8.76	36			8.74	39	8.74	41	8.74	14	8.74	3	8.74	5	8.74	9
8.78	7	8.78	11	8.78	0	8.78	0	8.78	0	8.78	56			8.76	30	8.76	58	8.76	18	8.76	17	8.76	47	8.76	7
8.8	17	8.8	12	8.8	15	8.8	9	8.8	0	8.8	45			8.78	27	8.78	44	8.78	26	8.78	0	8.78	46	8.78	0
8.82	32	8.82	4	8.82	18	8.82	0	8.82	19	8.82	25			8.8	0	8.8	69	8.8	49	8.8	13	8.8	1	8.8	22
8.84	26	8.84	7	8.84	18	8.84	1	8.84	0	8.84	38			8.82	25	8.82	28	8.82	33	8.82	0	8.82	11	8.82	8
8.86	23	8.86	19	8.86	20	8.86	18	8.86	43	8.86	69			8.84	24	8.84	67	8.84	17	8.84	0	8.84	40	8.84	35
8.88	1	8.88	7	8.88	2	8.88	30	8.88	28	8.88	98			8.86	23	8.86	6	8.86	12	8.86	38	8.86	7	8.86	0
8.9	10	8.9	30	8.9	0	8.9	20	8.9	36	8.9	41			8.88	0	8.88	50	8.88	10	8.88	14	8.88	45	8.88	13
8.92	5	8.92	21	8.92	14	8.92	2	8.92	40	8.92	73			8.9	17	8.9	49	8.9	50	8.9	0	8.9	0	8.9	0
8.94	30	8.94	22	8.94	7	8.94	6	8.94	1	8.94	47			8.92	13	8.92	28	8.92	29	8.92	18	8.92	35	8.92	61
8.96	0	8.96	12	8.96	5	8.96	18	8.96	13	8.96	112			8.94	0	8.94	29	8.94	2	8.94	0	8.94	49	8.94	0
8.98	1	8.98	35	8.98	0	8.98	14	8.98	25	8.98	101			8.96	29	8.96	9	8.96	31	8.96	12	8.96	44	8.96	0
9	10	9	33	9	0	9	7	9	3	9	87			8.98	30	8.98	55	8.98	21	8.98	0	8.98	0	8.98	32
9.02	0	9.02	11	9.02	13	9.02	15	9.02	18	9.02	182			9	33	9	17	9	15	9	0	9	26	9	5
9.04	3	9.04	8	9.04	11	9.04	0	9.04	19	9.04	139			9.02	8	9.02	10	9.02	24	9.02	20	9.02	29	9.02	49
9.06	6	9.06	11	9.06	9	9.06	0	9.06	46	9.06	200			9.04	29	9.04	35	9.04	12	9.04	11	9.04	29	9.04	17
9.08	0	9.08	21	9.08	3	9.08	25	9.08	25	9.08	182			9.06	0	9.06	24	9.06	0	9.06	2	9.06	33	9.06	0
9.1	53	9.1	28	9.1	16	9.1	52	9.1	0	9.1	278			9.08	26	9.08	17	9.08	44	9.08	11	9.08	24	9.08	38
9.12	20	9.12	30	9.12	0	9.12	3	9.12	32	9.12	330			9.1	5	9.1	5	9.1	39	9.1	0	9.1	22	9.1	12
9.14	13	9.14	19	9.14	12	9.14	17	9.14	5	9.14	415			9.12	7	9.12	40	9.12	12	9.12	0	9.12	16	9.12	31
9.16	14	9.16	9	9.16	11	9.16	37	9.16	71	9.16	450			9.14	16	9.14	34	9.14	3	9.14	0	9.14	40	9.14	8
9.18	2	9.18	2	9.18	5	9.18	7	9.18	6	9.18	596			9.16	57	9.16	8	9.16	4	9.16	6	9.16	16	9.16	64
9.2	8	9.2	17	9.2	7	9.2	41	9.2	105	9.2	684			9.18	3	9.18	31	9.18	46	9.18	0	9.18	22	9.18	0
9.22	0	9.22	30	9.22	8	9.22	36	9.22	37	9.22	956			9.2	27	9.2	30	9.2	26	9.2	18	9.2	0	9.2	27
9.24	7	9.24	15	9.24	0	9.24	6	9.24	80	9.24	1223			9.22	10	9.22	30	9.22	0	9.22	0	9.22	0	9.22	14
9.26	25	9.26	18	9.26	13	9.26	0	9.26	53	9.26	1595			9.24	24	9.24	27	9.24	27	9.24	0	9.24	23	9.24	42
9.28	27	9.28	0	9.28	0	9.28	25	9.28	37	9.28	2117			9.26	27	9.26	37	9.26	14	9.26	0	9.26	19	9.26	0
9.3	13	9.3	66	9.3	0	9.3	33	9.3	95	9.3	2755			9.28	3	9.28	35	9.28	22	9.28	0	9.28	11	9.28	33
9.32	6	9.32	18	9.32	0	9.32	31	9.32	18	9.32	3253			9.3	13	9.3	20	9.3	12	9.3	0	9.3	25	9.3	3
9.34	0	9.34	14	9.34	19	9.34	11	9.34	72	9.34	3644			9.32	13	9.32	7	9.32	7	9.32	10	9.32	6	9.32	4
9.36	12	9.36	27	9.36	28	9.36	0	9.36	11	9.36	3578			9.34	0	9.34	16	9.34	22	9.34	12	9.34	27	9.34	8
9.38	0	9.38	27	9.38	5	9.38	27	9.38	13	9.38	3134			9.36	15	9.36	34	9.36	5	9.36	2	9.36	34	9.36	12
9.4	1	9.4	17	9.4	0	9.4	1	9.4	14	9.4	2456			9.38	24	9.38	19	9.38	22	9.38	5	9.38	21	9.38	8
9.42	8	9.42	17	9.42	22	9.42	0	9.42	12	9.42	1714			9.4	39	9.4	31	9.4	28	9.4	0	9.4	50	9.4	4
9.44	45	9.44	36	9.44	11	9.44	3	9.44	41	9.44	1169			9.42	0	9.42	12	9.42	28	9.42	13	9.42	14	9.42	48
9.46	8	9.46	11	9.46	10	9.46	0	9.46	31	9.46	763			9.44	24	9.44	15	9.44	15	9.44	0	9.44	42	9.44	0
9.48	11	9.48	9	9.48	6	9.48	0	9.48	11	9.48	353			9.46	18	9.46	17	9.46	22	9.46	0	9.46	24	9.46	0
9.5	1	9.5	18	9.5	28	9.5	24	9.5	23	9.5	298			9.48	41	9.48	9	9.48	22	9.48	4	9.48	8	9.48	2
9.52	0	9.52	14	9.52	0	9.52	0	9.52	11	9.52	187			9.5	31	9.5	20	9.5	33	9.5	0	9.5	19	9.5	0
9.54	25	9.54	9	9.54	9	9.54	33	9.54	12	9.54	157			9.52	15	9.52	34	9.52	32	9.52	13	9.52	20	9.52	11
9.56	34	9.56	36	9.56	0	9.56	16	9.56	20	9.56	158			9.54	0	9.54	27	9.54	3	9.54	0	9.54	21	9.54	0
9.58	16	9.58	1	9.58	6	9.58	0	9.58	0	9.58	167			9.56	23	9.56	10	9.56	13	9.56	0	9.56	35	9.56	22
9.6	40	9.6	18	9.6	17	9.6	7	9.6	7	9.6	79			9.58	24	9.58	7	9.58	0	9.58	24	9.58	29	9.58	0
9.62	17	9.62	16	9.62	16	9.62	0	9.62	30	9.62	82			9.6	5	9.6	5	9.6	26	9.6	18	9.6	20	9.6	14
9.64	12	9.64	50	9.64	1	9.64	0	9.64	6	9.64	102			9.62	16	9.62	5	9.62	16	9.62	0	9.62	12	9.62	0
9.66	13	9.66	9	9.66	10	9.66	13	9.66	1	9.66	34			9.64	2	9.64	14	9.64	26	9.64	0	9.64	12	9.64	0
9.68	0	9.68	20	9.68	35	9.68	1	9.68	31	9.68	58			9.66	26	9.66	15	9.66	15	9.66	0	9.66	13	9.66	0
9.7	23	9.7	63	9.7	12	9.7	1	9.7	2	9.7	39			9.68	72	9.68	10	9.68	12	9.68	0	9.68	19	9.68	16
9.72	0	9.72	1	9.72	0	9.72	13	9.72	0	9.72	63			9.7	0	9.7	33	9.7	0	9.7	0	9.7	11	9.7	13
9.74	0	9.74	13	9.74	29	9.74	26	9.74	12	9.74	55			9.72	39	9.72	27	9.72	9	9.72	0	9.72	14	9.72	0
9.76	15	9.76	38	9.76	3	9.76	8	9.76	2	9.76	83			9.74	0	9.74	17	9.74	0	9.74	0	9.74	6	9.74	9
9.78	5	9.78	50	9.78	8	9.78	33	9.78	2	9.78	52			9.76	0	9.76	32	9.76	3	9.76	34	9.76	0	9.76	0
9.8	0	9.8	26	9.8	19	9.8	1	9.8	49	9.8	37			9.78	31	9.78	1	9.78	20	9.78	0	9.78	18	9.78	0
9.82	13	9.82	16	9.82	4	9.82	20	9.82	0	9.82	15			9.8	0	9.8	37	9.8	29	9.8	11	9.8	19	9.8	0
9.84	0	9.84	7	9.84	0	9.84	8	9.84	32	9.84	29			9.82	47	9.82	12	9.82	11	9.82	1	9.82	29	9.82	0
9.86	43	9.86	30	9.86	0	9.86	16	9.86	25	9.86	67			9.84	3	9.84	3	9.84	35	9.84	0	9.84	16	9.84	12
9.88	14	9.88	29	9.88	18	9.88	0	9.88	28	9.88	46			9.86	28	9.86	5	9.86	8	9.86	1	9.86	17	9.86	48
9.9	9	9.9	0	9.9	18	9.9	5	9.9	0	9.9	51			9.88	0	9.88	56	9.88	22	9.88	0	9.88	30	9.88	3
9.92	15	9.92	4	9.92	0	9.92	11	9.92	0	9.92	25			9.9	0	9.9	12	9.9	0	9.9	43	9.9	16	9.9	0
9.94	0	9.94	57	9.94	0	9.94	6	9.94	13	9.94	17			9.92	20	9.92	2	9.92	6	9.92	13	9.92	3	9.92	6
9.96	0	9.96	8	9.96	22	9.96	1	9.96	0	9.96	58			9.94	11	9.94	44	9.94	11	9.94	13	9.94	0	9.94	9
9.98	0	9.98	2	9.98	9	9.98	10	9.98	31	9.98	51			9.96	22	9.96	24	9.96	12	9.96	9	9.96	19	9.96	0
10	26	10	23	10	0	10	17	10	24	10	21			9.98	18	9.98	9	9.98	0	9.98	0	9.98	15	9.98	0
10.02	7	10.02	18	10.02	4	10.02	0	10.02	27	10.02	53			10	0	10	24	10	6	10	0	10	0	10	1
10.04	0	10.04	9	10.04	20	10.04	0	10.04	14	10.04	25			10.02	50	10.02	4	10.02	12	10.02	4	10.02	0	10.02	29
10.06	19	10.06	39	10.06	9	10.06	4	10.06	4	10.06	23			10.04	0	10.04	20	10.04	45	10.04	26	10.04	20	10.04	0
10.08	1	10.08	16	10.08	0	10.08	0	10.08	0	10.08	40			10.06	16	10.06	7	10.06	31	10.06	4	10.06	16	10.06	0
10.1	29	10.1	5	10.1	0	10.1	27	10.1	0	10.1	29			10.08	19	10.08	36	10.08	0	10.08	27	10.08	0	10.08	0
10.12	27	10.12	24	10.12	0	10.12	12	10.12	0	10.12	87			10.1	18	10.1	13	10.1	0	10.1	0	10.1	21	10.1	0
10.14	33	10.14	13	10.14	10	10.14	0	10.14	25	10.14	22			10.12	3	10.12	41	10.12	0	10.12	0	10.12	11	10.12	12
10.16	20	10.16	0	10.16	0	10.16	11	10.16	16	10.16	53			10.14	0	10.14	31	10.14	66	10.14	3	10.14	0	10.14	0
10.18	3	10.18	14	10.18	0	10.18	0	10.18	11	10.18	5			10.16	53	10.16	0	10.16	9	10.16	0	10.16	6	10.16	0
10.2	15	10.2	5	10.2	0	10.2	0	10.2	9	10.2	5			10.18	0	10.18	37	10.18	29	10.18	0	10.18	24	10.18	0
10.22	0	10.22	47	10.22	0	10.22	80	10.22	11	10.22	65			10.2	0	10.2	26	10.2	35	10.2	0	10.2	0	10.2	0
10.24	10	10.24	15	10.24	31	10.24	13	10.24	27	10.24	30			10.22	25	10.22	0	10.22	5	10.22	14	10.22	0	10.22	25
10.26	24	10.26	6	10.26	2	10.26	0	10.26	8	10.26	51			10.24	20	10.24	52	10.24	15	10.24	9	10.24	0	10.24	0
10.28	0	10.28	13	10.28	7	10.28	5	10.28	12	10.28	51			10.26	20	10.26	0	10.26	9	10.26	0	10.26	5	10.26	12
10.3	34	10.3	38	10.3	0	10.3	0	10.3	35	10.3	9			10.28	26	10.28	39	10.28	6	10.28	9	10.28	0	10.28	0
10.32	25	10.32	14	10.32	0	10.32	38	10.32	3	10.32	0			10.3	0	10.3	24	10.3	3	10.3	8	10.3	19	10.3	2
10.34	22	10.34	15	10.34	0	10.34	25	10.34	19	10.34	35			10.32	0	10.32	30	10.32	0	10.32	0	10.32	26	10.32	0
10.36	15	10.36	0	10.36	0	10.36	8	10.36	27	10.36	37			10.34	16	10.34	11	10.34	30	10.34	0	10.34	0	10.34	14
10.38	8	10.38	16	10.38	10	10.38	21	10.38	18	10.38	13			10.36	12	10.36	9	10.36	30	10.36	0	10.36	0	10.36	0
10.4	6	10.4	3	10.4	4	10.4	27	10.4	13	10.4	32			10.38	19	10.38	41	10.38	4	10.38	0	10.38	24	10.38	0
10.42	19	10.42	25	10.42	0	10.42	0	10.42	36	10.42	21			10.4	31	10.4	28	10.4	22	10.4	0	10.4	8	10.4	1
10.44	37	10.44	0	10.44	14	10.44	6	10.44	9	10.44	60			10.42	14	10.42	0	10.42	11	10.42	0	10.42	6	10.42	13
10.46	7	10.46	41	10.46	0	10.46	0	10.46	16	10.46	8			10.44	1	10.44	45	10.44	21	10.44	4	10.44	11	10.44	21
10.48	2	10.48	38	10.48	18	10.48	5	10.48	12	10.48	15			10.46	28	10.46	2	10.46	37	10.46	0	10.46	0	10.46	0
10.5	29	10.5	22	10.5	13	10.5	0	10.5	25	10.5	60			10.48	6	10.48	3	10.48	14	10.48	5	10.48	0	10.48	28
10.52	33	10.52	11	10.52	11	10.52	33	10.52	3	10.52	22			10.5	0	10.5	35	10.5	13	10.5	0	10.5	0	10.5	0
10.54	23	10.54	62	10.54	0	10.54	17	10.54	0	10.54	15			10.52	16	10.52	21	10.52	28	10.52	0	10.52	2	10.52	0
10.56	30	10.56	9	10.56	11	10.56	4	10.56	0	10.56	30			10.54	3	10.54	33	10.54	0	10.54	0	10.54	7	10.54	17
10.58	40	10.58	13	10.58	9	10.58	0	10.58	35	10.58	1			10.56	38	10.56	36	10.56	0	10.56	0	10.56	23	10.56	0
10.6	0	10.6	11	10.6	0	10.6	0	10.6	0	10.6	22			10.58	20	10.58	23	10.58	54	10.58	0	10.58	22	10.58	0
10.62	0	10.62	44	10.62	11	10.62	13	10.62	16	10.62	22			10.6	0	10.6	10	10.6	33	10.6	24	10.6	20	10.6	0
10.64	0	10.64	11	10.64	21	10.64	0	10.64	0	10.64	17			10.62	25	10.62	25	10.62	7	10.62	10	10.62	4	10.62	8
10.66	22	10.66	22	10.66	6	10.66	0	10.66	33	10.66	11			10.64	14	10.64	1	10.64	58	10.64	0	10.64	31	10.64	15
10.68	4	10.68	36	10.68	0	10.68	0	10.68	7	10.68	39			10.66	12	10.66	36	10.66	3	10.66	25	10.66	29	10.66	0
10.7	23	10.7	13	10.7	0	10.7	0	10.7	0	10.7	40			10.68	12	10.68	8	10.68	2	10.68	0	10.68	0	10.68	0
10.72	23	10.72	13	10.72	34	10.72	0	10.72	11	10.72	16			10.7	21	10.7	17	10.7	0	10.7	16	10.7	7	10.7	0
10.74	0	10.74	14	10.74	2	10.74	22	10.74	35	10.74	37			10.72	30	10.72	38	10.72	7	10.72	6	10.72	8	10.72	16
10.76	2	10.76	13	10.76	3	10.76	13	10.76	0	10.76	0			10.74	0	10.74	9	10.74	13	10.74	0	10.74	10	10.74	7
10.78	0	10.78	21	10.78	0	10.78	0	10.78	42	10.78	41			10.76	3	10.76	0	10.76	0	10.76	8	10.76	2	10.76	11
10.8	24	10.8	25	10.8	0	10.8	0	10.8	26	10.8	32			10.78	14	10.78	36	10.78	14	10.78	0	10.78	6	10.78	0
10.82	5	10.82	5	10.82	0	10.82	3	10.82	8	10.82	50			10.8	30	10.8	5	10.8	66	10.8	17	10.8	8	10.8	5
10.84	0	10.84	26	10.84	9	10.84	17	10.84	0	10.84	45			10.82	23	10.82	18	10.82	24	10.82	0	10.82	31	10.82	0
10.86	0	10.86	50	10.86	0	10.86	16	10.86	35	10.86	18			10.84	6	10.84	25	10.84	0	10.84	3	10.84	16	10.84	15
10.88	4	10.88	15	10.88	13	10.88	0	10.88	16	10.88	14			10.86	0	10.86	20	10.86	12	10.86	10	10.86	14	10.86	0
10.9	22	10.9	22	10.9	25	10.9	0	10.9	10	10.9	31			10.88	11	10.88	27	10.88	0	10.88	0	10.88	13	10.88	0
10.92	0	10.92	17	10.92	24	10.92	0	10.92	17	10.92	13			10.9	24	10.9	31	10.9	4	10.9	0	10.9	3	10.9	17
10.94	2	10.94	10	10.94	24	10.94	18	10.94	28	10.94	72			10.92	32	10.92	6	10.92	7	10.92	4	10.92	1	10.92	0
10.96	2	10.96	0	10.96	1	10.96	0	10.96	5	10.96	27			10.94	5	10.94	40	10.94	24	10.94	0	10.94	11	10.94	0
10.98	0	10.98	20	10.98	0	10.98	1	10.98	8	10.98	0			10.96	13	10.96	17	10.96	25	10.96	18	10.96	1	10.96	0
11	0	11	67	11	0	11	0	11	23	11	0			10.98	25	10.98	0	10.98	6	10.98	0	10.98	17	10.98	0
11.02	0	11.02	5	11.02	42	11.02	0	11.02	21	11.02	0			11	8	11	40	11	18	11	2	11	0	11	0
11.04	32	11.04	15	11.04	0	11.04	29	11.04	3	11.04	27			11.02	1	11.02	15	11.02	0	11.02	0	11.02	0	11.02	0
11.06	0	11.06	0	11.06	24	11.06	5	11.06	0	11.06	25			11.04	0	11.04	15	11.04	52	11.04	0	11.04	38	11.04	0
11.08	9	11.08	27	11.08	27	11.08	0	11.08	23	11.08	22			11.06	41	11.06	0	11.06	9	11.06	14	11.06	6	11.06	0
11.1	0	11.1	37	11.1	10	11.1	5	11.1	21	11.1	0			11.08	18	11.08	49	11.08	2	11.08	32	11.08	0	11.08	0
11.12	29	11.12	43	11.12	17	11.12	16	11.12	26	11.12	47			11.1	0	11.1	53	11.1	24	11.1	3	11.1	39	11.1	0
11.14	0	11.14	22	11.14	5	11.14	0	11.14	10	11.14	24			11.12	19	11.12	13	11.12	0	11.12	12	11.12	2	11.12	0
11.16	1	11.16	68	11.16	27	11.16	0	11.16	24	11.16	10			11.14	13	11.14	15	11.14	34	11.14	2	11.14	0	11.14	9
11.18	9	11.18	63	11.18	0	11.18	0	11.18	0	11.18	24			11.16	22	11.16	47	11.16	12	11.16	14	11.16	0	11.16	0
11.2	23	11.2	21	11.2	54	11.2	7	11.2	30	11.2	26			11.18	17	11.18	64	11.18	34	11.18	16	11.18	0	11.18	0
11.22	3	11.22	53	11.22	37	11.22	15	11.22	17	11.22	6			11.2	38	11.2	26	11.2	0	11.2	23	11.2	16	11.2	0
11.24	10	11.24	68	11.24	12	11.24	18	11.24	6	11.24	13			11.22	27	11.22	37	11.22	22	11.22	38	11.22	4	11.22	23
11.26	0	11.26	69	11.26	23	11.26	15	11.26	20	11.26	22			11.24	11	11.24	13	11.24	21	11.24	12	11.24	0	11.24	0
11.28	45	11.28	20	11.28	41	11.28	6	11.28	22	11.28	10			11.26	0	11.26	14	11.26	10	11.26	20	11.26	15	11.26	0
11.3	4	11.3	74	11.3	13	11.3	0	11.3	25	11.3	0			11.28	13	11.28	32	11.28	12	11.28	32	11.28	14	11.28	8
11.32	3	11.32	39	11.32	35	11.32	11	11.32	9	11.32	16			11.3	0	11.3	3	11.3	0	11.3	0	11.3	0	11.3	34
11.34	0	11.34	30	11.34	37	11.34	3	11.34	2	11.34	6			11.32	5	11.32	34	11.32	0	11.32	59	11.32	38	11.32	0
11.36	5	11.36	34	11.36	11	11.36	22	11.36	19	11.36	35			11.34	17	11.34	42	11.34	5	11.34	43	11.34	34	11.34	0
11.38	2	11.38	18	11.38	45	11.38	4	11.38	8	11.38	21			11.36	17	11.36	38	11.36	3	11.36	18	11.36	68	11.36	0
11.4	8	11.4	23	11.4	29	11.4	7	11.4	0	11.4	1			11.38	9	11.38	3	11.38	0	11.38	48	11.38	84	11.38	0
11.42	46	11.42	27	11.42	11	11.42	0	11.42	22	11.42	13			11.4	0	11.4	12	11.4	3	11.4	16	11.4	67	11.4	6
11.44	0	11.44	56	11.44	11	11.44	0	11.44	0	11.44	20			11.42	5	11.42	20	11.42	0	11.42	17	11.42	94	11.42	14
11.46	9	11.46	14	11.46	27	11.46	0	11.46	9	11.46	38			11.44	33	11.44	2	11.44	0	11.44	14	11.44	107	11.44	0
11.48	28	11.48	38	11.48	51	11.48	10	11.48	9	11.48	30			11.46	0	11.46	25	11.46	0	11.46	16	11.46	128	11.46	5
11.5	0	11.5	45	11.5	14	11.5	24	11.5	0	11.5	59			11.48	0	11.48	0	11.48	10	11.48	4	11.48	180	11.48	17
11.52	0	11.52	47	11.52	33	11.52	0	11.52	0	11.52	4			11.5	28	11.5	0	11.5	0	11.5	5	11.5	261	11.5	0
11.54	21	11.54	57	11.54	15	11.54	50	11.54	49	11.54	59			11.52	26	11.52	29	11.52	30	11.52	3	11.52	238	11.52	21
11.56	17	11.56	39	11.56	37	11.56	45	11.56	25	11.56	54			11.54	26	11.54	16	11.54	17	11.54	18	11.54	296	11.54	31
11.58	3	11.58	3	11.58	3	11.58	13	11.58	24	11.58	57			11.56	20	11.56	0	11.56	6	11.56	8	11.56	418	11.56	28
11.6	1	11.6	27	11.6	32	11.6	34	11.6	0	11.6	90			11.58	5	11.58	5	11.58	5	11.58	7	11.58	506	11.58	54
11.62	4	11.62	48	11.62	63	11.62	27	11.62	36	11.62	100			11.6	25	11.6	0	11.6	0	11.6	12	11.6	670	11.6	29
11.64	0	11.64	31	11.64	4	11.64	24	11.64	49	11.64	122			11.62	43	11.62	0	11.62	19	11.62	0	11.62	969	11.62	40
11.66	0	11.66	5	11.66	42	11.66	36	11.66	33	11.66	165			11.64	5	11.64	34	11.64	1	11.64	16	11.64	1330	11.64	129
11.68	13	11.68	28	11.68	20	11.68	65	11.68	55	11.68	181			11.66	2	11.66	9	11.66	0	11.66	8	11.66	1592	11.66	96
11.7	20	11.7	19	11.7	35	11.7	19	11.7	60	11.7	200			11.68	7	11.68	3	11.68	19	11.68	31	11.68	1894	11.68	121
11.72	7	11.72	30	11.72	36	11.72	33	11.72	42	11.72	261			11.7	32	11.7	22	11.7	19	11.7	0	11.7	2220	11.7	90
11.74	2	11.74	15	11.74	21	11.74	5	11.74	53	11.74	315			11.72	9	11.72	12	11.72	0	11.72	37	11.72	2490	11.72	121
11.76	0	11.76	24	11.76	25	11.76	33	11.76	54	11.76	333			11.74	0	11.74	0	11.74	0	11.74	23	11.74	2618	11.74	91
11.78	0	11.78	0	11.78	34	11.78	47	11.78	75	11.78	501			11.76	12	11.76	8	11.76	0	11.76	0	11.76	2788	11.76	123
11.8	26	11.8	52	11.8	54	11.8	26	11.8	103	11.8	506			11.78	24	11.78	23	11.78	0	11.78	0	11.78	2698	11.78	89
11.82	21	11.82	41	11.82	7	11.82	0	11.82	115	11.82	669			11.8	24	11.8	2	11.8	0	11.8	15	11.8	2531	11.8	116
11.84	7	11.84	60	11.84	41	11.84	30	11.84	152	11.84	862			11.82	29	11.82	0	11.82	41	11.82	0	11.82	2323	11.82	135
11.86	2	11.86	62	11.86	40	11.86	35	11.86	106	11.86	1254			11.84	46	11.84	11	11.84	0	11.84	11	11.84	2254	11.84	134
11.88	0	11.88	34	11.88	44	11.88	53	11.88	88	11.88	1848			11.86	19	11.86	28	11.86	10	11.86	20	11.86	1912	11.86	171
11.9	0	11.9	40	11.9	33	11.9	55	11.9	63	11.9	2727			11.88	0	11.88	15	11.88	67	11.88	0	11.88	1654	11.88	276
11.92	30	11.92	42	11.92	49	11.92	43	11.92	51	11.92	3805			11.9	23	11.9	6	11.9	5	11.9	32	11.9	1271	11.9	209
11.94	0	11.94	57	11.94	86	11.94	55	11.94	41	11.94	5007			11.92	6	11.92	42	11.92	38	11.92	1	11.92	929	11.92	68
11.96	0	11.96	80	11.96	84	11.96	52	11.96	60	11.96	5664			11.94	3	11.94	49	11.94	55	11.94	35	11.94	771	11.94	112
11.98	0	11.98	96	11.98	28	11.98	85	11.98	35	11.98	3680			11.96	0	11.96	31	11.96	9	11.96	34	11.96	407	11.96	83
12	10	12	59	12	56	12	78	12	69	12	1720			11.98	0	11.98	40	11.98	20	11.98	0	11.98	298	11.98	51
12.02	0	12.02	121	12.02	65	12.02	65	12.02	6	12.02	633			12	11	12	42	12	5	12	0	12	244	12	14
12.04	18	12.04	101	12.04	68	12.04	104	12.04	28	12.04	610			12.02	20	12.02	33	12.02	37	12.02	15	12.02	203	12.02	5
12.06	1	12.06	126	12.06	78	12.06	95	12.06	67	12.06	467			12.04	0	12.04	0	12.04	33	12.04	30	12.04	264	12.04	17
12.08	12	12.08	114	12.08	65	12.08	121	12.08	54	12.08	277			12.06	11	12.06	26	12.06	41	12.06	14	12.06	184	12.06	8
12.1	1	12.1	117	12.1	37	12.1	95	12.1	86	12.1	238			12.08	0	12.08	0	12.08	0	12.08	44	12.08	186	12.08	40
12.12	33	12.12	56	12.12	59	12.12	163	12.12	82	12.12	238			12.1	18	12.1	0	12.1	19	12.1	58	12.1	240	12.1	47
12.14	29	12.14	108	12.14	63	12.14	180	12.14	82	12.14	161			12.12	31	12.12	15	12.12	25	12.12	8	12.12	233	12.12	9
12.16	24	12.16	49	12.16	30	12.16	226	12.16	105	12.16	110			12.14	19	12.14	3	12.14	17	12.14	75	12.14	276	12.14	10
12.18	20	12.18	18	12.18	38	12.18	218	12.18	129	12.18	98			12.16	0	12.16	0	12.16	2	12.16	75	12.16	217	12.16	0
12.2	51	12.2	48	12.2	55	12.2	263	12.2	173	12.2	99			12.18	7	12.18	37	12.18	0	12.18	45	12.18	157	12.18	10
12.22	39	12.22	25	12.22	37	12.22	297	12.22	120	12.22	76			12.2	23	12.2	0	12.2	24	12.2	5	12.2	252	12.2	0
12.24	39	12.24	1	12.24	24	12.24	362	12.24	217	12.24	109			12.22	6	12.22	0	12.22	0	12.22	49	12.22	183	12.22	58
12.26	48	12.26	36	12.26	13	12.26	268	12.26	216	12.26	81			12.24	56	12.24	25	12.24	0	12.24	48	12.24	114	12.24	57
12.28	32	12.28	0	12.28	17	12.28	285	12.28	274	12.28	72			12.26	49	12.26	1	12.26	0	12.26	34	12.26	159	12.26	54
12.3	55	12.3	30	12.3	7	12.3	256	12.3	255	12.3	136			12.28	5	12.28	0	12.28	0	12.28	33	12.28	148	12.28	58
12.32	58	12.32	11	12.32	27	12.32	230	12.32	242	12.32	82			12.3	0	12.3	4	12.3	9	12.3	49	12.3	83	12.3	24
12.34	37	12.34	7	12.34	11	12.34	126	12.34	241	12.34	106			12.32	24	12.32	24	12.32	2	12.32	0	12.32	35	12.32	3
12.36	102	12.36	0	12.36	2	12.36	109	12.36	229	12.36	148			12.34	11	12.34	0	12.34	0	12.34	11	12.34	74	12.34	1
12.38	86	12.38	23	12.38	11	12.38	65	12.38	207	12.38	72			12.36	3	12.36	0	12.36	0	12.36	61	12.36	31	12.36	0
12.4	91	12.4	14	12.4	12	12.4	66	12.4	173	12.4	61			12.38	12	12.38	4	12.38	24	12.38	0	12.38	12	12.38	0
12.42	206	12.42	4	12.42	11	12.42	72	12.42	119	12.42	57			12.4	41	12.4	31	12.4	13	12.4	9	12.4	38	12.4	0
12.44	242	12.44	38	12.44	0	12.44	76	12.44	98	12.44	68			12.42	25	12.42	0	12.42	0	12.42	27	12.42	10	12.42	0
12.46	206	12.46	16	12.46	0	12.46	5	12.46	105	12.46	36			12.44	37	12.44	0	12.44	11	12.44	4	12.44	43	12.44	0
12.48	271	12.48	4	12.48	6	12.48	17	12.48	60	12.48	34			12.46	40	12.46	17	12.46	12	12.46	17	12.46	33	12.46	13
12.5	373	12.5	13	12.5	13	12.5	13	12.5	22	12.5	37			12.48	40	12.48	33	12.48	6	12.48	15	12.48	22	12.48	0
12.52	439	12.52	0	12.52	14	12.52	32	12.52	29	12.52	26			12.5	38	12.5	23	12.5	1	12.5	14	12.5	0	12.5	0
12.54	502	12.54	31	12.54	30	12.54	26	12.54	58	12.54	0			12.52	37	12.52	10	12.52	0	12.52	0	12.52	0	12.52	0
12.56	463	12.56	26	12.56	11	12.56	30	12.56	28	12.56	17			12.54	40	12.54	26	12.54	12	12.54	6	12.54	10	12.54	0
12.58	499	12.58	21	12.58	4	12.58	45	12.58	3	12.58	9			12.56	20	12.56	44	12.56	21	12.56	7	12.56	18	12.56	0
12.6	512	12.6	3	12.6	0	12.6	30	12.6	20	12.6	19			12.58	38	12.58	48	12.58	29	12.58	0	12.58	0	12.58	0
12.62	482	12.62	7	12.62	30	12.62	14	12.62	0	12.62	24			12.6	32	12.6	34	12.6	3	12.6	25	12.6	18	12.6	4
12.64	446	12.64	19	12.64	13	12.64	41	12.64	18	12.64	19			12.62	17	12.62	9	12.62	1	12.62	33	12.62	8	12.62	0
12.66	397	12.66	13	12.66	10	12.66	0	12.66	10	12.66	15			12.64	24	12.64	17	12.64	0	12.64	23	12.64	25	12.64	0
12.68	294	12.68	30	12.68	34	12.68	17	12.68	16	12.68	28			12.66	2	12.66	26	12.66	44	12.66	16	12.66	18	12.66	7
12.7	241	12.7	28	12.7	16	12.7	8	12.7	47	12.7	14			12.68	43	12.68	9	12.68	15	12.68	1	12.68	19	12.68	4
12.72	162	12.72	0	12.72	18	12.72	17	12.72	45	12.72	4			12.7	20	12.7	0	12.7	0	12.7	24	12.7	0	12.7	0
12.74	156	12.74	23	12.74	19	12.74	29	12.74	13	12.74	13			12.72	2	12.72	0	12.72	50	12.72	6	12.72	0	12.72	5
12.76	147	12.76	18	12.76	33	12.76	6	12.76	4	12.76	4			12.74	15	12.74	0	12.74	18	12.74	8	12.74	40	12.74	12
12.78	49	12.78	14	12.78	14	12.78	9	12.78	8	12.78	24			12.76	0	12.76	0	12.76	0	12.76	7	12.76	0	12.76	49
12.8	67	12.8	0	12.8	35	12.8	0	12.8	45	12.8	32			12.78	34	12.78	0	12.78	6	12.78	23	12.78	11	12.78	64
12.82	58	12.82	13	12.82	59	12.82	5	12.82	25	12.82	13			12.8	23	12.8	0	12.8	0	12.8	7	12.8	8	12.8	16
12.84	66	12.84	0	12.84	45	12.84	18	12.84	24	12.84	22			12.82	13	12.82	0	12.82	12	12.82	0	12.82	0	12.82	54
12.86	43	12.86	9	12.86	2	12.86	19	12.86	21	12.86	19			12.84	6	12.84	0	12.84	0	12.84	20	12.84	10	12.84	25
12.88	18	12.88	0	12.88	9	12.88	0	12.88	15	12.88	45			12.86	18	12.86	2	12.86	2	12.86	0	12.86	9	12.86	48
12.9	25	12.9	0	12.9	44	12.9	15	12.9	52	12.9	46			12.88	37	12.88	0	12.88	47	12.88	8	12.88	5	12.88	72
12.92	9	12.92	55	12.92	27	12.92	16	12.92	58	12.92	48			12.9	22	12.9	0	12.9	0	12.9	0	12.9	0	12.9	78
12.94	0	12.94	18	12.94	4	12.94	32	12.94	1	12.94	59			12.92	33	12.92	0	12.92	6	12.92	24	12.92	21	12.92	73
12.96	21	12.96	2	12.96	28	12.96	0	12.96	0	12.96	49			12.94	39	12.94	0	12.94	3	12.94	43	12.94	0	12.94	109
12.98	13	12.98	17	12.98	31	12.98	2	12.98	42	12.98	106			12.96	19	12.96	16	12.96	4	12.96	30	12.96	0	12.96	131
13	28	13	28	13	64	13	31	13	20	13	102			12.98	16	12.98	0	12.98	5	12.98	3	12.98	0	12.98	147
13.02	8	13.02	29	13.02	33	13.02	28	13.02	18	13.02	98			13	45	13	0	13	19	13	2	13	4	13	194
13.04	2	13.04	33	13.04	28	13.04	18	13.04	32	13.04	89			13.02	25	13.02	0	13.02	0	13.02	0	13.02	16	13.02	225
13.06	1	13.06	23	13.06	18	13.06	12	13.06	4	13.06	33			13.04	34	13.04	0	13.04	16	13.04	0	13.04	0	13.04	226
13.08	30	13.08	10	13.08	29	13.08	22	13.08	3	13.08	63			13.06	25	13.06	0	13.06	21	13.06	15	13.06	9	13.06	231
13.1	0	13.1	12	13.1	26	13.1	2	13.1	0	13.1	39			13.08	45	13.08	0	13.08	0	13.08	8	13.08	42	13.08	264
13.12	8	13.12	0	13.12	33	13.12	10	13.12	16	13.12	33			13.1	27	13.1	0	13.1	0	13.1	3	13.1	51	13.1	225
13.14	0	13.14	10	13.14	15	13.14	36	13.14	14	13.14	39			13.12	23	13.12	0	13.12	5	13.12	4	13.12	3	13.12	241
13.16	19	13.16	63	13.16	73	13.16	27	13.16	19	13.16	42			13.14	39	13.14	11	13.14	71	13.14	5	13.14	16	13.14	259
13.18	0	13.18	19	13.18	79	13.18	45	13.18	25	13.18	55			13.16	37	13.16	0	13.16	42	13.16	10	13.16	5	13.16	218
13.2	0	13.2	52	13.2	33	13.2	18	13.2	20	13.2	30			13.18	30	13.18	0	13.18	11	13.18	20	13.18	13	13.18	182
13.22	0	13.22	16	13.22	46	13.22	0	13.22	25	13.22	37			13.2	15	13.2	5	13.2	0	13.2	4	13.2	22	13.2	210
13.24	16	13.24	60	13.24	86	13.24	32	13.24	22	13.24	104			13.22	26	13.22	16	13.22	37	13.22	0	13.22	4	13.22	164
13.26	58	13.26	30	13.26	48	13.26	0	13.26	16	13.26	77			13.24	47	13.24	0	13.24	0	13.24	50	13.24	0	13.24	125
13.28	11	13.28	51	13.28	59	13.28	67	13.28	17	13.28	116			13.26	63	13.26	0	13.26	15	13.26	0	13.26	35	13.26	101
13.3	0	13.3	90	13.3	82	13.3	33	13.3	21	13.3	176			13.28	63	13.28	0	13.28	20	13.28	32	13.28	31	13.28	151
13.32	53	13.32	48	13.32	45	13.32	17	13.32	41	13.32	217			13.3	57	13.3	0	13.3	0	13.3	27	13.3	3	13.3	106
13.34	92	13.34	46	13.34	64	13.34	4	13.34	46	13.34	341			13.32	16	13.32	11	13.32	48	13.32	0	13.32	0	13.32	97
13.36	47	13.36	79	13.36	88	13.36	61	13.36	28	13.36	322			13.34	87	13.34	0	13.34	75	13.34	34	13.34	9	13.34	62
13.38	13	13.38	93	13.38	91	13.38	64	13.38	21	13.38	250			13.36	85	13.36	19	13.36	55	13.36	18	13.36	16	13.36	77
13.4	89	13.4	70	13.4	87	13.4	12	13.4	34	13.4	153			13.38	63	13.38	0	13.38	23	13.38	11	13.38	33	13.38	74
13.42	101	13.42	75	13.42	112	13.42	60	13.42	38	13.42	77			13.4	72	13.4	18	13.4	55	13.4	8	13.4	69	13.4	54
13.44	55	13.44	99	13.44	139	13.44	33	13.44	23	13.44	22			13.42	101	13.42	0	13.42	103	13.42	54	13.42	2	13.42	32
13.46	114	13.46	111	13.46	130	13.46	44	13.46	45	13.46	31			13.44	91	13.44	20	13.44	118	13.44	9	13.44	11	13.44	62
13.48	128	13.48	86	13.48	177	13.48	28	13.48	39	13.48	11			13.46	108	13.46	33	13.46	83	13.46	10	13.46	62	13.46	48
13.5	132	13.5	112	13.5	163	13.5	18	13.5	27	13.5	4			13.48	142	13.48	35	13.48	66	13.48	38	13.48	63	13.48	10
13.52	90	13.52	142	13.52	158	13.52	72	13.52	13	13.52	34			13.5	118	13.5	32	13.5	85	13.5	22	13.5	18	13.5	56
13.54	192	13.54	153	13.54	163	13.54	59	13.54	32	13.54	9			13.52	210	13.52	54	13.52	117	13.52	41	13.52	30	13.52	54
13.56	206	13.56	153	13.56	239	13.56	48	13.56	0	13.56	10			13.54	214	13.54	45	13.54	164	13.54	35	13.54	44	13.54	54
13.58	207	13.58	183	13.58	239	13.58	66	13.58	38	13.58	0			13.56	159	13.56	71	13.56	146	13.56	20	13.56	34	13.56	13
13.6	204	13.6	209	13.6	269	13.6	83	13.6	57	13.6	25			13.58	278	13.58	78	13.58	135	13.58	36	13.58	36	13.58	0
13.62	273	13.62	195	13.62	229	13.62	90	13.62	64	13.62	24			13.6	291	13.6	95	13.6	198	13.6	48	13.6	104	13.6	10
13.64	326	13.64	302	13.64	274	13.64	112	13.64	77	13.64	13			13.62	402	13.62	161	13.62	193	13.62	53	13.62	32	13.62	6
13.66	399	13.66	289	13.66	333	13.66	84	13.66	65	13.66	43			13.64	451	13.64	173	13.64	225	13.64	53	13.64	56	13.64	20
13.68	438	13.68	318	13.68	366	13.68	129	13.68	26	13.68	40			13.66	462	13.66	136	13.66	281	13.66	79	13.66	118	13.66	25
13.7	492	13.7	367	13.7	384	13.7	118	13.7	81	13.7	0			13.68	642	13.68	188	13.68	304	13.68	39	13.68	115	13.68	29
13.72	612	13.72	376	13.72	392	13.72	143	13.72	75	13.72	0			13.7	697	13.7	246	13.7	336	13.7	83	13.7	77	13.7	4
13.74	748	13.74	382	13.74	447	13.74	148	13.74	93	13.74	32			13.72	850	13.72	289	13.72	486	13.72	82	13.72	114	13.72	4
13.76	808	13.76	449	13.76	495	13.76	189	13.76	93	13.76	0			13.74	977	13.74	386	13.74	534	13.74	67	13.74	155	13.74	0
13.78	1044	13.78	514	13.78	513	13.78	179	13.78	156	13.78	0			13.76	1225	13.76	322	13.76	622	13.76	148	13.76	207	13.76	0
13.8	1289	13.8	498	13.8	585	13.8	177	13.8	131	13.8	13			13.78	1656	13.78	477	13.78	771	13.78	85	13.78	196	13.78	14
13.82	1496	13.82	630	13.82	658	13.82	236	13.82	122	13.82	3			13.8	2071	13.8	535	13.8	896	13.8	75	13.8	265	13.8	5
13.84	1917	13.84	697	13.84	663	13.84	269	13.84	152	13.84	0			13.82	2677	13.82	723	13.82	1090	13.82	130	13.82	369	13.82	4
13.86	2531	13.86	735	13.86	689	13.86	311	13.86	162	13.86	0			13.84	3472	13.84	863	13.84	1482	13.84	183	13.84	436	13.84	20
13.88	2913	13.88	795	13.88	850	13.88	338	13.88	181	13.88	14			13.86	4379	13.86	1019	13.86	1570	13.86	155	13.86	456	13.86	17
13.9	3272	13.9	971	13.9	877	13.9	373	13.9	207	13.9	47			13.88	5073	13.88	1291	13.88	1724	13.88	244	13.88	575	13.88	28
13.92	3653	13.92	1125	13.92	934	13.92	468	13.92	185	13.92	35			13.9	4756	13.9	1697	13.9	1898	13.9	280	13.9	732	13.9	56
13.94	3707	13.94	1251	13.94	982	13.94	547	13.94	274	13.94	16			13.92	4105	13.92	2125	13.92	2071	13.92	281	13.92	687	13.92	31
13.96	3508	13.96	1459	13.96	1056	13.96	604	13.96	318	13.96	29			13.94	3089	13.94	2613	13.94	2128	13.94	356	13.94	785	13.94	30
13.98	3142	13.98	1557	13.98	1052	13.98	849	13.98	367	13.98	15			13.96	2072	13.96	2629	13.96	2023	13.96	425	13.96	855	13.96	83
14	2596	14	1667	14	1106	14	979	14	413	14	14			13.98	1228	13.98	2993	13.98	2033	13.98	501	13.98	803	13.98	88
14.02	2359	14.02	1631	14.02	1137	14.02	1115	14.02	523	14.02	77			14	646	14	3078	14	1907	14	653	14	807	14	166
14.04	1935	14.04	1715	14.04	1201	14.04	1283	14.04	622	14.04	91			14.02	506	14.02	2885	14.02	1882	14.02	760	14.02	767	14.02	180
14.06	1352	14.06	1618	14.06	1116	14.06	1306	14.06	730	14.06	69			14.04	388	14.04	2689	14.04	1735	14.04	985	14.04	670	14.04	213
14.08	971	14.08	1442	14.08	1020	14.08	1331	14.08	846	14.08	78			14.06	257	14.06	2125	14.06	1369	14.06	1197	14.06	543	14.06	264
14.1	788	14.1	1271	14.1	1034	14.1	1185	14.1	911	14.1	96			14.08	197	14.08	1578	14.08	1078	14.08	1408	14.08	528	14.08	245
14.12	517	14.12	1174	14.12	1033	14.12	994	14.12	1042	14.12	172			14.1	230	14.1	1074	14.1	954	14.1	1654	14.1	421	14.1	148
14.14	357	14.14	965	14.14	938	14.14	780	14.14	1130	14.14	195			14.12	137	14.12	756	14.12	831	14.12	1859	14.12	288	14.12	69
14.16	264	14.16	850	14.16	784	14.16	686	14.16	1009	14.16	148			14.14	128	14.14	547	14.14	553	14.14	1790	14.14	282	14.14	45
14.18	298	14.18	697	14.18	739	14.18	475	14.18	840	14.18	110			14.16	126	14.16	391	14.16	375	14.16	1685	14.16	183	14.16	17
14.2	224	14.2	501	14.2	658	14.2	300	14.2	791	14.2	67			14.18	120	14.18	274	14.18	321	14.18	1569	14.18	147	14.18	11
14.22	220	14.22	552	14.22	574	14.22	284	14.22	653	14.22	31			14.2	102	14.2	214	14.2	270	14.2	1322	14.2	140	14.2	16
14.24	168	14.24	508	14.24	478	14.24	231	14.24	594	14.24	57			14.22	60	14.22	163	14.22	189	14.22	1014	14.22	92	14.22	0
14.26	196	14.26	429	14.26	516	14.26	156	14.26	407	14.26	30			14.24	93	14.24	115	14.24	142	14.24	837	14.24	94	14.24	17
14.28	116	14.28	320	14.28	402	14.28	177	14.28	243	14.28	28			14.26	74	14.26	141	14.26	174	14.26	567	14.26	105	14.26	0
14.3	107	14.3	328	14.3	327	14.3	178	14.3	242	14.3	17			14.28	76	14.28	84	14.28	105	14.28	309	14.28	50	14.28	0
14.32	103	14.32	265	14.32	344	14.32	110	14.32	230	14.32	27			14.3	75	14.3	13	14.3	86	14.3	265	14.3	9	14.3	0
14.34	88	14.34	236	14.34	295	14.34	85	14.34	128	14.34	4			14.32	74	14.32	53	14.32	112	14.32	250	14.32	31	14.32	0
14.36	64	14.36	235	14.36	207	14.36	134	14.36	138	14.36	1			14.34	45	14.34	1	14.34	117	14.34	172	14.34	35	14.34	0
14.38	83	14.38	207	14.38	193	14.38	125	14.38	145	14.38	48			14.36	74	14.36	45	14.36	58	14.36	165	14.36	75	14.36	0
14.4	94	14.4	148	14.4	246	14.4	77	14.4	146	14.4	10			14.38	89	14.38	33	14.38	58	14.38	105	14.38	25	14.38	0
14.42	90	14.42	122	14.42	187	14.42	22	14.42	106	14.42	19			14.4	24	14.4	14	14.4	56	14.4	65	14.4	6	14.4	0
14.44	59	14.44	170	14.44	199	14.44	84	14.44	105	14.44	67			14.42	27	14.42	34	14.42	93	14.42	75	14.42	41	14.42	0
14.46	22	14.46	167	14.46	185	14.46	102	14.46	113	14.46	24			14.44	53	14.44	11	14.44	24	14.44	98	14.44	40	14.44	0
14.48	41	14.48	132	14.48	151	14.48	35	14.48	65	14.48	40			14.46	74	14.46	0	14.46	38	14.46	44	14.46	25	14.46	0
14.5	52	14.5	117	14.5	124	14.5	43	14.5	77	14.5	94			14.48	55	14.48	0	14.48	53	14.48	62	14.48	21	14.48	0
14.52	28	14.52	97	14.52	90	14.52	5	14.52	72	14.52	89			14.5	6	14.5	14	14.5	27	14.5	49	14.5	35	14.5	0
14.54	68	14.54	99	14.54	133	14.54	85	14.54	92	14.54	124			14.52	33	14.52	5	14.52	27	14.52	37	14.52	35	14.52	0
14.56	13	14.56	70	14.56	90	14.56	50	14.56	51	14.56	123			14.54	115	14.54	15	14.54	26	14.54	59	14.54	32	14.54	0
14.58	59	14.58	27	14.58	46	14.58	44	14.58	14	14.58	131			14.56	76	14.56	0	14.56	62	14.56	53	14.56	25	14.56	0
14.6	27	14.6	97	14.6	99	14.6	35	14.6	71	14.6	100			14.58	5	14.58	0	14.58	75	14.58	16	14.58	18	14.58	0
14.62	33	14.62	69	14.62	72	14.62	45	14.62	64	14.62	124			14.6	20	14.6	12	14.6	41	14.6	7	14.6	17	14.6	0
14.64	61	14.64	55	14.64	87	14.64	56	14.64	27	14.64	67			14.62	48	14.62	0	14.62	23	14.62	42	14.62	47	14.62	0
14.66	11	14.66	39	14.66	86	14.66	22	14.66	59	14.66	70			14.64	73	14.64	15	14.64	65	14.64	66	14.64	22	14.64	0
14.68	33	14.68	60	14.68	65	14.68	15	14.68	38	14.68	25			14.66	31	14.66	0	14.66	59	14.66	27	14.66	23	14.66	0
14.7	49	14.7	72	14.7	47	14.7	35	14.7	51	14.7	63			14.68	9	14.68	0	14.68	10	14.68	7	14.68	0	14.68	0
14.72	40	14.72	59	14.72	83	14.72	16	14.72	86	14.72	62			14.7	40	14.7	0	14.7	34	14.7	16	14.7	6	14.7	0
14.74	16	14.74	15	14.74	37	14.74	3	14.74	35	14.74	27			14.72	58	14.72	0	14.72	54	14.72	28	14.72	3	14.72	0
14.76	22	14.76	6	14.76	16	14.76	0	14.76	22	14.76	9			14.74	30	14.74	0	14.74	47	14.74	31	14.74	0	14.74	0
14.78	92	14.78	48	14.78	24	14.78	16	14.78	66	14.78	63			14.76	15	14.76	0	14.76	16	14.76	22	14.76	22	14.76	0
14.8	24	14.8	21	14.8	47	14.8	22	14.8	66	14.8	126			14.78	35	14.78	11	14.78	19	14.78	41	14.78	5	14.78	0
14.82	5	14.82	35	14.82	19	14.82	22	14.82	20	14.82	43			14.8	55	14.8	0	14.8	37	14.8	60	14.8	5	14.8	0
14.84	53	14.84	45	14.84	20	14.84	21	14.84	11	14.84	54			14.82	25	14.82	0	14.82	40	14.82	8	14.82	0	14.82	0
14.86	10	14.86	18	14.86	53	14.86	3	14.86	46	14.86	85			14.84	7	14.84	0	14.84	25	14.84	0	14.84	0	14.84	0
14.88	35	14.88	54	14.88	21	14.88	0	14.88	47	14.88	71			14.86	27	14.86	0	14.86	36	14.86	31	14.86	24	14.86	0
14.9	42	14.9	40	14.9	24	14.9	32	14.9	14	14.9	37			14.88	82	14.88	0	14.88	46	14.88	23	14.88	21	14.88	0
14.92	8	14.92	14	14.92	17	14.92	3	14.92	11	14.92	0			14.9	10	14.9	0	14.9	23	14.9	21	14.9	6	14.9	0
14.94	76	14.94	37	14.94	28	14.94	0	14.94	33	14.94	33			14.92	29	14.92	0	14.92	28	14.92	0	14.92	0	14.92	0
14.96	58	14.96	17	14.96	32	14.96	0	14.96	4	14.96	32			14.94	53	14.94	0	14.94	31	14.94	0	14.94	0	14.94	0
14.98	4	14.98	1	14.98	0	14.98	25	14.98	13	14.98	8			14.96	24	14.96	13	14.96	7	14.96	5	14.96	15	14.96	0
15	7	15	31	15	0	15	31	15	18	15	5			14.98	10	14.98	0	14.98	30	14.98	3	14.98	0	14.98	0
15.02	25	15.02	30	15.02	34	15.02	0	15.02	35	15.02	28			15	61	15	0	15	35	15	0	15	5	15	0
15.04	28	15.04	40	15.04	43	15.04	0	15.04	49	15.04	11			15.02	49	15.02	0	15.02	21	15.02	19	15.02	37	15.02	0
15.06	36	15.06	23	15.06	33	15.06	24	15.06	24	15.06	5			15.04	50	15.04	0	15.04	11	15.04	5	15.04	8	15.04	0
15.08	18	15.08	40	15.08	24	15.08	10	15.08	6	15.08	36			15.06	48	15.06	0	15.06	62	15.06	10	15.06	28	15.06	0
15.1	11	15.1	37	15.1	1	15.1	1	15.1	12	15.1	31			15.08	13	15.08	7	15.08	39	15.08	21	15.08	18	15.08	0
15.12	16	15.12	26	15.12	35	15.12	0	15.12	14	15.12	12			15.1	56	15.1	22	15.1	28	15.1	10	15.1	5	15.1	0
15.14	19	15.14	54	15.14	56	15.14	1	15.14	41	15.14	10			15.12	43	15.12	15	15.12	68	15.12	0	15.12	5	15.12	0
15.16	14	15.16	77	15.16	50	15.16	0	15.16	47	15.16	29			15.14	15	15.14	17	15.14	78	15.14	21	15.14	0	15.14	0
15.18	10	15.18	52	15.18	38	15.18	0	15.18	25	15.18	13			15.16	5	15.16	20	15.16	48	15.16	0	15.16	0	15.16	0
15.2	19	15.2	52	15.2	33	15.2	0	15.2	3	15.2	12			15.18	49	15.18	29	15.18	50	15.18	0	15.18	30	15.18	0
15.22	0	15.22	69	15.22	61	15.22	19	15.22	3	15.22	31			15.2	42	15.2	46	15.2	53	15.2	0	15.2	10	15.2	0
15.24	27	15.24	58	15.24	50	15.24	0	15.24	58	15.24	25			15.22	31	15.22	50	15.22	49	15.22	56	15.22	6	15.22	0
15.26	0	15.26	100	15.26	61	15.26	0	15.26	45	15.26	5			15.24	33	15.24	0	15.24	28	15.24	12	15.24	0	15.24	0
15.28	18	15.28	111	15.28	63	15.28	8	15.28	6	15.28	17			15.26	37	15.26	0	15.26	45	15.26	13	15.26	25	15.26	0
15.3	0	15.3	56	15.3	53	15.3	8	15.3	22	15.3	12			15.28	4	15.28	59	15.28	57	15.28	0	15.28	0	15.28	0
15.32	22	15.32	48	15.32	22	15.32	0	15.32	17	15.32	5			15.3	30	15.3	0	15.3	45	15.3	0	15.3	4	15.3	0
15.34	18	15.34	62	15.34	54	15.34	34	15.34	0	15.34	55			15.32	70	15.32	0	15.32	68	15.32	22	15.32	3	15.32	0
15.36	0	15.36	69	15.36	81	15.36	28	15.36	0	15.36	17			15.34	35	15.34	0	15.34	5	15.34	17	15.34	14	15.34	0
15.38	31	15.38	76	15.38	57	15.38	0	15.38	5	15.38	15			15.36	19	15.36	0	15.36	4	15.36	39	15.36	42	15.36	0
15.4	13	15.4	33	15.4	24	15.4	0	15.4	2	15.4	0			15.38	25	15.38	0	15.38	32	15.38	17	15.38	36	15.38	8
15.42	2	15.42	20	15.42	31	15.42	0	15.42	46	15.42	31			15.4	43	15.4	0	15.4	21	15.4	40	15.4	0	15.4	0
15.44	19	15.44	12	15.44	28	15.44	13	15.44	44	15.44	10			15.42	5	15.42	0	15.42	26	15.42	56	15.42	6	15.42	0
15.46	2	15.46	36	15.46	37	15.46	21	15.46	16	15.46	22			15.44	8	15.44	0	15.44	4	15.44	49	15.44	29	15.44	0
15.48	7	15.48	4	15.48	38	15.48	12	15.48	15	15.48	20			15.46	0	15.46	0	15.46	0	15.46	49	15.46	12	15.46	0
15.5	28	15.5	3	15.5	5	15.5	0	15.5	12	15.5	23			15.48	15	15.48	0	15.48	0	15.48	17	15.48	0	15.48	0
15.52	14	15.52	12	15.52	16	15.52	0	15.52	22	15.52	60			15.5	19	15.5	0	15.5	40	15.5	49	15.5	18	15.5	0
15.54	2	15.54	3	15.54	0	15.54	5	15.54	11	15.54	11			15.52	4	15.52	0	15.52	34	15.52	24	15.52	0	15.52	0
15.56	0	15.56	12	15.56	7	15.56	15	15.56	1	15.56	17			15.54	58	15.54	0	15.54	0	15.54	17	15.54	3	15.54	0
15.58	2	15.58	34	15.58	35	15.58	0	15.58	14	15.58	9			15.56	40	15.56	0	15.56	0	15.56	11	15.56	26	15.56	0
15.6	8	15.6	36	15.6	10	15.6	0	15.6	58	15.6	14			15.58	24	15.58	0	15.58	18	15.58	41	15.58	0	15.58	0
15.62	12	15.62	0	15.62	9	15.62	0	15.62	30	15.62	0			15.6	13	15.6	0	15.6	17	15.6	8	15.6	21	15.6	0
15.64	5	15.64	0	15.64	7	15.64	7	15.64	8	15.64	33			15.62	21	15.62	0	15.62	9	15.62	20	15.62	0	15.62	0
15.66	46	15.66	19	15.66	14	15.66	0	15.66	10	15.66	33			15.64	38	15.64	0	15.64	25	15.64	36	15.64	21	15.64	0
15.68	26	15.68	18	15.68	16	15.68	0	15.68	25	15.68	7			15.66	0	15.66	20	15.66	38	15.66	31	15.66	6	15.66	0
15.7	6	15.7	9	15.7	0	15.7	0	15.7	0	15.7	4			15.68	17	15.68	0	15.68	12	15.68	9	15.68	16	15.68	0
15.72	0	15.72	0	15.72	0	15.72	17	15.72	14	15.72	10			15.7	29	15.7	0	15.7	0	15.7	6	15.7	2	15.7	0
15.74	20	15.74	2	15.74	14	15.74	0	15.74	0	15.74	25			15.72	24	15.72	0	15.72	2	15.72	0	15.72	0	15.72	0
15.76	28	15.76	22	15.76	8	15.76	0	15.76	0	15.76	0			15.74	13	15.74	0	15.74	0	15.74	23	15.74	3	15.74	0
15.78	23	15.78	14	15.78	7	15.78	0	15.78	49	15.78	5			15.76	30	15.76	0	15.76	11	15.76	0	15.76	0	15.76	0
15.8	1	15.8	3	15.8	0	15.8	1	15.8	32	15.8	2			15.78	18	15.78	0	15.78	20	15.78	0	15.78	11	15.78	0
15.82	0	15.82	27	15.82	0	15.82	34	15.82	20	15.82	43			15.8	8	15.8	0	15.8	23	15.8	17	15.8	4	15.8	0
15.84	0	15.84	0	15.84	0	15.84	22	15.84	3	15.84	34			15.82	0	15.82	9	15.82	28	15.82	13	15.82	37	15.82	0
15.86	47	15.86	2	15.86	34	15.86	0	15.86	32	15.86	24			15.84	37	15.84	0	15.84	8	15.84	2	15.84	0	15.84	0
15.88	0	15.88	39	15.88	1	15.88	0	15.88	35	15.88	0			15.86	27	15.86	0	15.86	25	15.86	9	15.86	0	15.86	0
15.9	7	15.9	4	15.9	0	15.9	20	15.9	18	15.9	5			15.88	0	15.88	0	15.88	6	15.88	0	15.88	31	15.88	0
15.92	4	15.92	0	15.92	0	15.92	0	15.92	8	15.92	14			15.9	0	15.9	0	15.9	0	15.9	0	15.9	0	15.9	0
15.94	19	15.94	21	15.94	4	15.94	0	15.94	22	15.94	22			15.92	30	15.92	0	15.92	46	15.92	3	15.92	0	15.92	0
15.96	4	15.96	0	15.96	1	15.96	0	15.96	21	15.96	20			15.94	49	15.94	0	15.94	18	15.94	0	15.94	0	15.94	0
15.98	0	15.98	0	15.98	0	15.98	23	15.98	0	15.98	35			15.96	11	15.96	0	15.96	12	15.96	0	15.96	3	15.96	0
16	39	16	5	16	19	16	11	16	40	16	33			15.98	3	15.98	5	15.98	0	15.98	0	15.98	0	15.98	0
16.02	0	16.02	22	16.02	4	16.02	0	16.02	29	16.02	1			16	45	16	0	16	49	16	14	16	26	16	0
16.04	12	16.04	41	16.04	5	16.04	0	16.04	2	16.04	21			16.02	55	16.02	0	16.02	38	16.02	50	16.02	32	16.02	0
16.06	42	16.06	32	16.06	0	16.06	5	16.06	1	16.06	7			16.04	0	16.04	3	16.04	0	16.04	45	16.04	13	16.04	0
16.08	6	16.08	0	16.08	0	16.08	0	16.08	14	16.08	15			16.06	30	16.06	0	16.06	0	16.06	0	16.06	0	16.06	0
16.1	0	16.1	0	16.1	0	16.1	0	16.1	31	16.1	50			16.08	12	16.08	0	16.08	38	16.08	0	16.08	7	16.08	0
16.12	3	16.12	0	16.12	0	16.12	0	16.12	15	16.12	62			16.1	11	16.1	2	16.1	29	16.1	0	16.1	33	16.1	0
16.14	0	16.14	2	16.14	15	16.14	2	16.14	13	16.14	28			16.12	9	16.12	8	16.12	0	16.12	8	16.12	30	16.12	0
16.16	43	16.16	1	16.16	0	16.16	7	16.16	30	16.16	22			16.14	5	16.14	8	16.14	0	16.14	0	16.14	32	16.14	3
16.18	20	16.18	38	16.18	6	16.18	19	16.18	9	16.18	12			16.16	31	16.16	0	16.16	9	16.16	0	16.16	9	16.16	4
16.2	0	16.2	0	16.2	7	16.2	0	16.2	0	16.2	23			16.18	19	16.18	0	16.18	0	16.18	12	16.18	10	16.18	5
16.22	11	16.22	6	16.22	19	16.22	0	16.22	3	16.22	32			16.2	20	16.2	0	16.2	16	16.2	34	16.2	31	16.2	0
16.24	0	16.24	14	16.24	20	16.24	22	16.24	1	16.24	42			16.22	10	16.22	0	16.22	47	16.22	0	16.22	18	16.22	29
16.26	0	16.26	6	16.26	0	16.26	7	16.26	38	16.26	31			16.24	54	16.24	22	16.24	0	16.24	0	16.24	21	16.24	1
16.28	0	16.28	34	16.28	7	16.28	0	16.28	12	16.28	51			16.26	43	16.26	0	16.26	11	16.26	14	16.26	0	16.26	15
16.3	2	16.3	2	16.3	0	16.3	0	16.3	3	16.3	45			16.28	28	16.28	0	16.28	7	16.28	28	16.28	42	16.28	26
16.32	0	16.32	8	16.32	0	16.32	14	16.32	20	16.32	79			16.3	12	16.3	0	16.3	38	16.3	17	16.3	47	16.3	13
16.34	0	16.34	34	16.34	0	16.34	15	16.34	0	16.34	100			16.32	0	16.32	0	16.32	22	16.32	5	16.32	20	16.32	1
16.36	0	16.36	11	16.36	0	16.36	1	16.36	0	16.36	104			16.34	27	16.34	14	16.34	1	16.34	0	16.34	13	16.34	59
16.38	1	16.38	0	16.38	38	16.38	5	16.38	37	16.38	127			16.36	10	16.36	0	16.36	9	16.36	33	16.36	18	16.36	21
16.4	0	16.4	15	16.4	0	16.4	20	16.4	27	16.4	193			16.38	39	16.38	0	16.38	67	16.38	5	16.38	13	16.38	48
16.42	32	16.42	0	16.42	8	16.42	0	16.42	15	16.42	217			16.4	6	16.4	15	16.4	0	16.4	6	16.4	48	16.4	59
16.44	0	16.44	20	16.44	0	16.44	10	16.44	21	16.44	148			16.42	2	16.42	3	16.42	0	16.42	12	16.42	52	16.42	48
16.46	0	16.46	18	16.46	4	16.46	52	16.46	16	16.46	114			16.44	22	16.44	1	16.44	28	16.44	17	16.44	5	16.44	105
16.48	6	16.48	0	16.48	0	16.48	43	16.48	36	16.48	69			16.46	48	16.46	55	16.46	5	16.46	0	16.46	11	16.46	41
16.5	25	16.5	0	16.5	0	16.5	9	16.5	36	16.5	63			16.48	6	16.48	0	16.48	18	16.48	20	16.48	12	16.48	36
16.52	0	16.52	18	16.52	35	16.52	12	16.52	9	16.52	45			16.5	3	16.5	0	16.5	2	16.5	19	16.5	38	16.5	51
16.54	0	16.54	9	16.54	33	16.54	14	16.54	30	16.54	23			16.52	9	16.52	43	16.52	28	16.52	30	16.52	65	16.52	69
16.56	19	16.56	16	16.56	16	16.56	23	16.56	26	16.56	24			16.54	21	16.54	11	16.54	34	16.54	0	16.54	64	16.54	85
16.58	0	16.58	0	16.58	0	16.58	26	16.58	20	16.58	42			16.56	4	16.56	0	16.56	0	16.56	0	16.56	19	16.56	52
16.6	12	16.6	9	16.6	3	16.6	67	16.6	39	16.6	29			16.58	0	16.58	1	16.58	10	16.58	0	16.58	11	16.58	46
16.62	0	16.62	12	16.62	29	16.62	16	16.62	14	16.62	9			16.6	20	16.6	0	16.6	46	16.6	13	16.6	13	16.6	89
16.64	0	16.64	10	16.64	26	16.64	29	16.64	25	16.64	42			16.62	6	16.62	10	16.62	40	16.62	33	16.62	18	16.62	70
16.66	10	16.66	44	16.66	39	16.66	21	16.66	51	16.66	28			16.64	28	16.64	33	16.64	0	16.64	8	16.64	1	16.64	0
16.68	29	16.68	51	16.68	40	16.68	27	16.68	36	16.68	60			16.66	24	16.66	23	16.66	13	16.66	0	16.66	0	16.66	20
16.7	3	16.7	73	16.7	30	16.7	0	16.7	24	16.7	41			16.68	0	16.68	7	16.68	43	16.68	0	16.68	36	16.68	25
16.72	0	16.72	86	16.72	44	16.72	22	16.72	10	16.72	12			16.7	16	16.7	25	16.7	46	16.7	0	16.7	36	16.7	22
16.74	0	16.74	74	16.74	50	16.74	27	16.74	27	16.74	25			16.72	0	16.72	43	16.72	37	16.72	13	16.72	0	16.72	25
16.76	0	16.76	55	16.76	47	16.76	7	16.76	0	16.76	60			16.74	26	16.74	7	16.74	9	16.74	40	16.74	24	16.74	19
16.78	13	16.78	109	16.78	40	16.78	7	16.78	18	16.78	7			16.76	32	16.76	0	16.76	34	16.76	16	16.76	30	16.76	0
16.8	0	16.8	80	16.8	45	16.8	8	16.8	24	16.8	2			16.78	13	16.78	13	16.78	34	16.78	9	16.78	24	16.78	0
16.82	0	16.82	49	16.82	38	16.82	0	16.82	14	16.82	15			16.8	5	16.8	46	16.8	0	16.8	28	16.8	21	16.8	0
16.84	15	16.84	42	16.84	54	16.84	0	16.84	15	16.84	50			16.82	0	16.82	3	16.82	0	16.82	39	16.82	35	16.82	0
16.86	0	16.86	45	16.86	26	16.86	24	16.86	2	16.86	41			16.84	19	16.84	1	16.84	20	16.84	14	16.84	1	16.84	0
16.88	0	16.88	56	16.88	41	16.88	0	16.88	9	16.88	1			16.86	0	16.86	0	16.86	5	16.86	30	16.86	2	16.86	0
16.9	18	16.9	51	16.9	9	16.9	3	16.9	0	16.9	13			16.88	0	16.88	28	16.88	4	16.88	37	16.88	14	16.88	18
16.92	25	16.92	10	16.92	0	16.92	17	16.92	0	16.92	26			16.9	26	16.9	15	16.9	3	16.9	13	16.9	40	16.9	0
16.94	7	16.94	13	16.94	37	16.94	0	16.94	23	16.94	0			16.92	36	16.92	5	16.92	23	16.92	25	16.92	24	16.92	34
16.96	0	16.96	29	16.96	18	16.96	20	16.96	16	16.96	6			16.94	24	16.94	3	16.94	10	16.94	44	16.94	16	16.94	8
16.98	0	16.98	17	16.98	16	16.98	3	16.98	17	16.98	0			16.96	10	16.96	6	16.96	4	16.96	57	16.96	42	16.96	0
17	18	17	0	17	0	17	14	17	0	17	35			16.98	0	16.98	26	16.98	1	16.98	13	16.98	13	16.98	0
17.02	4	17.02	30	17.02	2	17.02	48	17.02	30	17.02	20			17	13	17	19	17	0	17	7	17	3	17	3
17.04	0	17.04	0	17.04	30	17.04	23	17.04	34	17.04	3			17.02	5	17.02	15	17.02	12	17.02	0	17.02	11	17.02	7
17.06	8	17.06	0	17.06	12	17.06	5	17.06	26	17.06	0			17.04	41	17.04	23	17.04	11	17.04	3	17.04	59	17.04	18
17.08	0	17.08	0	17.08	5	17.08	0	17.08	10	17.08	4			17.06	10	17.06	37	17.06	0	17.06	22	17.06	1	17.06	0
17.1	9	17.1	18	17.1	14	17.1	0	17.1	0	17.1	0			17.08	20	17.08	20	17.08	0	17.08	10	17.08	0	17.08	11
17.12	21	17.12	83	17.12	6	17.12	20	17.12	0	17.12	0			17.1	17	17.1	3	17.1	27	17.1	15	17.1	31	17.1	24
17.14	0	17.14	3	17.14	20	17.14	32	17.14	29	17.14	33			17.12	8	17.12	0	17.12	1	17.12	2	17.12	74	17.12	0
17.16	39	17.16	1	17.16	0	17.16	0	17.16	10	17.16	32			17.14	22	17.14	25	17.14	4	17.14	2	17.14	21	17.14	13
17.18	13	17.18	8	17.18	0	17.18	0	17.18	30	17.18	4			17.16	33	17.16	40	17.16	33	17.16	42	17.16	18	17.16	0
17.2	3	17.2	17	17.2	2	17.2	25	17.2	17	17.2	8			17.18	28	17.18	18	17.18	12	17.18	4	17.18	2	17.18	0
17.22	5	17.22	0	17.22	12	17.22	22	17.22	17	17.22	4			17.2	39	17.2	12	17.2	6	17.2	2	17.2	15	17.2	20
17.24	4	17.24	0	17.24	2	17.24	13	17.24	16	17.24	39			17.22	23	17.22	16	17.22	3	17.22	33	17.22	2	17.22	0
17.26	0	17.26	0	17.26	1	17.26	8	17.26	25	17.26	21			17.24	14	17.24	5	17.24	1	17.24	0	17.24	0	17.24	0
17.28	1	17.28	0	17.28	14	17.28	10	17.28	25	17.28	9			17.26	14	17.26	5	17.26	0	17.26	4	17.26	35	17.26	21
17.3	0	17.3	0	17.3	0	17.3	14	17.3	1	17.3	5			17.28	0	17.28	25	17.28	37	17.28	4	17.28	3	17.28	17
17.32	0	17.32	3	17.32	50	17.32	19	17.32	0	17.32	2			17.3	0	17.3	38	17.3	0	17.3	21	17.3	0	17.3	0
17.34	12	17.34	20	17.34	0	17.34	12	17.34	0	17.34	1			17.32	28	17.32	4	17.32	21	17.32	6	17.32	20	17.32	7
17.36	0	17.36	0	17.36	0	17.36	0	17.36	36	17.36	29			17.34	43	17.34	0	17.34	0	17.34	0	17.34	24	17.34	5
17.38	22	17.38	30	17.38	0	17.38	0	17.38	0	17.38	40			17.36	6	17.36	0	17.36	8	17.36	34	17.36	0	17.36	0
17.4	0	17.4	14	17.4	12	17.4	7	17.4	0	17.4	0			17.38	14	17.38	0	17.38	28	17.38	11	17.38	6	17.38	0
17.42	0	17.42	0	17.42	10	17.42	24	17.42	16	17.42	0			17.4	34	17.4	42	17.4	28	17.4	0	17.4	29	17.4	23
17.44	11	17.44	8	17.44	5	17.44	9	17.44	22	17.44	0			17.42	11	17.42	24	17.42	15	17.42	16	17.42	21	17.42	29
17.46	6	17.46	10	17.46	4	17.46	14	17.46	4	17.46	0			17.44	17	17.44	41	17.44	9	17.44	1	17.44	26	17.44	6
17.48	18	17.48	0	17.48	3	17.48	0	17.48	17	17.48	29			17.46	5	17.46	4	17.46	21	17.46	12	17.46	5	17.46	5
17.5	0	17.5	0	17.5	0	17.5	0	17.5	0	17.5	15			17.48	10	17.48	3	17.48	13	17.48	3	17.48	0	17.48	0
17.52	0	17.52	0	17.52	24	17.52	19	17.52	0	17.52	20			17.5	62	17.5	7	17.5	4	17.5	0	17.5	26	17.5	29
17.54	34	17.54	23	17.54	20	17.54	32	17.54	8	17.54	0			17.52	23	17.52	10	17.52	1	17.52	52	17.52	22	17.52	8
17.56	0	17.56	54	17.56	39	17.56	25	17.56	11	17.56	19			17.54	18	17.54	0	17.54	0	17.54	29	17.54	23	17.54	0
17.58	8	17.58	48	17.58	20	17.58	6	17.58	0	17.58	0			17.56	4	17.56	45	17.56	4	17.56	0	17.56	14	17.56	34
17.6	18	17.6	1	17.6	0	17.6	38	17.6	6	17.6	18			17.58	22	17.58	28	17.58	14	17.58	0	17.58	0	17.58	12
17.62	0	17.62	6	17.62	0	17.62	18	17.62	0	17.62	32			17.6	19	17.6	3	17.6	0	17.6	15	17.6	0	17.6	2
17.64	25	17.64	4	17.64	0	17.64	19	17.64	0	17.64	0			17.62	5	17.62	18	17.62	0	17.62	10	17.62	1	17.62	0
17.66	16	17.66	49	17.66	17	17.66	14	17.66	0	17.66	16			17.64	12	17.64	19	17.64	0	17.64	0	17.64	15	17.64	0
17.68	12	17.68	0	17.68	0	17.68	7	17.68	0	17.68	11			17.66	27	17.66	16	17.66	1	17.66	32	17.66	13	17.66	0
17.7	29	17.7	0	17.7	0	17.7	16	17.7	42	17.7	37			17.68	24	17.68	0	17.68	21	17.68	0	17.68	13	17.68	0
17.72	5	17.72	41	17.72	0	17.72	9	17.72	0	17.72	37			17.7	7	17.7	0	17.7	0	17.7	29	17.7	0	17.7	62
17.74	4	17.74	21	17.74	3	17.74	0	17.74	1	17.74	41			17.72	26	17.72	7	17.72	0	17.72	4	17.72	25	17.72	33
17.76	11	17.76	0	17.76	11	17.76	11	17.76	28	17.76	71			17.74	41	17.74	27	17.74	16	17.74	12	17.74	0	17.74	10
17.78	11	17.78	0	17.78	0	17.78	8	17.78	43	17.78	76			17.76	27	17.76	27	17.76	21	17.76	24	17.76	28	17.76	7
17.8	0	17.8	1	17.8	23	17.8	7	17.8	11	17.8	97			17.78	24	17.78	18	17.78	4	17.78	32	17.78	11	17.78	0
17.82	0	17.82	7	17.82	0	17.82	15	17.82	1	17.82	76			17.8	3	17.8	20	17.8	3	17.8	1	17.8	0	17.8	10
17.84	50	17.84	48	17.84	46	17.84	7	17.84	14	17.84	94			17.82	0	17.82	11	17.82	42	17.82	0	17.82	35	17.82	16
17.86	24	17.86	23	17.86	8	17.86	7	17.86	1	17.86	91			17.84	19	17.84	0	17.84	22	17.84	6	17.84	0	17.84	36
17.88	16	17.88	7	17.88	0	17.88	20	17.88	48	17.88	97			17.86	29	17.86	6	17.86	41	17.86	18	17.86	0	17.86	0
17.9	3	17.9	21	17.9	0	17.9	24	17.9	23	17.9	122			17.88	27	17.88	0	17.88	0	17.88	0	17.88	19	17.88	0
17.92	20	17.92	0	17.92	0	17.92	3	17.92	19	17.92	126			17.9	26	17.9	6	17.9	0	17.9	2	17.9	22	17.9	11
17.94	20	17.94	11	17.94	9	17.94	25	17.94	33	17.94	61			17.92	15	17.92	23	17.92	11	17.92	0	17.92	0	17.92	27
17.96	32	17.96	0	17.96	13	17.96	24	17.96	1	17.96	38			17.94	13	17.94	16	17.94	3	17.94	0	17.94	5	17.94	47
17.98	23	17.98	4	17.98	0	17.98	34	17.98	0	17.98	56			17.96	10	17.96	10	17.96	0	17.96	0	17.96	11	17.96	0
18	17	18	28	18	0	18	0	18	13	18	41			17.98	17	17.98	0	17.98	17	17.98	31	17.98	0	17.98	0
18.02	43	18.02	42	18.02	25	18.02	13	18.02	3	18.02	52			18	27	18	7	18	33	18	46	18	15	18	36
18.04	5	18.04	41	18.04	32	18.04	8	18.04	0	18.04	58			18.02	47	18.02	12	18.02	30	18.02	17	18.02	0	18.02	15
18.06	4	18.06	10	18.06	6	18.06	8	18.06	13	18.06	43			18.04	42	18.04	54	18.04	0	18.04	12	18.04	20	18.04	0
18.08	3	18.08	0	18.08	3	18.08	17	18.08	12	18.08	36			18.06	37	18.06	13	18.06	14	18.06	0	18.06	3	18.06	27
18.1	57	18.1	0	18.1	14	18.1	4	18.1	8	18.1	18			18.08	20	18.08	12	18.08	12	18.08	21	18.08	30	18.08	35
18.12	48	18.12	41	18.12	11	18.12	28	18.12	23	18.12	17			18.1	30	18.1	9	18.1	24	18.1	25	18.1	8	18.1	0
18.14	0	18.14	53	18.14	17	18.14	9	18.14	14	18.14	1			18.12	19	18.12	35	18.12	2	18.12	5	18.12	4	18.12	3
18.16	9	18.16	30	18.16	15	18.16	1	18.16	0	18.16	8			18.14	0	18.14	19	18.14	0	18.14	14	18.14	8	18.14	10
18.18	6	18.18	13	18.18	32	18.18	0	18.18	33	18.18	19			18.16	22	18.16	5	18.16	34	18.16	11	18.16	17	18.16	0
18.2	14	18.2	11	18.2	10	18.2	17	18.2	13	18.2	15			18.18	24	18.18	0	18.18	1	18.18	22	18.18	0	18.18	0
18.22	14	18.22	0	18.22	1	18.22	28	18.22	10	18.22	2			18.2	32	18.2	31	18.2	0	18.2	6	18.2	22	18.2	6
18.24	16	18.24	22	18.24	19	18.24	26	18.24	21	18.24	9			18.22	13	18.22	24	18.22	11	18.22	0	18.22	29	18.22	59
18.26	29	18.26	0	18.26	12	18.26	33	18.26	51	18.26	0			18.24	33	18.24	12	18.24	5	18.24	11	18.24	10	18.24	6
18.28	3	18.28	10	18.28	33	18.28	2	18.28	5	18.28	20			18.26	4	18.26	0	18.26	0	18.26	5	18.26	16	18.26	0
18.3	0	18.3	28	18.3	12	18.3	0	18.3	8	18.3	0			18.28	12	18.28	0	18.28	11	18.28	43	18.28	15	18.28	54
18.32	0	18.32	19	18.32	4	18.32	1	18.32	5	18.32	2			18.3	38	18.3	8	18.3	15	18.3	0	18.3	12	18.3	0
18.34	0	18.34	8	18.34	1	18.34	0	18.34	3	18.34	39			18.32	26	18.32	0	18.32	13	18.32	0	18.32	24	18.32	0
18.36	8	18.36	0	18.36	0	18.36	35	18.36	0	18.36	22			18.34	9	18.34	0	18.34	10	18.34	4	18.34	0	18.34	14
18.38	0	18.38	0	18.38	0	18.38	7	18.38	0	18.38	4			18.36	28	18.36	0	18.36	2	18.36	26	18.36	14	18.36	5
18.4	20	18.4	0	18.4	0	18.4	2	18.4	0	18.4	26			18.38	9	18.38	20	18.38	0	18.38	0	18.38	22	18.38	0
18.42	14	18.42	0	18.42	0	18.42	5	18.42	57	18.42	59			18.4	6	18.4	21	18.4	12	18.4	0	18.4	7	18.4	20
18.44	33	18.44	17	18.44	7	18.44	1	18.44	0	18.44	54			18.42	56	18.42	0	18.42	7	18.42	27	18.42	0	18.42	62
18.46	6	18.46	11	18.46	0	18.46	0	18.46	0	18.46	30			18.44	18	18.44	0	18.44	25	18.44	14	18.44	11	18.44	27
18.48	0	18.48	17	18.48	0	18.48	20	18.48	0	18.48	65			18.46	1	18.46	14	18.46	0	18.46	21	18.46	0	18.46	28
18.5	0	18.5	1	18.5	27	18.5	30	18.5	55	18.5	77			18.48	19	18.48	9	18.48	0	18.48	4	18.48	9	18.48	24
18.52	30	18.52	32	18.52	8	18.52	9	18.52	1	18.52	47			18.5	10	18.5	0	18.5	7	18.5	0	18.5	22	18.5	22
18.54	28	18.54	19	18.54	3	18.54	0	18.54	0	18.54	95			18.52	1	18.52	0	18.52	24	18.52	0	18.52	0	18.52	16
18.56	8	18.56	0	18.56	0	18.56	48	18.56	0	18.56	113			18.54	36	18.54	9	18.54	15	18.54	3	18.54	0	18.54	8
18.58	4	18.58	0	18.58	0	18.58	21	18.58	3	18.58	39			18.56	24	18.56	21	18.56	0	18.56	15	18.56	2	18.56	23
18.6	38	18.6	2	18.6	18	18.6	0	18.6	42	18.6	20			18.58	47	18.58	0	18.58	0	18.58	12	18.58	2	18.58	13
18.62	38	18.62	0	18.62	2	18.62	0	18.62	1	18.62	64			18.6	16	18.6	0	18.6	0	18.6	6	18.6	8	18.6	28
18.64	8	18.64	15	18.64	0	18.64	31	18.64	0	18.64	111			18.62	14	18.62	0	18.62	26	18.62	15	18.62	0	18.62	35
18.66	34	18.66	63	18.66	9	18.66	0	18.66	10	18.66	60			18.64	32	18.64	4	18.64	0	18.64	47	18.64	0	18.64	10
18.68	28	18.68	6	18.68	10	18.68	8	18.68	0	18.68	8			18.66	14	18.66	0	18.66	6	18.66	9	18.66	24	18.66	7
18.7	23	18.7	0	18.7	19	18.7	13	18.7	7	18.7	31			18.68	18	18.68	0	18.68	0	18.68	3	18.68	0	18.68	3
18.72	22	18.72	0	18.72	0	18.72	17	18.72	0	18.72	55			18.7	73	18.7	0	18.7	16	18.7	6	18.7	17	18.7	32
18.74	12	18.74	22	18.74	0	18.74	0	18.74	12	18.74	29			18.72	2	18.72	0	18.72	0	18.72	0	18.72	50	18.72	0
18.76	11	18.76	0	18.76	33	18.76	0	18.76	0	18.76	43			18.74	1	18.74	0	18.74	15	18.74	28	18.74	0	18.74	16
18.78	51	18.78	24	18.78	9	18.78	24	18.78	0	18.78	23			18.76	11	18.76	15	18.76	25	18.76	0	18.76	0	18.76	7
18.8	34	18.8	37	18.8	2	18.8	0	18.8	15	18.8	12			18.78	26	18.78	27	18.78	0	18.78	2	18.78	0	18.78	15
18.82	28	18.82	0	18.82	6	18.82	0	18.82	0	18.82	0			18.8	25	18.8	0	18.8	0	18.8	15	18.8	22	18.8	13
18.84	7	18.84	12	18.84	28	18.84	28	18.84	0	18.84	15			18.82	5	18.82	1	18.82	8	18.82	0	18.82	24	18.82	17
18.86	9	18.86	33	18.86	0	18.86	0	18.86	0	18.86	0			18.84	1	18.84	1	18.84	17	18.84	2	18.84	2	18.84	34
18.88	41	18.88	0	18.88	3	18.88	0	18.88	0	18.88	18			18.86	6	18.86	8	18.86	0	18.86	6	18.86	37	18.86	8
18.9	42	18.9	37	18.9	2	18.9	6	18.9	0	18.9	8			18.88	34	18.88	42	18.88	24	18.88	28	18.88	32	18.88	8
18.92	24	18.92	23	18.92	6	18.92	5	18.92	15	18.92	34			18.9	28	18.9	17	18.9	0	18.9	12	18.9	12	18.9	12
18.94	10	18.94	27	18.94	21	18.94	3	18.94	0	18.94	13			18.92	28	18.92	6	18.92	25	18.92	5	18.92	0	18.92	30
18.96	0	18.96	27	18.96	6	18.96	16	18.96	4	18.96	2			18.94	32	18.94	30	18.94	21	18.94	13	18.94	0	18.94	4
18.98	23	18.98	15	18.98	0	18.98	0	18.98	0	18.98	1			18.96	1	18.96	28	18.96	35	18.96	13	18.96	7	18.96	26
19	17	19	26	19	13	19	17	19	16	19	12			18.98	28	18.98	0	18.98	4	18.98	6	18.98	58	18.98	52
19.02	22	19.02	3	19.02	8	19.02	6	19.02	20	19.02	9			19	39	19	0	19	0	19	17	19	24	19	4
19.04	30	19.04	0	19.04	1	19.04	0	19.04	26	19.04	14			19.02	18	19.02	2	19.02	0	19.02	12	19.02	0	19.02	0
19.06	33	19.06	16	19.06	10	19.06	8	19.06	36	19.06	0			19.04	18	19.04	52	19.04	0	19.04	12	19.04	0	19.04	12
19.08	12	19.08	11	19.08	7	19.08	17	19.08	21	19.08	17			19.06	26	19.06	0	19.06	13	19.06	0	19.06	0	19.06	24
19.1	29	19.1	25	19.1	15	19.1	10	19.1	26	19.1	0			19.08	64	19.08	1	19.08	0	19.08	7	19.08	41	19.08	0
19.12	43	19.12	40	19.12	38	19.12	52	19.12	11	19.12	4			19.1	77	19.1	29	19.1	0	19.1	0	19.1	12	19.1	8
19.14	41	19.14	32	19.14	35	19.14	0	19.14	4	19.14	2			19.12	41	19.12	0	19.12	15	19.12	6	19.12	41	19.12	49
19.16	16	19.16	26	19.16	9	19.16	0	19.16	15	19.16	6			19.14	7	19.14	0	19.14	12	19.14	15	19.14	26	19.14	32
19.18	19	19.18	15	19.18	18	19.18	0	19.18	11	19.18	0			19.16	23	19.16	1	19.16	31	19.16	11	19.16	0	19.16	40
19.2	9	19.2	4	19.2	41	19.2	0	19.2	6	19.2	30			19.18	7	19.18	0	19.18	7	19.18	11	19.18	3	19.18	7
19.22	25	19.22	0	19.22	17	19.22	8	19.22	15	19.22	0			19.2	34	19.2	8	19.2	16	19.2	7	19.2	1	19.2	2
19.24	29	19.24	3	19.24	0	19.24	19	19.24	0	19.24	10			19.22	33	19.22	0	19.22	12	19.22	25	19.22	6	19.22	38
19.26	21	19.26	22	19.26	6	19.26	54	19.26	42	19.26	22			19.24	66	19.24	0	19.24	0	19.24	7	19.24	0	19.24	64
19.28	29	19.28	5	19.28	20	19.28	36	19.28	30	19.28	10			19.26	12	19.26	13	19.26	0	19.26	0	19.26	21	19.26	0
19.3	23	19.3	30	19.3	60	19.3	8	19.3	0	19.3	27			19.28	29	19.28	21	19.28	0	19.28	17	19.28	16	19.28	0
19.32	11	19.32	19	19.32	0	19.32	3	19.32	13	19.32	5			19.3	12	19.3	12	19.3	48	19.3	4	19.3	0	19.3	39
19.34	43	19.34	4	19.34	0	19.34	7	19.34	13	19.34	6			19.32	13	19.32	22	19.32	40	19.32	0	19.32	0	19.32	58
19.36	8	19.36	42	19.36	0	19.36	14	19.36	12	19.36	0			19.34	18	19.34	0	19.34	0	19.34	0	19.34	31	19.34	15
19.38	1	19.38	33	19.38	35	19.38	56	19.38	7	19.38	31			19.36	33	19.36	6	19.36	3	19.36	4	19.36	21	19.36	13
19.4	56	19.4	35	19.4	12	19.4	14	19.4	23	19.4	0			19.38	56	19.38	26	19.38	18	19.38	23	19.38	0	19.38	0
19.42	50	19.42	23	19.42	51	19.42	30	19.42	32	19.42	0			19.4	0	19.4	19	19.4	25	19.4	3	19.4	27	19.4	0
19.44	19	19.44	47	19.44	30	19.44	16	19.44	58	19.44	21			19.42	11	19.42	6	19.42	39	19.42	0	19.42	3	19.42	11
19.46	24	19.46	28	19.46	64	19.46	5	19.46	55	19.46	17			19.44	25	19.44	8	19.44	31	19.44	16	19.44	8	19.44	7
19.48	6	19.48	35	19.48	10	19.48	21	19.48	17	19.48	0			19.46	37	19.46	11	19.46	20	19.46	32	19.46	33	19.46	48
19.5	45	19.5	50	19.5	7	19.5	34	19.5	31	19.5	0			19.48	38	19.48	8	19.48	18	19.48	11	19.48	42	19.48	16
19.52	45	19.52	46	19.52	25	19.52	34	19.52	24	19.52	20			19.5	10	19.5	0	19.5	5	19.5	0	19.5	30	19.5	1
19.54	33	19.54	22	19.54	29	19.54	24	19.54	52	19.54	33			19.52	60	19.52	15	19.52	28	19.52	8	19.52	2	19.52	0
19.56	41	19.56	46	19.56	61	19.56	51	19.56	56	19.56	32			19.54	35	19.54	1	19.54	34	19.54	52	19.54	1	19.54	16
19.58	19	19.58	75	19.58	21	19.58	18	19.58	47	19.58	28			19.56	63	19.56	35	19.56	35	19.56	18	19.56	22	19.56	19
19.6	40	19.6	46	19.6	32	19.6	19	19.6	64	19.6	16			19.58	60	19.58	29	19.58	9	19.58	5	19.58	42	19.58	0
19.62	46	19.62	72	19.62	40	19.62	15	19.62	78	19.62	31			19.6	30	19.6	23	19.6	7	19.6	0	19.6	10	19.6	0
19.64	21	19.64	38	19.64	57	19.64	66	19.64	41	19.64	19			19.62	51	19.62	1	19.62	43	19.62	21	19.62	32	19.62	4
19.66	68	19.66	26	19.66	52	19.66	75	19.66	38	19.66	0			19.64	86	19.64	6	19.64	1	19.64	26	19.64	26	19.64	37
19.68	78	19.68	11	19.68	11	19.68	27	19.68	81	19.68	16			19.66	135	19.66	24	19.66	36	19.66	0	19.66	13	19.66	17
19.7	97	19.7	72	19.7	45	19.7	46	19.7	77	19.7	41			19.68	126	19.68	52	19.68	50	19.68	20	19.68	29	19.68	38
19.72	74	19.72	60	19.72	66	19.72	90	19.72	90	19.72	20			19.7	155	19.7	63	19.7	58	19.7	1	19.7	20	19.7	27
19.74	114	19.74	71	19.74	84	19.74	92	19.74	74	19.74	7			19.72	205	19.72	61	19.72	56	19.72	0	19.72	26	19.72	11
19.76	117	19.76	91	19.76	110	19.76	72	19.76	87	19.76	51			19.74	247	19.74	48	19.74	121	19.74	35	19.74	11	19.74	3
19.78	136	19.78	134	19.78	126	19.78	87	19.78	96	19.78	69			19.76	242	19.76	53	19.76	99	19.76	16	19.76	31	19.76	21
19.8	168	19.8	153	19.8	104	19.8	117	19.8	104	19.8	38			19.78	210	19.78	89	19.78	86	19.78	23	19.78	34	19.78	26
19.82	230	19.82	145	19.82	158	19.82	166	19.82	156	19.82	50			19.8	129	19.8	113	19.8	60	19.8	14	19.8	32	19.8	15
19.84	155	19.84	170	19.84	155	19.84	254	19.84	165	19.84	0			19.82	127	19.82	101	19.82	100	19.82	0	19.82	48	19.82	33
19.86	166	19.86	194	19.86	98	19.86	217	19.86	168	19.86	48			19.84	119	19.84	111	19.84	81	19.84	45	19.84	21	19.84	2
19.88	133	19.88	191	19.88	130	19.88	338	19.88	209	19.88	109			19.86	92	19.86	85	19.86	74	19.86	86	19.86	40	19.86	1
19.9	97	19.9	162	19.9	148	19.9	441	19.9	303	19.9	50			19.88	6	19.88	72	19.88	93	19.88	40	19.88	40	19.88	0
19.92	90	19.92	236	19.92	158	19.92	519	19.92	441	19.92	83			19.9	25	19.9	73	19.9	108	19.9	31	19.9	14	19.9	12
19.94	137	19.94	183	19.94	136	19.94	518	19.94	683	19.94	107			19.92	28	19.92	86	19.92	43	19.92	37	19.92	32	19.92	49
19.96	99	19.96	159	19.96	105	19.96	495	19.96	740	19.96	120			19.94	32	19.94	81	19.94	43	19.94	107	19.94	21	19.94	6
19.98	53	19.98	122	19.98	106	19.98	465	19.98	949	19.98	210			19.96	49	19.96	43	19.96	34	19.96	93	19.96	11	19.96	10
20	34	20	98	20	134	20	428	20	835	20	222			19.98	73	19.98	38	19.98	24	19.98	120	19.98	17	19.98	0
20.02	40	20.02	92	20.02	94	20.02	267	20.02	886	20.02	220			20	3	20	10	20	20	20	108	20	16	20	37
20.04	51	20.04	75	20.04	86	20.04	183	20.04	816	20.04	118			20.02	63	20.02	57	20.02	17	20.02	70	20.02	61	20.02	20
20.06	32	20.06	60	20.06	48	20.06	126	20.06	751	20.06	41			20.04	17	20.04	28	20.04	34	20.04	90	20.04	46	20.04	36
20.08	8	20.08	36	20.08	46	20.08	141	20.08	510	20.08	72			20.06	0	20.06	42	20.06	66	20.06	61	20.06	17	20.06	26
20.1	8	20.1	16	20.1	71	20.1	108	20.1	395	20.1	26			20.08	0	20.08	5	20.08	67	20.08	71	20.08	4	20.08	8
20.12	45	20.12	38	20.12	67	20.12	104	20.12	320	20.12	37			20.1	19	20.1	0	20.1	3	20.1	32	20.1	4	20.1	20
20.14	42	20.14	53	20.14	34	20.14	58	20.14	223	20.14	38			20.12	46	20.12	0	20.12	0	20.12	28	20.12	43	20.12	16
20.16	18	20.16	64	20.16	13	20.16	81	20.16	141	20.16	21			20.14	26	20.14	15	20.14	0	20.14	19	20.14	30	20.14	22
20.18	31	20.18	6	20.18	13	20.18	84	20.18	140	20.18	12			20.16	0	20.16	1	20.16	16	20.16	18	20.16	19	20.16	0
20.2	5	20.2	0	20.2	70	20.2	56	20.2	144	20.2	22			20.18	48	20.18	23	20.18	20	20.18	5	20.18	21	20.18	55
20.22	55	20.22	46	20.22	25	20.22	44	20.22	104	20.22	66			20.2	19	20.2	22	20.2	39	20.2	0	20.2	17	20.2	17
20.24	32	20.24	65	20.24	15	20.24	5	20.24	126	20.24	6			20.22	18	20.22	16	20.22	34	20.22	3	20.22	0	20.22	3
20.26	24	20.26	41	20.26	24	20.26	10	20.26	83	20.26	24			20.24	10	20.24	27	20.24	36	20.24	24	20.24	15	20.24	27
20.28	8	20.28	40	20.28	28	20.28	3	20.28	62	20.28	12			20.26	17	20.26	20	20.26	0	20.26	0	20.26	16	20.26	27
20.3	1	20.3	14	20.3	28	20.3	50	20.3	48	20.3	29			20.28	21	20.28	23	20.28	25	20.28	0	20.28	17	20.28	8
20.32	3	20.32	8	20.32	11	20.32	16	20.32	19	20.32	0			20.3	7	20.3	21	20.3	0	20.3	0	20.3	28	20.3	6
20.34	8	20.34	47	20.34	21	20.34	16	20.34	90	20.34	12			20.32	8	20.32	24	20.32	7	20.32	5	20.32	0	20.32	34
20.36	27	20.36	22	20.36	28	20.36	8	20.36	64	20.36	15			20.34	19	20.34	0	20.34	0	20.34	0	20.34	1	20.34	8
20.38	0	20.38	55	20.38	12	20.38	24	20.38	51	20.38	23			20.36	7	20.36	4	20.36	11	20.36	0	20.36	3	20.36	0
20.4	19	20.4	34	20.4	4	20.4	1	20.4	7	20.4	20			20.38	31	20.38	7	20.38	35	20.38	10	20.38	33	20.38	27
20.42	20	20.42	13	20.42	15	20.42	26	20.42	13	20.42	0			20.4	13	20.4	43	20.4	32	20.4	32	20.4	36	20.4	19
20.44	12	20.44	19	20.44	33	20.44	18	20.44	61	20.44	14			20.42	14	20.42	18	20.42	42	20.42	18	20.42	70	20.42	7
20.46	2	20.46	63	20.46	38	20.46	0	20.46	78	20.46	9			20.44	31	20.44	6	20.44	16	20.44	20	20.44	77	20.44	0
20.48	9	20.48	30	20.48	16	20.48	20	20.48	28	20.48	41			20.46	29	20.46	19	20.46	4	20.46	0	20.46	31	20.46	31
20.5	17	20.5	50	20.5	0	20.5	3	20.5	31	20.5	23			20.48	19	20.48	8	20.48	0	20.48	0	20.48	60	20.48	6
20.52	15	20.52	6	20.52	0	20.52	27	20.52	17	20.52	21			20.5	14	20.5	12	20.5	0	20.5	0	20.5	0	20.5	0
20.54	48	20.54	13	20.54	11	20.54	30	20.54	48	20.54	42			20.52	0	20.52	35	20.52	12	20.52	0	20.52	56	20.52	0
20.56	25	20.56	45	20.56	23	20.56	31	20.56	53	20.56	9			20.54	11	20.54	32	20.54	23	20.54	43	20.54	20	20.54	64
20.58	0	20.58	38	20.58	19	20.58	27	20.58	65	20.58	8			20.56	10	20.56	20	20.56	23	20.56	21	20.56	38	20.56	13
20.6	41	20.6	24	20.6	0	20.6	0	20.6	17	20.6	124			20.58	23	20.58	0	20.58	0	20.58	0	20.58	0	20.58	0
20.62	13	20.62	14	20.62	0	20.62	34	20.62	38	20.62	44			20.6	42	20.6	29	20.6	13	20.6	0	20.6	12	20.6	5
20.64	8	20.64	3	20.64	20	20.64	21	20.64	76	20.64	27			20.62	27	20.62	15	20.62	10	20.62	25	20.62	16	20.62	39
20.66	18	20.66	45	20.66	38	20.66	23	20.66	40	20.66	32			20.64	0	20.64	28	20.64	9	20.64	5	20.64	35	20.64	15
20.68	10	20.68	20	20.68	0	20.68	10	20.68	65	20.68	56			20.66	8	20.66	2	20.66	1	20.66	19	20.66	22	20.66	9
20.7	18	20.7	11	20.7	0	20.7	0	20.7	32	20.7	39			20.68	3	20.68	0	20.68	0	20.68	10	20.68	41	20.68	4
20.72	13	20.72	8	20.72	0	20.72	5	20.72	40	20.72	34			20.7	12	20.7	0	20.7	0	20.7	2	20.7	0	20.7	0
20.74	4	20.74	16	20.74	2	20.74	48	20.74	13	20.74	20			20.72	53	20.72	26	20.72	0	20.72	0	20.72	1	20.72	0
20.76	0	20.76	29	20.76	1	20.76	52	20.76	12	20.76	13			20.74	43	20.74	31	20.74	19	20.74	0	20.74	6	20.74	15
20.78	14	20.78	32	20.78	3	20.78	19	20.78	69	20.78	58			20.76	33	20.76	35	20.76	11	20.76	38	20.76	20	20.76	5
20.8	32	20.8	28	20.8	38	20.8	12	20.8	33	20.8	32			20.78	4	20.78	23	20.78	53	20.78	0	20.78	25	20.78	42
20.82	20	20.82	19	20.82	0	20.82	19	20.82	26	20.82	27			20.8	5	20.8	3	20.8	5	20.8	0	20.8	0	20.8	32
20.84	35	20.84	58	20.84	18	20.84	45	20.84	27	20.84	47			20.82	1	20.82	0	20.82	16	20.82	0	20.82	23	20.82	36
20.86	30	20.86	16	20.86	0	20.86	0	20.86	16	20.86	82			20.84	0	20.84	12	20.84	0	20.84	38	20.84	24	20.84	7
20.88	0	20.88	26	20.88	0	20.88	0	20.88	23	20.88	71			20.86	28	20.86	0	20.86	0	20.86	10	20.86	55	20.86	0
20.9	0	20.9	21	20.9	32	20.9	30	20.9	19	20.9	106			20.88	23	20.88	24	20.88	20	20.88	25	20.88	5	20.88	26
20.92	26	20.92	18	20.92	32	20.92	25	20.92	79	20.92	151			20.9	9	20.9	15	20.9	32	20.9	18	20.9	17	20.9	14
20.94	0	20.94	51	20.94	0	20.94	11	20.94	55	20.94	189			20.92	9	20.92	24	20.92	34	20.92	0	20.92	0	20.92	19
20.96	29	20.96	45	20.96	0	20.96	31	20.96	54	20.96	168			20.94	1	20.94	59	20.94	41	20.94	0	20.94	29	20.94	13
20.98	28	20.98	35	20.98	0	20.98	22	20.98	39	20.98	326			20.96	12	20.96	1	20.96	14	20.96	0	20.96	47	20.96	15
21	3	21	2	21	34	21	11	21	25	21	416			20.98	0	20.98	38	20.98	0	20.98	23	20.98	53	20.98	18
21.02	0	21.02	22	21.02	15	21.02	1	21.02	40	21.02	382			21	0	21	0	21	34	21	2	21	2	21	0
21.04	22	21.04	12	21.04	10	21.04	16	21.04	25	21.04	433			21.02	7	21.02	48	21.02	15	21.02	32	21.02	7	21.02	0
21.06	26	21.06	24	21.06	0	21.06	33	21.06	66	21.06	440			21.04	20	21.04	30	21.04	21	21.04	0	21.04	0	21.04	8
21.08	26	21.08	6	21.08	20	21.08	27	21.08	21	21.08	448			21.06	21	21.06	12	21.06	24	21.06	0	21.06	42	21.06	47
21.1	17	21.1	37	21.1	0	21.1	39	21.1	26	21.1	455			21.08	0	21.08	18	21.08	28	21.08	0	21.08	28	21.08	71
21.12	3	21.12	27	21.12	0	21.12	0	21.12	45	21.12	424			21.1	24	21.1	29	21.1	0	21.1	23	21.1	0	21.1	22
21.14	0	21.14	46	21.14	8	21.14	0	21.14	42	21.14	483			21.12	11	21.12	53	21.12	21	21.12	2	21.12	20	21.12	10
21.16	0	21.16	27	21.16	32	21.16	0	21.16	48	21.16	363			21.14	34	21.14	25	21.14	19	21.14	0	21.14	26	21.14	19
21.18	57	21.18	24	21.18	40	21.18	10	21.18	3	21.18	303			21.16	33	21.16	12	21.16	9	21.16	0	21.16	37	21.16	17
21.2	25	21.2	0	21.2	47	21.2	13	21.2	28	21.2	298			21.18	20	21.18	47	21.18	16	21.18	15	21.18	21	21.18	6
21.22	7	21.22	54	21.22	21	21.22	19	21.22	29	21.22	256			21.2	8	21.2	20	21.2	39	21.2	25	21.2	0	21.2	2
21.24	6	21.24	16	21.24	13	21.24	28	21.24	65	21.24	243			21.22	12	21.22	32	21.22	22	21.22	7	21.22	0	21.22	15
21.26	9	21.26	0	21.26	1	21.26	21	21.26	44	21.26	214			21.24	36	21.24	16	21.24	16	21.24	5	21.24	11	21.24	0
21.28	3	21.28	0	21.28	4	21.28	13	21.28	28	21.28	206			21.26	18	21.26	40	21.26	22	21.26	0	21.26	21	21.26	0
21.3	12	21.3	46	21.3	0	21.3	0	21.3	27	21.3	155			21.28	5	21.28	38	21.28	36	21.28	39	21.28	30	21.28	31
21.32	9	21.32	16	21.32	15	21.32	8	21.32	34	21.32	110			21.3	4	21.3	9	21.3	14	21.3	0	21.3	0	21.3	5
21.34	0	21.34	15	21.34	16	21.34	33	21.34	55	21.34	87			21.32	44	21.32	0	21.32	18	21.32	15	21.32	0	21.32	4
21.36	0	21.36	18	21.36	24	21.36	50	21.36	42	21.36	73			21.34	29	21.34	26	21.34	14	21.34	0	21.34	47	21.34	8
21.38	18	21.38	0	21.38	6	21.38	0	21.38	24	21.38	46			21.36	4	21.36	56	21.36	28	21.36	7	21.36	31	21.36	20
21.4	15	21.4	18	21.4	2	21.4	0	21.4	26	21.4	16			21.38	8	21.38	21	21.38	26	21.38	0	21.38	0	21.38	2
21.42	0	21.42	45	21.42	2	21.42	0	21.42	23	21.42	50			21.4	65	21.4	17	21.4	27	21.4	16	21.4	0	21.4	0
21.44	0	21.44	27	21.44	8	21.44	0	21.44	40	21.44	71			21.42	32	21.42	0	21.42	0	21.42	0	21.42	12	21.42	0
21.46	0	21.46	46	21.46	33	21.46	0	21.46	64	21.46	56			21.44	26	21.44	22	21.44	0	21.44	1	21.44	15	21.44	0
21.48	26	21.48	6	21.48	18	21.48	19	21.48	38	21.48	3			21.46	20	21.46	20	21.46	0	21.46	0	21.46	33	21.46	5
21.5	38	21.5	1	21.5	20	21.5	12	21.5	74	21.5	32			21.48	37	21.48	34	21.48	29	21.48	18	21.48	0	21.48	31
21.52	44	21.52	33	21.52	1	21.52	2	21.52	14	21.52	45			21.5	25	21.5	39	21.5	16	21.5	0	21.5	22	21.5	10
21.54	11	21.54	23	21.54	0	21.54	35	21.54	30	21.54	69			21.52	15	21.52	0	21.52	3	21.52	11	21.52	0	21.52	29
21.56	0	21.56	23	21.56	20	21.56	67	21.56	25	21.56	21			21.54	13	21.54	15	21.54	20	21.54	0	21.54	10	21.54	1
21.58	16	21.58	10	21.58	18	21.58	20	21.58	31	21.58	6			21.56	37	21.56	19	21.56	23	21.56	0	21.56	17	21.56	0
21.6	0	21.6	11	21.6	20	21.6	17	21.6	58	21.6	2			21.58	11	21.58	33	21.58	13	21.58	4	21.58	47	21.58	0
21.62	3	21.62	15	21.62	1	21.62	0	21.62	63	21.62	35			21.6	41	21.6	25	21.6	4	21.6	22	21.6	14	21.6	0
21.64	0	21.64	27	21.64	0	21.64	0	21.64	64	21.64	33			21.62	21	21.62	0	21.62	1	21.62	0	21.62	0	21.62	0
21.66	0	21.66	7	21.66	39	21.66	0	21.66	48	21.66	40			21.64	31	21.64	11	21.64	11	21.64	0	21.64	0	21.64	20
21.68	6	21.68	19	21.68	2	21.68	13	21.68	34	21.68	52			21.66	7	21.66	24	21.66	0	21.66	27	21.66	24	21.66	48
21.7	29	21.7	1	21.7	23	21.7	1	21.7	47	21.7	18			21.68	17	21.68	25	21.68	3	21.68	0	21.68	3	21.68	0
21.72	17	21.72	0	21.72	11	21.72	41	21.72	22	21.72	18			21.7	0	21.7	0	21.7	29	21.7	0	21.7	21	21.7	0
21.74	25	21.74	24	21.74	35	21.74	8	21.74	51	21.74	3			21.72	43	21.72	14	21.72	44	21.72	0	21.72	55	21.72	0
21.76	0	21.76	36	21.76	12	21.76	49	21.76	68	21.76	47			21.74	13	21.74	20	21.74	19	21.74	0	21.74	0	21.74	8
21.78	1	21.78	18	21.78	29	21.78	45	21.78	32	21.78	20			21.76	40	21.76	14	21.76	0	21.76	35	21.76	6	21.76	16
21.8	0	21.8	55	21.8	16	21.8	32	21.8	41	21.8	6			21.78	21	21.78	15	21.78	4	21.78	19	21.78	13	21.78	28
21.82	9	21.82	14	21.82	23	21.82	43	21.82	28	21.82	2			21.8	3	21.8	0	21.8	9	21.8	0	21.8	22	21.8	0
21.84	29	21.84	5	21.84	2	21.84	1	21.84	52	21.84	44			21.82	1	21.82	38	21.82	13	21.82	18	21.82	12	21.82	30
21.86	4	21.86	30	21.86	1	21.86	38	21.86	22	21.86	88			21.84	28	21.84	40	21.84	17	21.84	0	21.84	2	21.84	0
21.88	6	21.88	28	21.88	11	21.88	0	21.88	53	21.88	48			21.86	71	21.86	33	21.86	23	21.86	0	21.86	38	21.86	8
21.9	0	21.9	41	21.9	1	21.9	0	21.9	71	21.9	15			21.88	66	21.88	13	21.88	24	21.88	15	21.88	32	21.88	18
21.92	13	21.92	0	21.92	18	21.92	8	21.92	53	21.92	21			21.9	20	21.9	28	21.9	0	21.9	26	21.9	38	21.9	6
21.94	4	21.94	11	21.94	27	21.94	0	21.94	42	21.94	16			21.92	8	21.92	42	21.92	0	21.92	0	21.92	23	21.92	7
21.96	18	21.96	0	21.96	2	21.96	19	21.96	56	21.96	19			21.94	20	21.94	35	21.94	37	21.94	0	21.94	32	21.94	10
21.98	29	21.98	0	21.98	19	21.98	13	21.98	38	21.98	31			21.96	29	21.96	1	21.96	29	21.96	0	21.96	30	21.96	8
22	13	22	13	22	39	22	15	22	14	22	12			21.98	28	21.98	12	21.98	31	21.98	29	21.98	17	21.98	10
22.02	4	22.02	59	22.02	16	22.02	38	22.02	47	22.02	26			22	32	22	12	22	0	22	37	22	0	22	2
22.04	2	22.04	23	22.04	10	22.04	16	22.04	44	22.04	23			22.02	31	22.02	21	22.02	0	22.02	36	22.02	5	22.02	2
22.06	31	22.06	30	22.06	31	22.06	4	22.06	71	22.06	36			22.04	11	22.04	17	22.04	20	22.04	3	22.04	0	22.04	17
22.08	0	22.08	23	22.08	51	22.08	6	22.08	30	22.08	12			22.06	9	22.06	13	22.06	11	22.06	35	22.06	25	22.06	16
22.1	4	22.1	18	22.1	2	22.1	25	22.1	54	22.1	33			22.08	4	22.08	31	22.08	8	22.08	0	22.08	34	22.08	9
22.12	6	22.12	2	22.12	10	22.12	1	22.12	38	22.12	0			22.1	6	22.1	36	22.1	0	22.1	14	22.1	39	22.1	0
22.14	45	22.14	10	22.14	4	22.14	22	22.14	38	22.14	2			22.12	31	22.12	28	22.12	10	22.12	7	22.12	21	22.12	0
22.16	30	22.16	39	22.16	29	22.16	15	22.16	36	22.16	30			22.14	0	22.14	11	22.14	0	22.14	16	22.14	3	22.14	0
22.18	0	22.18	13	22.18	13	22.18	15	22.18	32	22.18	31			22.16	8	22.16	0	22.16	11	22.16	0	22.16	18	22.16	25
22.2	0	22.2	17	22.2	4	22.2	0	22.2	56	22.2	21			22.18	17	22.18	5	22.18	20	22.18	0	22.18	31	22.18	10
22.22	23	22.22	6	22.22	4	22.22	13	22.22	72	22.22	3			22.2	71	22.2	35	22.2	15	22.2	0	22.2	0	22.2	0
22.24	27	22.24	1	22.24	0	22.24	0	22.24	56	22.24	13			22.22	11	22.22	47	22.22	0	22.22	4	22.22	13	22.22	18
22.26	11	22.26	14	22.26	52	22.26	24	22.26	42	22.26	0			22.24	6	22.24	0	22.24	9	22.24	21	22.24	10	22.24	4
22.28	4	22.28	0	22.28	55	22.28	0	22.28	70	22.28	18			22.26	10	22.26	0	22.26	12	22.26	30	22.26	50	22.26	0
22.3	20	22.3	35	22.3	17	22.3	13	22.3	60	22.3	37			22.28	44	22.28	3	22.28	0	22.28	0	22.28	11	22.28	11
22.32	25	22.32	0	22.32	4	22.32	37	22.32	60	22.32	36			22.3	21	22.3	4	22.3	24	22.3	0	22.3	11	22.3	32
22.34	37	22.34	11	22.34	2	22.34	18	22.34	34	22.34	6			22.32	0	22.32	40	22.32	0	22.32	0	22.32	20	22.32	0
22.36	0	22.36	14	22.36	0	22.36	26	22.36	21	22.36	1			22.34	0	22.34	1	22.34	11	22.34	0	22.34	1	22.34	0
22.38	0	22.38	34	22.38	22	22.38	30	22.38	38	22.38	0			22.36	0	22.36	40	22.36	8	22.36	24	22.36	34	22.36	0
22.4	33	22.4	0	22.4	34	22.4	18	22.4	69	22.4	35			22.38	19	22.38	22	22.38	6	22.38	15	22.38	41	22.38	0
22.42	14	22.42	0	22.42	1	22.42	0	22.42	74	22.42	35			22.4	23	22.4	25	22.4	51	22.4	0	22.4	63	22.4	25
22.44	0	22.44	0	22.44	19	22.44	0	22.44	90	22.44	54			22.42	36	22.42	0	22.42	34	22.42	0	22.42	0	22.42	23
22.46	0	22.46	9	22.46	2	22.46	0	22.46	52	22.46	25			22.44	52	22.44	0	22.44	17	22.44	0	22.44	36	22.44	0
22.48	10	22.48	12	22.48	12	22.48	42	22.48	18	22.48	10			22.46	13	22.46	23	22.46	0	22.46	0	22.46	0	22.46	0
22.5	0	22.5	29	22.5	24	22.5	3	22.5	52	22.5	9			22.48	17	22.48	41	22.48	0	22.48	0	22.48	22	22.48	11
22.52	9	22.52	0	22.52	24	22.52	28	22.52	63	22.52	1			22.5	5	22.5	34	22.5	4	22.5	35	22.5	28	22.5	0
22.54	45	22.54	29	22.54	32	22.54	21	22.54	90	22.54	15			22.52	37	22.52	31	22.52	20	22.52	12	22.52	23	22.52	2
22.56	4	22.56	0	22.56	0	22.56	26	22.56	34	22.56	0			22.54	23	22.54	10	22.54	53	22.54	9	22.54	22	22.54	0
22.58	2	22.58	9	22.58	3	22.58	7	22.58	39	22.58	55			22.56	7	22.56	1	22.56	18	22.56	0	22.56	7	22.56	0
22.6	3	22.6	26	22.6	24	22.6	7	22.6	72	22.6	82			22.58	35	22.58	12	22.58	0	22.58	0	22.58	0	22.58	20
22.62	0	22.62	55	22.62	57	22.62	0	22.62	50	22.62	89			22.6	9	22.6	28	22.6	0	22.6	28	22.6	9	22.6	14
22.64	16	22.64	46	22.64	18	22.64	51	22.64	66	22.64	53			22.62	33	22.62	21	22.62	22	22.62	34	22.62	0	22.62	0
22.66	2	22.66	3	22.66	3	22.66	9	22.66	65	22.66	52			22.64	26	22.64	14	22.64	28	22.64	0	22.64	10	22.64	0
22.68	0	22.68	0	22.68	0	22.68	32	22.68	17	22.68	4			22.66	0	22.66	7	22.66	1	22.66	0	22.66	45	22.66	0
22.7	0	22.7	5	22.7	0	22.7	30	22.7	89	22.7	21			22.68	22	22.68	5	22.68	29	22.68	0	22.68	34	22.68	1
22.72	13	22.72	14	22.72	19	22.72	28	22.72	47	22.72	16			22.7	13	22.7	16	22.7	29	22.7	2	22.7	20	22.7	22
22.74	34	22.74	4	22.74	55	22.74	23	22.74	47	22.74	19			22.72	27	22.72	58	22.72	53	22.72	23	22.72	10	22.72	0
22.76	4	22.76	32	22.76	64	22.76	0	22.76	24	22.76	9			22.74	23	22.74	48	22.74	36	22.74	23	22.74	26	22.74	27
22.78	0	22.78	0	22.78	7	22.78	11	22.78	53	22.78	21			22.76	19	22.76	35	22.76	4	22.76	37	22.76	21	22.76	0
22.8	0	22.8	63	22.8	0	22.8	19	22.8	14	22.8	39			22.78	21	22.78	0	22.78	2	22.78	0	22.78	34	22.78	36
22.82	0	22.82	35	22.82	0	22.82	50	22.82	65	22.82	52			22.8	57	22.8	1	22.8	0	22.8	0	22.8	67	22.8	0
22.84	41	22.84	65	22.84	4	22.84	22	22.84	110	22.84	1			22.82	36	22.82	7	22.82	4	22.82	1	22.82	14	22.82	33
22.86	2	22.86	33	22.86	0	22.86	23	22.86	70	22.86	28			22.84	8	22.84	28	22.84	8	22.84	20	22.84	19	22.84	11
22.88	0	22.88	0	22.88	41	22.88	13	22.88	19	22.88	40			22.86	22	22.86	41	22.86	41	22.86	0	22.86	34	22.86	9
22.9	5	22.9	0	22.9	65	22.9	2	22.9	15	22.9	3			22.88	47	22.88	0	22.88	19	22.88	0	22.88	34	22.88	0
22.92	22	22.92	0	22.92	28	22.92	57	22.92	56	22.92	1			22.9	28	22.9	3	22.9	4	22.9	11	22.9	20	22.9	0
22.94	0	22.94	26	22.94	25	22.94	36	22.94	88	22.94	16			22.92	67	22.92	23	22.92	27	22.92	0	22.92	41	22.92	0
22.96	47	22.96	0	22.96	9	22.96	27	22.96	70	22.96	20			22.94	4	22.94	8	22.94	21	22.94	23	22.94	29	22.94	0
22.98	4	22.98	3	22.98	5	22.98	9	22.98	43	22.98	14			22.96	15	22.96	0	22.96	0	22.96	0	22.96	0	22.96	8
23	28	23	2	23	10	23	5	23	62	23	10			22.98	0	22.98	0	22.98	68	22.98	27	22.98	29	22.98	0
23.02	2	23.02	0	23.02	53	23.02	0	23.02	76	23.02	20			23	10	23	24	23	0	23	3	23	17	23	2
23.04	50	23.04	0	23.04	27	23.04	8	23.04	74	23.04	1			23.02	34	23.02	8	23.02	19	23.02	38	23.02	35	23.02	0
23.06	6	23.06	28	23.06	19	23.06	3	23.06	53	23.06	48			23.04	19	23.04	32	23.04	10	23.04	0	23.04	0	23.04	0
23.08	36	23.08	0	23.08	3	23.08	21	23.08	63	23.08	0			23.06	1	23.06	17	23.06	17	23.06	0	23.06	36	23.06	0
23.1	33	23.1	10	23.1	2	23.1	26	23.1	72	23.1	42			23.08	15	23.08	1	23.08	21	23.08	0	23.08	22	23.08	36
23.12	5	23.12	0	23.12	15	23.12	0	23.12	50	23.12	43			23.1	4	23.1	2	23.1	14	23.1	81	23.1	66	23.1	18
23.14	4	23.14	12	23.14	8	23.14	21	23.14	34	23.14	40			23.12	7	23.12	0	23.12	0	23.12	0	23.12	24	23.12	0
23.16	28	23.16	0	23.16	16	23.16	1	23.16	19	23.16	0			23.14	58	23.14	0	23.14	0	23.14	21	23.14	15	23.14	0
23.18	7	23.18	0	23.18	27	23.18	24	23.18	34	23.18	1			23.16	17	23.16	7	23.16	10	23.16	4	23.16	32	23.16	0
23.2	10	23.2	10	23.2	24	23.2	0	23.2	85	23.2	45			23.18	24	23.18	25	23.18	15	23.18	0	23.18	59	23.18	10
23.22	2	23.22	0	23.22	0	23.22	10	23.22	82	23.22	17			23.2	19	23.2	0	23.2	9	23.2	0	23.2	0	23.2	0
23.24	0	23.24	17	23.24	0	23.24	2	23.24	81	23.24	22			23.22	34	23.22	3	23.22	0	23.22	19	23.22	12	23.22	33
23.26	0	23.26	41	23.26	0	23.26	0	23.26	51	23.26	47			23.24	37	23.24	33	23.24	10	23.24	11	23.24	22	23.24	2
23.28	27	23.28	41	23.28	15	23.28	20	23.28	28	23.28	29			23.26	42	23.26	0	23.26	19	23.26	0	23.26	22	23.26	10
23.3	0	23.3	37	23.3	17	23.3	12	23.3	2	23.3	40			23.28	34	23.28	2	23.28	12	23.28	0	23.28	30	23.28	0
23.32	8	23.32	0	23.32	64	23.32	37	23.32	69	23.32	2			23.3	0	23.3	0	23.3	0	23.3	17	23.3	78	23.3	0
23.34	5	23.34	8	23.34	29	23.34	15	23.34	85	23.34	45			23.32	42	23.32	15	23.32	0	23.32	0	23.32	30	23.32	0
23.36	10	23.36	1	23.36	48	23.36	0	23.36	96	23.36	24			23.34	36	23.34	6	23.34	0	23.34	9	23.34	10	23.34	0
23.38	35	23.38	0	23.38	22	23.38	14	23.38	94	23.38	50			23.36	3	23.36	0	23.36	14	23.36	20	23.36	0	23.36	2
23.4	34	23.4	3	23.4	3	23.4	34	23.4	66	23.4	21			23.38	1	23.38	0	23.38	0	23.38	40	23.38	2	23.38	2
23.42	5	23.42	0	23.42	0	23.42	6	23.42	19	23.42	35			23.4	2	23.4	34	23.4	37	23.4	9	23.4	18	23.4	0
23.44	0	23.44	0	23.44	9	23.44	11	23.44	11	23.44	29			23.42	47	23.42	0	23.42	0	23.42	0	23.42	33	23.42	0
23.46	0	23.46	12	23.46	29	23.46	0	23.46	43	23.46	40			23.44	12	23.44	65	23.44	30	23.44	0	23.44	24	23.44	29
23.48	17	23.48	6	23.48	42	23.48	0	23.48	77	23.48	45			23.46	24	23.46	0	23.46	33	23.46	7	23.46	18	23.46	32
23.5	12	23.5	0	23.5	0	23.5	0	23.5	74	23.5	27			23.48	38	23.48	0	23.48	0	23.48	10	23.48	20	23.48	0
23.52	8	23.52	3	23.52	56	23.52	26	23.52	75	23.52	56			23.5	65	23.5	0	23.5	0	23.5	0	23.5	41	23.5	0
23.54	23	23.54	41	23.54	1	23.54	28	23.54	84	23.54	0			23.52	37	23.52	3	23.52	2	23.52	5	23.52	10	23.52	0
23.56	0	23.56	0	23.56	18	23.56	6	23.56	51	23.56	58			23.54	35	23.54	0	23.54	16	23.54	9	23.54	38	23.54	0
23.58	0	23.58	0	23.58	0	23.58	20	23.58	84	23.58	13			23.56	14	23.56	4	23.56	0	23.56	0	23.56	7	23.56	0
23.6	0	23.6	0	23.6	9	23.6	0	23.6	67	23.6	80			23.58	0	23.58	0	23.58	9	23.58	0	23.58	8	23.58	11
23.62	8	23.62	48	23.62	0	23.62	5	23.62	29	23.62	52			23.6	30	23.6	10	23.6	15	23.6	0	23.6	20	23.6	0
23.64	12	23.64	0	23.64	54	23.64	0	23.64	26	23.64	75			23.62	27	23.62	0	23.62	0	23.62	4	23.62	39	23.62	2
23.66	0	23.66	15	23.66	21	23.66	8	23.66	54	23.66	56			23.64	26	23.64	0	23.64	22	23.64	7	23.64	32	23.64	17
23.68	17	23.68	3	23.68	0	23.68	53	23.68	45	23.68	90			23.66	18	23.66	21	23.66	0	23.66	0	23.66	59	23.66	1
23.7	13	23.7	0	23.7	0	23.7	75	23.7	103	23.7	114			23.68	19	23.68	3	23.68	31	23.68	4	23.68	45	23.68	0
23.72	0	23.72	1	23.72	16	23.72	11	23.72	64	23.72	177			23.7	22	23.7	0	23.7	51	23.7	0	23.7	38	23.7	2
23.74	0	23.74	20	23.74	15	23.74	8	23.74	76	23.74	117			23.72	14	23.72	1	23.72	43	23.72	17	23.72	27	23.72	0
23.76	14	23.76	0	23.76	13	23.76	0	23.76	20	23.76	158			23.74	0	23.74	0	23.74	17	23.74	0	23.74	49	23.74	18
23.78	34	23.78	0	23.78	3	23.78	25	23.78	28	23.78	132			23.76	33	23.76	18	23.76	13	23.76	24	23.76	44	23.76	1
23.8	0	23.8	0	23.8	20	23.8	0	23.8	52	23.8	168			23.78	0	23.78	0	23.78	0	23.78	31	23.78	0	23.78	0
23.82	8	23.82	1	23.82	5	23.82	0	23.82	69	23.82	191			23.8	34	23.8	33	23.8	2	23.8	37	23.8	4	23.8	0
23.84	0	23.84	5	23.84	51	23.84	0	23.84	57	23.84	219			23.82	29	23.82	27	23.82	0	23.82	0	23.82	2	23.82	17
23.86	13	23.86	58	23.86	20	23.86	15	23.86	88	23.86	207			23.84	32	23.84	15	23.84	5	23.84	0	23.84	31	23.84	66
23.88	0	23.88	0	23.88	10	23.88	24	23.88	37	23.88	224			23.86	29	23.86	0	23.86	2	23.86	0	23.86	53	23.86	16
23.9	0	23.9	0	23.9	4	23.9	28	23.9	54	23.9	152			23.88	43	23.88	0	23.88	53	23.88	0	23.88	78	23.88	3
23.92	0	23.92	0	23.92	39	23.92	35	23.92	55	23.92	124			23.9	11	23.9	0	23.9	15	23.9	35	23.9	0	23.9	0
23.94	4	23.94	18	23.94	33	23.94	12	23.94	90	23.94	125			23.92	26	23.92	19	23.92	14	23.92	0	23.92	9	23.92	30
23.96	0	23.96	0	23.96	19	23.96	7	23.96	74	23.96	108			23.94	14	23.94	0	23.94	13	23.94	79	23.94	0	23.94	21
23.98	24	23.98	9	23.98	57	23.98	5	23.98	51	23.98	103			23.96	42	23.96	16	23.96	2	23.96	7	23.96	53	23.96	23
24	30	24	21	24	43	24	50	24	31	24	136			23.98	46	23.98	15	23.98	46	23.98	7	23.98	88	23.98	11
24.02	6	24.02	0	24.02	49	24.02	46	24.02	82	24.02	152			24	49	24	49	24	21	24	0	24	62	24	0
24.04	0	24.04	7	24.04	25	24.04	53	24.04	95	24.04	113			24.02	39	24.02	9	24.02	0	24.02	0	24.02	10	24.02	0
24.06	0	24.06	8	24.06	14	24.06	0	24.06	87	24.06	125			24.04	26	24.04	12	24.04	0	24.04	0	24.04	0	24.04	3
24.08	23	24.08	1	24.08	17	24.08	0	24.08	35	24.08	113			24.06	27	24.06	8	24.06	18	24.06	30	24.06	0	24.06	19
24.1	0	24.1	1	24.1	23	24.1	2	24.1	68	24.1	183			24.08	15	24.08	38	24.08	28	24.08	4	24.08	0	24.08	12
24.12	33	24.12	0	24.12	49	24.12	26	24.12	43	24.12	219			24.1	37	24.1	24	24.1	37	24.1	3	24.1	56	24.1	29
24.14	21	24.14	0	24.14	40	24.14	31	24.14	81	24.14	290			24.12	85	24.12	0	24.12	80	24.12	0	24.12	74	24.12	11
24.16	44	24.16	6	24.16	65	24.16	20	24.16	24	24.16	407			24.14	104	24.14	17	24.14	65	24.14	0	24.14	51	24.14	0
24.18	31	24.18	31	24.18	43	24.18	38	24.18	48	24.18	509			24.16	104	24.16	51	24.16	57	24.16	15	24.16	1	24.16	0
24.2	66	24.2	55	24.2	45	24.2	28	24.2	59	24.2	522			24.18	96	24.18	57	24.18	73	24.18	0	24.18	13	24.18	0
24.22	47	24.22	45	24.22	69	24.22	48	24.22	91	24.22	543			24.2	164	24.2	54	24.2	39	24.2	21	24.2	15	24.2	0
24.24	53	24.24	77	24.24	80	24.24	30	24.24	80	24.24	464			24.22	237	24.22	19	24.22	72	24.22	10	24.22	85	24.22	25
24.26	46	24.26	74	24.26	76	24.26	51	24.26	95	24.26	439			24.24	298	24.24	41	24.24	84	24.24	11	24.24	62	24.24	0
24.28	73	24.28	75	24.28	92	24.28	35	24.28	41	24.28	380			24.26	339	24.26	98	24.26	140	24.26	30	24.26	101	24.26	24
24.3	113	24.3	75	24.3	80	24.3	41	24.3	81	24.3	371			24.28	304	24.28	110	24.28	195	24.28	39	24.28	39	24.28	36
24.32	116	24.32	57	24.32	74	24.32	47	24.32	70	24.32	316			24.3	336	24.3	137	24.3	165	24.3	14	24.3	33	24.3	41
24.34	132	24.34	95	24.34	104	24.34	79	24.34	112	24.34	245			24.32	233	24.32	145	24.32	135	24.32	17	24.32	83	24.32	2
24.36	165	24.36	73	24.36	114	24.36	96	24.36	78	24.36	170			24.34	242	24.34	181	24.34	106	24.34	7	24.34	100	24.34	0
24.38	131	24.38	113	24.38	87	24.38	146	24.38	108	24.38	143			24.36	202	24.36	172	24.36	114	24.36	65	24.36	90	24.36	0
24.4	145	24.4	157	24.4	121	24.4	132	24.4	85	24.4	74			24.38	103	24.38	183	24.38	108	24.38	45	24.38	85	24.38	0
24.42	123	24.42	119	24.42	80	24.42	205	24.42	141	24.42	126			24.4	42	24.4	146	24.4	115	24.4	72	24.4	88	24.4	12
24.44	91	24.44	73	24.44	124	24.44	168	24.44	146	24.44	64			24.42	20	24.42	117	24.42	113	24.42	104	24.42	71	24.42	0
24.46	79	24.46	110	24.46	59	24.46	184	24.46	174	24.46	39			24.44	71	24.44	134	24.44	168	24.44	182	24.44	99	24.44	25
24.48	52	24.48	68	24.48	89	24.48	141	24.48	195	24.48	14			24.46	50	24.46	113	24.46	112	24.46	147	24.46	58	24.46	0
24.5	67	24.5	154	24.5	45	24.5	166	24.5	199	24.5	30			24.48	84	24.48	110	24.48	99	24.48	220	24.48	63	24.48	0
24.52	33	24.52	109	24.52	103	24.52	147	24.52	137	24.52	27			24.5	48	24.5	89	24.5	53	24.5	176	24.5	33	24.5	14
24.54	14	24.54	135	24.54	49	24.54	104	24.54	156	24.54	16			24.52	14	24.52	109	24.52	73	24.52	250	24.52	66	24.52	32
24.56	8	24.56	8	24.56	100	24.56	87	24.56	152	24.56	14			24.54	11	24.54	121	24.54	89	24.54	202	24.54	49	24.54	23
24.58	35	24.58	1	24.58	85	24.58	24	24.58	154	24.58	0			24.56	19	24.56	100	24.56	79	24.56	234	24.56	57	24.56	0
24.6	41	24.6	0	24.6	73	24.6	23	24.6	147	24.6	23			24.58	19	24.58	26	24.58	63	24.58	169	24.58	8	24.58	0
24.62	23	24.62	49	24.62	25	24.62	15	24.62	133	24.62	0			24.6	28	24.6	60	24.6	61	24.6	144	24.6	37	24.6	2
24.64	0	24.64	51	24.64	10	24.64	78	24.64	77	24.64	27			24.62	0	24.62	73	24.62	9	24.62	77	24.62	39	24.62	0
24.66	0	24.66	38	24.66	40	24.66	68	24.66	79	24.66	29			24.64	40	24.64	75	24.64	44	24.64	49	24.64	13	24.64	0
24.68	7	24.68	22	24.68	64	24.68	62	24.68	103	24.68	0			24.66	19	24.66	49	24.66	26	24.66	11	24.66	0	24.66	0
24.7	0	24.7	4	24.7	40	24.7	35	24.7	138	24.7	0			24.68	37	24.68	27	24.68	52	24.68	77	24.68	14	24.68	10
24.72	8	24.72	9	24.72	28	24.72	12	24.72	108	24.72	28			24.7	13	24.7	17	24.7	28	24.7	26	24.7	15	24.7	8
24.74	0	24.74	14	24.74	38	24.74	4	24.74	63	24.74	56			24.72	23	24.72	12	24.72	26	24.72	31	24.72	23	24.72	0
24.76	4	24.76	28	24.76	6	24.76	0	24.76	37	24.76	7			24.74	24	24.74	19	24.74	0	24.74	0	24.74	0	24.74	0
24.78	31	24.78	38	24.78	35	24.78	41	24.78	49	24.78	3			24.76	14	24.76	6	24.76	33	24.76	42	24.76	23	24.76	0
24.8	0	24.8	40	24.8	27	24.8	37	24.8	55	24.8	0			24.78	1	24.78	18	24.78	25	24.78	0	24.78	35	24.78	5
24.82	34	24.82	0	24.82	8	24.82	35	24.82	53	24.82	0			24.8	0	24.8	3	24.8	21	24.8	11	24.8	41	24.8	0
24.84	0	24.84	4	24.84	44	24.84	16	24.84	68	24.84	2			24.82	19	24.82	57	24.82	20	24.82	6	24.82	11	24.82	0
24.86	19	24.86	1	24.86	42	24.86	13	24.86	54	24.86	49			24.84	16	24.84	18	24.84	0	24.84	15	24.84	4	24.84	0
24.88	2	24.88	13	24.88	55	24.88	0	24.88	82	24.88	0			24.86	18	24.86	17	24.86	11	24.86	0	24.86	0	24.86	0
24.9	0	24.9	35	24.9	5	24.9	0	24.9	58	24.9	0			24.88	17	24.88	5	24.88	0	24.88	0	24.88	0	24.88	0
24.92	0	24.92	33	24.92	14	24.92	34	24.92	58	24.92	0			24.9	8	24.9	14	24.9	10	24.9	29	24.9	22	24.9	0
24.94	12	24.94	0	24.94	12	24.94	0	24.94	72	24.94	0			24.92	16	24.92	2	24.92	37	24.92	17	24.92	49	24.92	26
24.96	7	24.96	0	24.96	6	24.96	21	24.96	51	24.96	0			24.94	0	24.94	0	24.94	40	24.94	8	24.94	30	24.94	0
24.98	0	24.98	23	24.98	9	24.98	0	24.98	54	24.98	0			24.96	9	24.96	33	24.96	0	24.96	14	24.96	7	24.96	0
25	10	25	15	25	0	25	7	25	91	25	0			24.98	36	24.98	7	24.98	24	24.98	8	24.98	0	24.98	0
25.02	1	25.02	19	25.02	36	25.02	27	25.02	71	25.02	17			25	33	25	28	25	0	25	0	25	31	25	19
25.04	1	25.04	5	25.04	41	25.04	13	25.04	81	25.04	21			25.02	0	25.02	21	25.02	0	25.02	14	25.02	9	25.02	0
25.06	13	25.06	0	25.06	0	25.06	33	25.06	48	25.06	0			25.04	0	25.04	0	25.04	0	25.04	16	25.04	31	25.04	0
25.08	58	25.08	0	25.08	5	25.08	26	25.08	11	25.08	0			25.06	0	25.06	0	25.06	22	25.06	0	25.06	15	25.06	13
25.1	34	25.1	0	25.1	2	25.1	0	25.1	37	25.1	5			25.08	12	25.08	10	25.08	17	25.08	7	25.08	41	25.08	17
25.12	22	25.12	0	25.12	0	25.12	46	25.12	42	25.12	34			25.1	16	25.1	5	25.1	29	25.1	0	25.1	4	25.1	0
25.14	2	25.14	5	25.14	7	25.14	27	25.14	96	25.14	28			25.12	58	25.12	31	25.12	0	25.12	0	25.12	36	25.12	0
25.16	2	25.16	45	25.16	6	25.16	4	25.16	106	25.16	0			25.14	19	25.14	31	25.14	0	25.14	0	25.14	13	25.14	0
25.18	0	25.18	38	25.18	51	25.18	5	25.18	73	25.18	16			25.16	0	25.16	21	25.16	0	25.16	4	25.16	36	25.16	0
25.2	0	25.2	41	25.2	19	25.2	11	25.2	62	25.2	0			25.18	0	25.18	4	25.18	3	25.18	0	25.18	25	25.18	0
25.22	19	25.22	0	25.22	20	25.22	2	25.22	46	25.22	0			25.2	0	25.2	31	25.2	45	25.2	37	25.2	64	25.2	0
25.24	1	25.24	0	25.24	0	25.24	20	25.24	56	25.24	24			25.22	7	25.22	3	25.22	1	25.22	0	25.22	16	25.22	0
25.26	0	25.26	31	25.26	11	25.26	0	25.26	80	25.26	0			25.24	48	25.24	50	25.24	10	25.24	3	25.24	1	25.24	1
25.28	9	25.28	0	25.28	26	25.28	0	25.28	83	25.28	9			25.26	39	25.26	15	25.26	0	25.26	0	25.26	0	25.26	1
25.3	29	25.3	4	25.3	3	25.3	0	25.3	55	25.3	0			25.28	0	25.28	0	25.28	32	25.28	33	25.28	0	25.28	0
25.32	38	25.32	23	25.32	30	25.32	43	25.32	36	25.32	17			25.3	10	25.3	0	25.3	34	25.3	0	25.3	16	25.3	20
25.34	32	25.34	27	25.34	12	25.34	0	25.34	54	25.34	0			25.32	34	25.32	10	25.32	32	25.32	0	25.32	28	25.32	0
25.36	24	25.36	24	25.36	45	25.36	21	25.36	29	25.36	22			25.34	0	25.34	50	25.34	0	25.34	0	25.34	37	25.34	0
25.38	0	25.38	23	25.38	25	25.38	0	25.38	74	25.38	0			25.36	46	25.36	67	25.36	11	25.36	0	25.36	50	25.36	0
25.4	19	25.4	57	25.4	33	25.4	17	25.4	65	25.4	0			25.38	32	25.38	41	25.38	0	25.38	0	25.38	6	25.38	24
25.42	12	25.42	47	25.42	21	25.42	0	25.42	93	25.42	0			25.4	9	25.4	0	25.4	8	25.4	0	25.4	0	25.4	0
25.44	91	25.44	46	25.44	0	25.44	30	25.44	28	25.44	8			25.42	3	25.42	0	25.42	0	25.42	12	25.42	9	25.42	0
25.46	54	25.46	23	25.46	0	25.46	43	25.46	39	25.46	0			25.44	0	25.44	0	25.44	3	25.44	26	25.44	0	25.44	0
25.48	12	25.48	39	25.48	37	25.48	44	25.48	44	25.48	0			25.46	0	25.46	0	25.46	0	25.46	0	25.46	12	25.46	0
25.5	0	25.5	23	25.5	27	25.5	21	25.5	87	25.5	8			25.48	34	25.48	18	25.48	17	25.48	1	25.48	28	25.48	0
25.52	0	25.52	9	25.52	0	25.52	1	25.52	88	25.52	45			25.5	0	25.5	0	25.5	0	25.5	8	25.5	21	25.5	8
25.54	33	25.54	40	25.54	0	25.54	0	25.54	58	25.54	32			25.52	3	25.52	66	25.52	0	25.52	0	25.52	9	25.52	1
25.56	0	25.56	11	25.56	18	25.56	0	25.56	51	25.56	36			25.54	0	25.54	19	25.54	0	25.54	5	25.54	0	25.54	23
25.58	34	25.58	12	25.58	39	25.58	7	25.58	2	25.58	7			25.56	0	25.56	46	25.56	0	25.56	24	25.56	0	25.56	0
25.6	0	25.6	19	25.6	22	25.6	24	25.6	44	25.6	70			25.58	17	25.58	4	25.58	0	25.58	12	25.58	55	25.58	0
25.62	18	25.62	26	25.62	33	25.62	0	25.62	72	25.62	49			25.6	40	25.6	1	25.6	0	25.6	28	25.6	20	25.6	0
25.64	18	25.64	32	25.64	21	25.64	36	25.64	63	25.64	60			25.62	5	25.62	14	25.62	10	25.62	0	25.62	16	25.62	6
25.66	12	25.66	9	25.66	2	25.66	7	25.66	65	25.66	25			25.64	0	25.64	0	25.64	0	25.64	5	25.64	0	25.64	0
25.68	3	25.68	29	25.68	12	25.68	29	25.68	34	25.68	0			25.66	0	25.66	18	25.66	0	25.66	0	25.66	0	25.66	6
25.7	7	25.7	47	25.7	21	25.7	0	25.7	50	25.7	23			25.68	19	25.68	12	25.68	0	25.68	6	25.68	14	25.68	0
25.72	4	25.72	25	25.72	7	25.72	0	25.72	50	25.72	4			25.7	29	25.7	7	25.7	0	25.7	0	25.7	8	25.7	16
25.74	47	25.74	34	25.74	20	25.74	0	25.74	69	25.74	20			25.72	20	25.72	8	25.72	0	25.72	5	25.72	50	25.72	15
25.76	22	25.76	0	25.76	0	25.76	3	25.76	77	25.76	0			25.74	0	25.74	0	25.74	8	25.74	0	25.74	4	25.74	19
25.78	11	25.78	0	25.78	46	25.78	27	25.78	66	25.78	11			25.76	42	25.76	36	25.76	19	25.76	28	25.76	19	25.76	6
25.8	6	25.8	13	25.8	24	25.8	0	25.8	47	25.8	2			25.78	19	25.78	34	25.78	27	25.78	0	25.78	0	25.78	0
25.82	0	25.82	38	25.82	23	25.82	2	25.82	39	25.82	5			25.8	0	25.8	0	25.8	4	25.8	0	25.8	50	25.8	0
25.84	0	25.84	25	25.84	0	25.84	0	25.84	67	25.84	0			25.82	29	25.82	0	25.82	0	25.82	16	25.82	20	25.82	0
25.86	0	25.86	0	25.86	0	25.86	0	25.86	65	25.86	3			25.84	4	25.84	0	25.84	0	25.84	8	25.84	35	25.84	17
25.88	0	25.88	30	25.88	0	25.88	20	25.88	64	25.88	14			25.86	23	25.86	2	25.86	0	25.86	0	25.86	5	25.86	0
25.9	24	25.9	0	25.9	0	25.9	13	25.9	82	25.9	3			25.88	27	25.88	42	25.88	0	25.88	7	25.88	4	25.88	0
25.92	0	25.92	49	25.92	0	25.92	39	25.92	48	25.92	38			25.9	36	25.9	24	25.9	17	25.9	1	25.9	0	25.9	22
25.94	23	25.94	17	25.94	0	25.94	2	25.94	43	25.94	2			25.92	0	25.92	28	25.92	24	25.92	0	25.92	30	25.92	0
25.96	22	25.96	15	25.96	20	25.96	0	25.96	60	25.96	0			25.94	0	25.94	14	25.94	9	25.94	3	25.94	53	25.94	39
25.98	0	25.98	0	25.98	11	25.98	0	25.98	16	25.98	31			25.96	0	25.96	3	25.96	7	25.96	5	25.96	98	25.96	22
26	0	26	0	26	36	26	2	26	105	26	24			25.98	32	25.98	35	25.98	0	25.98	0	25.98	97	25.98	53
26.02	22	26.02	19	26.02	0	26.02	12	26.02	40	26.02	32			26	5	26	3	26	0	26	9	26	99	26	2
26.04	2	26.04	50	26.04	33	26.04	12	26.04	87	26.04	24			26.02	0	26.02	35	26.02	2	26.02	0	26.02	61	26.02	29
26.06	29	26.06	19	26.06	15	26.06	36	26.06	108	26.06	21			26.04	2	26.04	29	26.04	25	26.04	0	26.04	26	26.04	55
26.08	22	26.08	43	26.08	0	26.08	70	26.08	115	26.08	20			26.06	20	26.06	0	26.06	0	26.06	0	26.06	39	26.06	92
26.1	19	26.1	38	26.1	0	26.1	30	26.1	77	26.1	0			26.08	40	26.08	23	26.08	17	26.08	0	26.08	72	26.08	140
26.12	21	26.12	8	26.12	0	26.12	47	26.12	61	26.12	30			26.1	31	26.1	0	26.1	0	26.1	0	26.1	98	26.1	128
26.14	14	26.14	5	26.14	43	26.14	45	26.14	55	26.14	47			26.12	14	26.12	54	26.12	6	26.12	6	26.12	122	26.12	227
26.16	28	26.16	1	26.16	0	26.16	39	26.16	72	26.16	55			26.14	0	26.14	30	26.14	1	26.14	26	26.14	131	26.14	207
26.18	0	26.18	10	26.18	20	26.18	107	26.18	95	26.18	17			26.16	0	26.16	0	26.16	0	26.16	30	26.16	123	26.16	242
26.2	28	26.2	22	26.2	9	26.2	73	26.2	118	26.2	48			26.18	0	26.18	37	26.18	0	26.18	0	26.18	121	26.18	227
26.22	0	26.22	6	26.22	15	26.22	73	26.22	109	26.22	34			26.2	8	26.2	25	26.2	48	26.2	0	26.2	96	26.2	193
26.24	43	26.24	19	26.24	36	26.24	58	26.24	91	26.24	73			26.22	70	26.22	41	26.22	17	26.22	0	26.22	105	26.22	195
26.26	40	26.26	16	26.26	0	26.26	6	26.26	101	26.26	114			26.24	9	26.24	26	26.24	8	26.24	0	26.24	122	26.24	222
26.28	16	26.28	42	26.28	0	26.28	17	26.28	85	26.28	76			26.26	43	26.26	6	26.26	0	26.26	41	26.26	155	26.26	263
26.3	22	26.3	18	26.3	0	26.3	26	26.3	83	26.3	64			26.28	0	26.28	17	26.28	0	26.28	0	26.28	182	26.28	182
26.32	0	26.32	59	26.32	13	26.32	26	26.32	56	26.32	100			26.3	31	26.3	31	26.3	0	26.3	7	26.3	110	26.3	179
26.34	0	26.34	27	26.34	31	26.34	1	26.34	73	26.34	133			26.32	0	26.32	23	26.32	0	26.32	0	26.32	166	26.32	138
26.36	23	26.36	45	26.36	18	26.36	8	26.36	89	26.36	166			26.34	13	26.34	0	26.34	0	26.34	0	26.34	87	26.34	175
26.38	17	26.38	11	26.38	6	26.38	0	26.38	103	26.38	237			26.36	4	26.36	21	26.36	0	26.36	0	26.36	111	26.36	128
26.4	32	26.4	17	26.4	0	26.4	0	26.4	88	26.4	331			26.38	0	26.38	0	26.38	0	26.38	18	26.38	30	26.38	157
26.42	43	26.42	2	26.42	15	26.42	13	26.42	51	26.42	361			26.4	12	26.4	9	26.4	12	26.4	33	26.4	28	26.4	155
26.44	10	26.44	18	26.44	5	26.44	0	26.44	28	26.44	400			26.42	17	26.42	12	26.42	0	26.42	15	26.42	29	26.42	115
26.46	41	26.46	17	26.46	18	26.46	8	26.46	8	26.46	328			26.44	0	26.44	10	26.44	0	26.44	0	26.44	9	26.44	106
26.48	17	26.48	0	26.48	12	26.48	0	26.48	41	26.48	176			26.46	0	26.46	31	26.46	0	26.46	0	26.46	37	26.46	56
26.5	14	26.5	14	26.5	9	26.5	0	26.5	70	26.5	93			26.48	0	26.48	28	26.48	0	26.48	0	26.48	21	26.48	29
26.52	15	26.52	7	26.52	0	26.52	18	26.52	66	26.52	81			26.5	13	26.5	0	26.5	9	26.5	0	26.5	42	26.5	24
26.54	28	26.54	7	26.54	0	26.54	0	26.54	32	26.54	54			26.52	0	26.52	0	26.52	16	26.52	0	26.52	1	26.52	27
26.56	41	26.56	55	26.56	9	26.56	0	26.56	39	26.56	149			26.54	0	26.54	0	26.54	0	26.54	1	26.54	1	26.54	1
26.58	33	26.58	0	26.58	9	26.58	0	26.58	36	26.58	157			26.56	0	26.56	10	26.56	0	26.56	0	26.56	9	26.56	0
26.6	29	26.6	35	26.6	50	26.6	0	26.6	51	26.6	142			26.58	0	26.58	40	26.58	0	26.58	0	26.58	0	26.58	0
26.62	1	26.62	20	26.62	35	26.62	0	26.62	96	26.62	222			26.6	6	26.6	30	26.6	0	26.6	0	26.6	0	26.6	0
26.64	0	26.64	17	26.64	0	26.64	31	26.64	18	26.64	334			26.62	18	26.62	34	26.62	16	26.62	4	26.62	30	26.62	33
26.66	4	26.66	0	26.66	0	26.66	0	26.66	32	26.66	380			26.64	20	26.64	0	26.64	0	26.64	0	26.64	9	26.64	29
26.68	36	26.68	10	26.68	0	26.68	0	26.68	39	26.68	512			26.66	0	26.66	0	26.66	0	26.66	0	26.66	35	26.66	1
26.7	1	26.7	11	26.7	6	26.7	5	26.7	65	26.7	550			26.68	22	26.68	0	26.68	17	26.68	0	26.68	5	26.68	5
26.72	27	26.72	62	26.72	0	26.72	15	26.72	77	26.72	542			26.7	10	26.7	0	26.7	6	26.7	0	26.7	0	26.7	0
26.74	0	26.74	60	26.74	9	26.74	0	26.74	79	26.74	446			26.72	0	26.72	0	26.72	1	26.72	0	26.72	0	26.72	0
26.76	24	26.76	16	26.76	17	26.76	0	26.76	57	26.76	361			26.74	0	26.74	1	26.74	0	26.74	0	26.74	0	26.74	34
26.78	22	26.78	35	26.78	0	26.78	0	26.78	48	26.78	336			26.76	1	26.76	17	26.76	0	26.76	0	26.76	33	26.76	0
26.8	0	26.8	7	26.8	24	26.8	11	26.8	38	26.8	278			26.78	0	26.78	9	26.78	0	26.78	0	26.78	26	26.78	0
26.82	12	26.82	45	26.82	42	26.82	0	26.82	56	26.82	182			26.8	1	26.8	45	26.8	0	26.8	0	26.8	27	26.8	0
26.84	2	26.84	41	26.84	27	26.84	15	26.84	83	26.84	107			26.82	0	26.82	14	26.82	24	26.82	0	26.82	0	26.82	0
26.86	54	26.86	17	26.86	25	26.86	0	26.86	87	26.86	111			26.84	0	26.84	40	26.84	0	26.84	0	26.84	0	26.84	0
26.88	26	26.88	30	26.88	13	26.88	0	26.88	42	26.88	31			26.86	23	26.86	48	26.86	11	26.86	0	26.86	0	26.86	0
26.9	10	26.9	13	26.9	6	26.9	4	26.9	49	26.9	80			26.88	10	26.88	24	26.88	3	26.88	0	26.88	48	26.88	17
26.92	3	26.92	35	26.92	0	26.92	0	26.92	35	26.92	114			26.9	9	26.9	12	26.9	29	26.9	0	26.9	35	26.9	11
26.94	11	26.94	29	26.94	56	26.94	39	26.94	40	26.94	66			26.92	0	26.92	0	26.92	15	26.92	0	26.92	33	26.92	0
26.96	0	26.96	30	26.96	16	26.96	23	26.96	64	26.96	94			26.94	0	26.94	13	26.94	0	26.94	13	26.94	17	26.94	0
26.98	27	26.98	15	26.98	2	26.98	0	26.98	85	26.98	91			26.96	0	26.96	62	26.96	0	26.96	0	26.96	0	26.96	0
27	14	27	13	27	20	27	0	27	69	27	76			26.98	0	26.98	7	26.98	0	26.98	0	26.98	6	26.98	0
27.02	37	27.02	28	27.02	6	27.02	9	27.02	50	27.02	56			27	19	27	26	27	0	27	0	27	1	27	0
27.04	23	27.04	0	27.04	46	27.04	0	27.04	63	27.04	23			27.02	7	27.02	31	27.02	12	27.02	3	27.02	0	27.02	0
27.06	39	27.06	48	27.06	25	27.06	19	27.06	48	27.06	9			27.04	23	27.04	5	27.04	8	27.04	0	27.04	16	27.04	0
27.08	22	27.08	23	27.08	37	27.08	1	27.08	65	27.08	8			27.06	32	27.06	32	27.06	15	27.06	2	27.06	0	27.06	19
27.1	17	27.1	14	27.1	4	27.1	6	27.1	71	27.1	0			27.08	7	27.08	14	27.08	39	27.08	27	27.08	32	27.08	8
27.12	22	27.12	36	27.12	9	27.12	12	27.12	94	27.12	38			27.1	0	27.1	10	27.1	0	27.1	0	27.1	10	27.1	0
27.14	54	27.14	26	27.14	13	27.14	0	27.14	40	27.14	16			27.12	0	27.12	0	27.12	0	27.12	0	27.12	12	27.12	0
27.16	52	27.16	26	27.16	44	27.16	0	27.16	26	27.16	0			27.14	0	27.14	26	27.14	0	27.14	0	27.14	0	27.14	0
27.18	22	27.18	18	27.18	3	27.18	1	27.18	85	27.18	5			27.16	37	27.16	23	27.16	0	27.16	0	27.16	0	27.16	0
27.2	5	27.2	43	27.2	2	27.2	6	27.2	63	27.2	10			27.18	50	27.18	55	27.18	1	27.18	0	27.18	15	27.18	0
27.22	24	27.22	17	27.22	0	27.22	13	27.22	89	27.22	53			27.2	20	27.2	43	27.2	0	27.2	0	27.2	64	27.2	0
27.24	40	27.24	66	27.24	21	27.24	0	27.24	76	27.24	27			27.22	0	27.22	9	27.22	37	27.22	2	27.22	40	27.22	0
27.26	30	27.26	53	27.26	18	27.26	21	27.26	47	27.26	61			27.24	18	27.24	60	27.24	0	27.24	12	27.24	16	27.24	2
27.28	20	27.28	54	27.28	48	27.28	6	27.28	23	27.28	77			27.26	0	27.26	34	27.26	16	27.26	0	27.26	17	27.26	0
27.3	35	27.3	52	27.3	6	27.3	5	27.3	51	27.3	51			27.28	40	27.28	0	27.28	0	27.28	22	27.28	11	27.28	0
27.32	52	27.32	33	27.32	20	27.32	34	27.32	48	27.32	105			27.3	37	27.3	21	27.3	0	27.3	0	27.3	7	27.3	0
27.34	42	27.34	15	27.34	32	27.34	0	27.34	75	27.34	182			27.32	10	27.32	28	27.32	37	27.32	26	27.32	6	27.32	0
27.36	13	27.36	31	27.36	21	27.36	0	27.36	101	27.36	232			27.34	0	27.34	41	27.34	44	27.34	1	27.34	19	27.34	5
27.38	75	27.38	15	27.38	54	27.38	0	27.38	102	27.38	325			27.36	0	27.36	68	27.36	29	27.36	0	27.36	11	27.36	0
27.4	74	27.4	35	27.4	28	27.4	0	27.4	79	27.4	401			27.38	4	27.38	0	27.38	28	27.38	14	27.38	38	27.38	0
27.42	55	27.42	97	27.42	5	27.42	56	27.42	68	27.42	611			27.4	25	27.4	15	27.4	0	27.4	0	27.4	0	27.4	0
27.44	23	27.44	50	27.44	53	27.44	0	27.44	49	27.44	747			27.42	35	27.42	15	27.42	16	27.42	4	27.42	44	27.42	0
27.46	40	27.46	52	27.46	30	27.46	31	27.46	63	27.46	940			27.44	16	27.44	11	27.44	15	27.44	2	27.44	0	27.44	0
27.48	15	27.48	82	27.48	38	27.48	60	27.48	31	27.48	931			27.46	47	27.46	40	27.46	41	27.46	6	27.46	17	27.46	10
27.5	41	27.5	18	27.5	39	27.5	42	27.5	85	27.5	850			27.48	0	27.48	10	27.48	30	27.48	11	27.48	14	27.48	0
27.52	35	27.52	49	27.52	13	27.52	23	27.52	80	27.52	759			27.5	14	27.5	41	27.5	28	27.5	10	27.5	17	27.5	0
27.54	84	27.54	29	27.54	41	27.54	3	27.54	72	27.54	706			27.52	7	27.52	62	27.52	11	27.52	2	27.52	76	27.52	0
27.56	49	27.56	51	27.56	60	27.56	1	27.56	83	27.56	507			27.54	37	27.54	30	27.54	7	27.54	0	27.54	0	27.54	0
27.58	24	27.58	76	27.58	68	27.58	0	27.58	68	27.58	470			27.56	41	27.56	49	27.56	15	27.56	6	27.56	60	27.56	0
27.6	62	27.6	88	27.6	54	27.6	21	27.6	78	27.6	376			27.58	68	27.58	2	27.58	38	27.58	0	27.58	0	27.58	0
27.62	77	27.62	79	27.62	15	27.62	59	27.62	70	27.62	331			27.6	39	27.6	32	27.6	28	27.6	7	27.6	0	27.6	0
27.64	43	27.64	96	27.64	26	27.64	46	27.64	72	27.64	259			27.62	7	27.62	29	27.62	48	27.62	11	27.62	12	27.62	7
27.66	72	27.66	48	27.66	65	27.66	23	27.66	78	27.66	181			27.64	0	27.64	46	27.64	27	27.64	4	27.64	38	27.64	0
27.68	48	27.68	51	27.68	76	27.68	8	27.68	99	27.68	199			27.66	0	27.66	58	27.66	3	27.66	0	27.66	65	27.66	0
27.7	36	27.7	43	27.7	90	27.7	18	27.7	61	27.7	43			27.68	56	27.68	6	27.68	63	27.68	25	27.68	21	27.68	0
27.72	45	27.72	80	27.72	110	27.72	38	27.72	100	27.72	57			27.7	69	27.7	15	27.7	44	27.7	29	27.7	24	27.7	0
27.74	94	27.74	65	27.74	80	27.74	55	27.74	57	27.74	0			27.72	50	27.72	42	27.72	36	27.72	10	27.72	15	27.72	3
27.76	54	27.76	69	27.76	65	27.76	43	27.76	62	27.76	18			27.74	50	27.74	38	27.74	12	27.74	0	27.74	25	27.74	0
27.78	147	27.78	124	27.78	124	27.78	27	27.78	78	27.78	11			27.76	29	27.76	71	27.76	56	27.76	0	27.76	20	27.76	0
27.8	97	27.8	84	27.8	101	27.8	44	27.8	78	27.8	39			27.78	78	27.78	36	27.78	69	27.78	23	27.78	39	27.78	0
27.82	65	27.82	121	27.82	91	27.82	37	27.82	89	27.82	37			27.8	91	27.8	24	27.8	97	27.8	0	27.8	41	27.8	0
27.84	125	27.84	126	27.84	140	27.84	9	27.84	63	27.84	33			27.82	136	27.82	43	27.82	48	27.82	6	27.82	35	27.82	21
27.86	136	27.86	105	27.86	144	27.86	33	27.86	64	27.86	21			27.84	115	27.84	47	27.84	67	27.84	33	27.84	36	27.84	42
27.88	177	27.88	99	27.88	102	27.88	18	27.88	98	27.88	14			27.86	141	27.86	72	27.86	63	27.86	12	27.86	22	27.86	5
27.9	201	27.9	114	27.9	171	27.9	70	27.9	74	27.9	7			27.88	203	27.88	60	27.88	33	27.88	4	27.88	40	27.88	11
27.92	178	27.92	156	27.92	176	27.92	60	27.92	100	27.92	48			27.9	267	27.9	108	27.9	141	27.9	14	27.9	61	27.9	0
27.94	236	27.94	159	27.94	117	27.94	54	27.94	108	27.94	61			27.92	329	27.92	145	27.92	162	27.92	19	27.92	57	27.92	0
27.96	294	27.96	182	27.96	242	27.96	26	27.96	118	27.96	20			27.94	426	27.94	117	27.94	204	27.94	10	27.94	57	27.94	0
27.98	349	27.98	184	27.98	188	27.98	53	27.98	103	27.98	6			27.96	544	27.96	157	27.96	214	27.96	9	27.96	100	27.96	0
28	446	28	259	28	222	28	60	28	95	28	0			27.98	701	27.98	139	27.98	200	27.98	33	27.98	119	27.98	0
28.02	495	28.02	304	28.02	318	28.02	113	28.02	97	28.02	3			28	1084	28	165	28	307	28	27	28	119	28	0
28.04	742	28.04	315	28.04	247	28.04	101	28.04	133	28.04	21			28.02	1550	28.02	182	28.02	350	28.02	26	28.02	190	28.02	0
28.06	805	28.06	328	28.06	314	28.06	139	28.06	140	28.06	4			28.04	2171	28.04	233	28.04	437	28.04	40	28.04	209	28.04	10
28.08	1154	28.08	325	28.08	305	28.08	117	28.08	134	28.08	16			28.06	2733	28.06	296	28.06	580	28.06	22	28.06	241	28.06	8
28.1	1367	28.1	331	28.1	346	28.1	171	28.1	130	28.1	9			28.08	2850	28.08	381	28.08	746	28.08	60	28.08	338	28.08	44
28.12	1707	28.12	422	28.12	404	28.12	143	28.12	169	28.12	0			28.1	2507	28.1	508	28.1	841	28.1	42	28.1	406	28.1	38
28.14	1989	28.14	543	28.14	473	28.14	231	28.14	156	28.14	0			28.12	1773	28.12	760	28.12	913	28.12	49	28.12	442	28.12	127
28.16	2218	28.16	645	28.16	472	28.16	261	28.16	262	28.16	0			28.14	1222	28.14	948	28.14	1035	28.14	59	28.14	486	28.14	84
28.18	2217	28.18	745	28.18	545	28.18	321	28.18	244	28.18	20			28.16	838	28.16	1229	28.16	1024	28.16	59	28.16	512	28.16	109
28.2	2213	28.2	782	28.2	556	28.2	414	28.2	259	28.2	0			28.18	563	28.18	1494	28.18	1068	28.18	122	28.18	543	28.18	231
28.22	1878	28.22	919	28.22	535	28.22	447	28.22	245	28.22	12			28.2	406	28.2	1440	28.2	1055	28.2	184	28.2	616	28.2	262
28.24	1621	28.24	840	28.24	550	28.24	577	28.24	364	28.24	0			28.22	313	28.22	1435	28.22	946	28.22	204	28.22	510	28.22	268
28.26	1262	28.26	877	28.26	557	28.26	696	28.26	453	28.26	39			28.24	206	28.24	1196	28.24	975	28.24	326	28.24	482	28.24	277
28.28	1036	28.28	914	28.28	562	28.28	812	28.28	509	28.28	103			28.26	148	28.26	1047	28.26	825	28.26	244	28.26	497	28.26	234
28.3	694	28.3	751	28.3	533	28.3	839	28.3	659	28.3	81			28.28	181	28.28	928	28.28	736	28.28	449	28.28	376	28.28	183
28.32	475	28.32	803	28.32	609	28.32	821	28.32	720	28.32	70			28.3	161	28.3	884	28.3	644	28.3	520	28.3	348	28.3	119
28.34	437	28.34	630	28.34	519	28.34	666	28.34	805	28.34	61			28.32	96	28.32	791	28.32	592	28.32	803	28.32	238	28.32	26
28.36	272	28.36	582	28.36	535	28.36	556	28.36	867	28.36	40			28.34	78	28.34	790	28.34	597	28.34	880	28.34	192	28.34	0
28.38	193	28.38	523	28.38	448	28.38	369	28.38	815	28.38	23			28.36	14	28.36	718	28.36	592	28.36	996	28.36	199	28.36	5
28.4	193	28.4	428	28.4	461	28.4	237	28.4	782	28.4	20			28.38	26	28.38	701	28.38	512	28.38	954	28.38	121	28.38	21
28.42	127	28.42	388	28.42	457	28.42	160	28.42	715	28.42	3			28.4	45	28.4	551	28.4	434	28.4	845	28.4	117	28.4	26
28.44	172	28.44	330	28.44	408	28.44	110	28.44	585	28.44	13			28.42	77	28.42	481	28.42	412	28.42	752	28.42	35	28.42	61
28.46	130	28.46	326	28.46	403	28.46	161	28.46	392	28.46	17			28.44	68	28.44	423	28.44	339	28.44	584	28.44	35	28.44	19
28.48	126	28.48	317	28.48	282	28.48	96	28.48	316	28.48	0			28.46	0	28.46	239	28.46	308	28.46	536	28.46	71	28.46	30
28.5	136	28.5	303	28.5	311	28.5	115	28.5	256	28.5	0			28.48	30	28.48	270	28.48	247	28.48	388	28.48	16	28.48	53
28.52	79	28.52	322	28.52	393	28.52	114	28.52	220	28.52	16			28.5	27	28.5	228	28.5	210	28.5	274	28.5	64	28.5	0
28.54	79	28.54	335	28.54	381	28.54	36	28.54	220	28.54	20			28.52	16	28.52	200	28.52	160	28.52	245	28.52	70	28.52	0
28.56	77	28.56	396	28.56	301	28.56	101	28.56	179	28.56	0			28.54	31	28.54	216	28.54	167	28.54	143	28.54	6	28.54	0
28.58	52	28.58	389	28.58	264	28.58	71	28.58	136	28.58	0			28.56	9	28.56	127	28.56	139	28.56	110	28.56	18	28.56	25
28.6	88	28.6	465	28.6	275	28.6	97	28.6	108	28.6	0			28.58	4	28.58	120	28.58	123	28.58	108	28.58	9	28.58	43
28.62	87	28.62	508	28.62	260	28.62	49	28.62	128	28.62	0			28.6	29	28.6	80	28.6	121	28.6	106	28.6	22	28.6	3
28.64	55	28.64	445	28.64	291	28.64	23	28.64	112	28.64	0			28.62	14	28.62	107	28.62	114	28.62	100	28.62	41	28.62	11
28.66	50	28.66	443	28.66	281	28.66	56	28.66	164	28.66	0			28.64	38	28.64	68	28.64	89	28.64	104	28.64	40	28.64	36
28.68	58	28.68	358	28.68	291	28.68	26	28.68	128	28.68	0			28.66	0	28.66	104	28.66	65	28.66	108	28.66	46	28.66	4
28.7	66	28.7	319	28.7	229	28.7	43	28.7	85	28.7	0			28.68	0	28.68	69	28.68	47	28.68	125	28.68	32	28.68	11
28.72	9	28.72	302	28.72	190	28.72	16	28.72	92	28.72	0			28.7	20	28.7	59	28.7	35	28.7	74	28.7	13	28.7	0
28.74	64	28.74	249	28.74	134	28.74	9	28.74	50	28.74	0			28.72	0	28.72	28	28.72	28	28.72	86	28.72	0	28.72	33
28.76	50	28.76	215	28.76	106	28.76	24	28.76	85	28.76	0			28.74	47	28.74	53	28.74	15	28.74	66	28.74	19	28.74	58
28.78	38	28.78	186	28.78	124	28.78	32	28.78	72	28.78	0			28.76	10	28.76	54	28.76	62	28.76	74	28.76	41	28.76	38
28.8	58	28.8	131	28.8	127	28.8	22	28.8	70	28.8	0			28.78	5	28.78	48	28.78	43	28.78	69	28.78	3	28.78	65
28.82	51	28.82	129	28.82	119	28.82	38	28.82	107	28.82	24			28.8	0	28.8	47	28.8	27	28.8	92	28.8	2	28.8	47
28.84	27	28.84	63	28.84	109	28.84	25	28.84	120	28.84	8			28.82	0	28.82	20	28.82	29	28.82	38	28.82	10	28.82	17
28.86	57	28.86	49	28.86	42	28.86	13	28.86	59	28.86	0			28.84	11	28.84	46	28.84	32	28.84	32	28.84	17	28.84	27
28.88	19	28.88	53	28.88	73	28.88	9	28.88	57	28.88	0			28.86	2	28.86	13	28.86	11	28.86	26	28.86	45	28.86	47
28.9	29	28.9	46	28.9	76	28.9	29	28.9	58	28.9	0			28.88	3	28.88	46	28.88	8	28.88	41	28.88	23	28.88	14
28.92	20	28.92	90	28.92	52	28.92	30	28.92	31	28.92	9			28.9	12	28.9	68	28.9	0	28.9	25	28.9	45	28.9	66
28.94	27	28.94	69	28.94	45	28.94	62	28.94	51	28.94	0			28.92	21	28.92	41	28.92	0	28.92	10	28.92	15	28.92	53
28.96	26	28.96	49	28.96	36	28.96	46	28.96	97	28.96	0			28.94	28	28.94	17	28.94	22	28.94	35	28.94	27	28.94	81
28.98	27	28.98	42	28.98	20	28.98	10	28.98	62	28.98	2			28.96	0	28.96	2	28.96	19	28.96	0	28.96	0	28.96	33
29	11	29	40	29	67	29	8	29	100	29	0			28.98	0	28.98	21	28.98	10	28.98	0	28.98	1	28.98	46
29.02	20	29.02	60	29.02	57	29.02	4	29.02	79	29.02	0			29	12	29	57	29	1	29	7	29	17	29	61
29.04	30	29.04	13	29.04	39	29.04	22	29.04	38	29.04	22			29.02	0	29.02	17	29.02	0	29.02	8	29.02	0	29.02	84
29.06	17	29.06	37	29.06	25	29.06	45	29.06	57	29.06	0			29.04	0	29.04	15	29.04	0	29.04	50	29.04	36	29.04	114
29.08	42	29.08	57	29.08	16	29.08	47	29.08	56	29.08	17			29.06	37	29.06	9	29.06	5	29.06	36	29.06	0	29.06	101
29.1	3	29.1	66	29.1	13	29.1	3	29.1	53	29.1	7			29.08	11	29.08	17	29.08	7	29.08	39	29.08	30	29.08	144
29.12	17	29.12	48	29.12	18	29.12	8	29.12	93	29.12	0			29.1	13	29.1	3	29.1	0	29.1	0	29.1	8	29.1	116
29.14	6	29.14	4	29.14	73	29.14	5	29.14	62	29.14	10			29.12	0	29.12	34	29.12	14	29.12	0	29.12	19	29.12	168
29.16	15	29.16	2	29.16	61	29.16	0	29.16	70	29.16	1			29.14	0	29.14	31	29.14	12	29.14	0	29.14	42	29.14	165
29.18	31	29.18	33	29.18	52	29.18	0	29.18	47	29.18	0			29.16	4	29.16	32	29.16	15	29.16	0	29.16	53	29.16	131
29.2	23	29.2	43	29.2	36	29.2	0	29.2	38	29.2	0			29.18	5	29.18	14	29.18	42	29.18	18	29.18	29	29.18	189
29.22	55	29.22	36	29.22	39	29.22	28	29.22	45	29.22	20			29.2	26	29.2	8	29.2	9	29.2	9	29.2	0	29.2	174
29.24	38	29.24	30	29.24	2	29.24	24	29.24	12	29.24	22			29.22	0	29.22	23	29.22	7	29.22	0	29.22	0	29.22	242
29.26	17	29.26	11	29.26	1	29.26	25	29.26	75	29.26	16			29.24	5	29.24	22	29.24	40	29.24	37	29.24	18	29.24	322
29.28	1	29.28	47	29.28	1	29.28	0	29.28	59	29.28	0			29.26	15	29.26	26	29.26	29	29.26	6	29.26	21	29.26	210
29.3	14	29.3	23	29.3	42	29.3	52	29.3	46	29.3	3			29.28	3	29.28	30	29.28	16	29.28	0	29.28	38	29.28	235
29.32	25	29.32	14	29.32	25	29.32	15	29.32	88	29.32	0			29.3	0	29.3	9	29.3	1	29.3	3	29.3	45	29.3	187
29.34	2	29.34	6	29.34	31	29.34	0	29.34	31	29.34	2			29.32	0	29.32	52	29.32	0	29.32	0	29.32	24	29.32	164
29.36	40	29.36	3	29.36	43	29.36	0	29.36	26	29.36	0			29.34	0	29.34	43	29.34	12	29.34	18	29.34	5	29.34	302
29.38	34	29.38	76	29.38	24	29.38	0	29.38	47	29.38	25			29.36	0	29.36	22	29.36	0	29.36	0	29.36	0	29.36	295
29.4	48	29.4	59	29.4	18	29.4	0	29.4	58	29.4	22			29.38	11	29.38	57	29.38	0	29.38	0	29.38	8	29.38	258
29.42	12	29.42	39	29.42	1	29.42	0	29.42	54	29.42	35			29.4	25	29.4	45	29.4	39	29.4	0	29.4	0	29.4	280
29.44	3	29.44	41	29.44	6	29.44	20	29.44	23	29.44	18			29.42	13	29.42	27	29.42	0	29.42	0	29.42	0	29.42	197
29.46	1	29.46	14	29.46	0	29.46	43	29.46	59	29.46	38			29.44	0	29.44	0	29.44	0	29.44	4	29.44	44	29.44	138
29.48	0	29.48	14	29.48	13	29.48	0	29.48	28	29.48	14			29.46	6	29.46	0	29.46	11	29.46	0	29.46	51	29.46	167
29.5	3	29.5	5	29.5	46	29.5	0	29.5	80	29.5	18			29.48	0	29.48	0	29.48	6	29.48	21	29.48	40	29.48	76
29.52	6	29.52	20	29.52	22	29.52	30	29.52	40	29.52	9			29.5	23	29.5	0	29.5	0	29.5	0	29.5	35	29.5	125
29.54	10	29.54	17	29.54	15	29.54	5	29.54	80	29.54	0			29.52	0	29.52	29	29.52	9	29.52	0	29.52	17	29.52	100
29.56	36	29.56	51	29.56	19	29.56	2	29.56	53	29.56	22			29.54	24	29.54	21	29.54	1	29.54	0	29.54	14	29.54	56
29.58	17	29.58	22	29.58	33	29.58	18	29.58	28	29.58	12			29.56	28	29.56	18	29.56	1	29.56	0	29.56	0	29.56	65
29.6	31	29.6	42	29.6	14	29.6	5	29.6	102	29.6	43			29.58	4	29.58	35	29.58	52	29.58	0	29.58	25	29.58	29
29.62	35	29.62	0	29.62	0	29.62	11	29.62	62	29.62	0			29.6	13	29.6	15	29.6	0	29.6	0	29.6	19	29.6	0
29.64	32	29.64	7	29.64	67	29.64	0	29.64	62	29.64	0			29.62	3	29.62	11	29.62	0	29.62	0	29.62	36	29.62	59
29.66	17	29.66	33	29.66	34	29.66	21	29.66	53	29.66	38			29.64	13	29.64	40	29.64	2	29.64	0	29.64	18	29.64	71
29.68	0	29.68	0	29.68	38	29.68	0	29.68	4	29.68	18			29.66	0	29.66	15	29.66	4	29.66	0	29.66	0	29.66	30
29.7	16	29.7	11	29.7	5	29.7	22	29.7	28	29.7	55			29.68	42	29.68	10	29.68	12	29.68	0	29.68	6	29.68	49
29.72	5	29.72	10	29.72	0	29.72	28	29.72	51	29.72	28			29.7	24	29.7	34	29.7	2	29.7	1	29.7	22	29.7	29
29.74	39	29.74	22	29.74	6	29.74	14	29.74	46	29.74	8			29.72	0	29.72	0	29.72	0	29.72	5	29.72	0	29.72	0
29.76	30	29.76	19	29.76	0	29.76	14	29.76	72	29.76	36			29.74	4	29.74	15	29.74	0	29.74	41	29.74	29	29.74	0
29.78	46	29.78	46	29.78	13	29.78	34	29.78	73	29.78	8			29.76	1	29.76	10	29.76	0	29.76	0	29.76	13	29.76	0
29.8	3	29.8	1	29.8	38	29.8	26	29.8	46	29.8	42			29.78	8	29.78	0	29.78	0	29.78	5	29.78	14	29.78	8
29.82	0	29.82	32	29.82	23	29.82	7	29.82	67	29.82	17			29.8	17	29.8	16	29.8	1	29.8	3	29.8	22	29.8	7
29.84	0	29.84	7	29.84	14	29.84	5	29.84	43	29.84	2			29.82	28	29.82	11	29.82	37	29.82	0	29.82	15	29.82	0
29.86	5	29.86	0	29.86	16	29.86	3	29.86	35	29.86	45			29.84	0	29.84	32	29.84	11	29.84	0	29.84	17	29.84	14
29.88	0	29.88	6	29.88	0	29.88	18	29.88	65	29.88	42			29.86	20	29.86	50	29.86	21	29.86	0	29.86	27	29.86	3
29.9	33	29.9	4	29.9	25	29.9	38	29.9	34	29.9	3			29.88	18	29.88	5	29.88	1	29.88	0	29.88	25	29.88	0
29.92	0	29.92	42	29.92	36	29.92	0	29.92	42	29.92	26			29.9	15	29.9	52	29.9	0	29.9	7	29.9	57	29.9	0
29.94	3	29.94	12	29.94	0	29.94	32	29.94	36	29.94	0			29.92	0	29.92	4	29.92	13	29.92	15	29.92	24	29.92	0
29.96	27	29.96	7	29.96	0	29.96	15	29.96	43	29.96	0			29.94	19	29.94	2	29.94	23	29.94	24	29.94	11	29.94	0
29.98	16	29.98	0	29.98	0	29.98	8	29.98	36	29.98	0			29.96	5	29.96	8	29.96	0	29.96	9	29.96	6	29.96	14
30	27	30	0	30	11	30	0	30	48	30	21			29.98	32	29.98	2	29.98	0	29.98	3	29.98	6	29.98	10
														30	3	30	25	30	5	30	0	30	3	30	0

## Sheet: Fig 2c
Control																										W/FTPA
wavelength(nm)	5.294	6.828	8.328	9.838	11.407	12.908	14.408	15.917	17.418	18.978	20.477	21.977	23.538	25.058	26.559	28.058	29.558	31.06	32.709	34.269	35.767	37.268	38.777	40.278		wavelength	5.547	7.046	8.541	10.043	11.562	13.098	14.601	16.102	17.615	19.161	20.661	22.161	23.731	25.232	26.732	28.232	29.732	31.254	32.832	34.397	35.894	37.392	38.893
294.37	0.03386	0.1107	0.08355	0.18709	0.1707	0.09691	0.08355	0.13966	0.09691	0.1707	0.09691	0.08355	0.1707	0.12494	0.08355	0.13966	0.18709	0.13966	0.13966	0.13966	0.1107	0.1107	0.13966	0.07058		294.37	0.13966	0.09691	0.18709	0.09691	0.13966	0.1107	0.12494	0.09691	0.12494	0.1549	0.09691	0.1707	0.1549	0.04576	0.1549	0.09691	0.09691	0.1107	0.12494	0.1107	0.13966	0.09691	0.08355
295.163	0.13566	0.16563	0.18142	0.16563	0.05648	0.10763	0.09427	0.06872	0.10763	0.13566	0.13566	0.12142	0.10763	0.04458	0.15039	0.09427	0.033	0.09427	0.09427	0.06872	0.12142	0.13566	0.16563	0.06872		295.163	0.06872	0.10763	0.18142	0.10763	0.12142	0.13566	0.15039	0.13566	0.19781	0.06872	0.05648	0.05648	0.12142	0.13566	0.08131	0.19781	0.12142	0.04458	0.05648	0.12142	0.06872	0.15039	0.13566
295.955	0.20828	0.1181	0.19189	0.17609	0.14613	0.13189	0.22531	0.16085	0.20828	0.14613	0.16085	0.19189	0.10474	0.09177	0.13189	0.20828	0.16085	0.17609	0.16085	0.13189	0.13189	0.17609	0.10474	0.13189		295.955	0.13189	0.10474	0.16085	0.17609	0.10474	0.17609	0.13189	0.16085	0.10474	0.1181	0.16085	0.1181	0.14613	0.19189	0.16085	0.13189	0.1181	0.1181	0.13189	0.09177	0.1181	0.19189	0.10474
296.748	0.12832	0.20211	0.10199	0.15635	0.20211	0.12832	0.12832	0.18631	0.17107	0.11496	0.12832	0.2185	0.17107	0.17107	0.10199	0.2185	0.2185	0.18631	0.18631	0.2185	0.20211	0.12832	0.23553	0.25326		296.748	0.11496	0.31125	0.0894	0.10199	0.14211	0.11496	0.29105	0.18631	0.14211	0.14211	0.20211	0.20211	0.18631	0.27174	0.14211	0.18631	0.17107	0.23553	0.23553	0.14211	0.17107	0.2185	0.17107
297.54	0.09152	0.07058	0.07572	0.05552	0.07572	0.05552	0.07058	0.08619	0.08092	0.06048	0.07058	0.07572	0.06048	0.02687	0.05552	0.02228	0.04576	0.06048	0.02228	0.06048	0.02687	0.04576	0.02228	0.01773		297.54	0.08092	0.08092	0.03152	0.09152	0.09691	0.09152	0.07572	0.05552	0.05552	0.0655	0.05061	0.07572	0.0655	0.00437	0.06048	0.04096	0.03152	0.03621	0.05552	0.0655	0.03152	0.03621	0.07058
298.333	0.07751	0.09796	0.09796	0.08761	0.07255	0.06764	0.07751	0.10322	0.07255	0.08254	0.07751	0.08254	0.07255	0.04855	0.06764	0.06279	0.08254	0.04391	0.00843	0.06764	0.03026	0.05799	0.02581	0.04391		298.333	0.05799	0.08254	0.11941	0.07751	0.08761	0.06764	0.07751	0.08761	0.06764	0.07751	0.05799	0.04391	0.05325	0.05325	0.04855	0.04855	0.06764	0.06764	0.06764	0.07255	0.06279	0.05799	0.03931
299.125	0.12118	0.13128	0.13128	0.11622	0.11622	0.11622	0.1262	0.10166	0.11131	0.10646	0.13642	0.08297	0.10166	0.08757	0.15761	0.07843	0.12118	0.09691	0.07843	0.06947	0.0607	0.11622	0.08757	0.11131		299.125	0.15761	0.1262	0.11622	0.13128	0.11131	0.05638	0.11131	0.13642	0.06506	0.13642	0.12118	0.08297	0.11131	0.10646	0.09691	0.07843	0.10646	0.11622	0.03951	0.08757	0.07393	0.11131	0.08757
299.917	0.09884	0.14459	0.1086	0.1086	0.14459	0.14999	0.1086	0.11858	0.08929	0.1086	0.134	0.13927	0.10369	0.09404	0.134	0.12366	0.12366	0.1086	0.0846	0.06631	0.07995	0.06631	0.06631	0.1086		299.917	0.10369	0.09884	0.14459	0.11858	0.09884	0.14999	0.1288	0.1288	0.10369	0.05744	0.08929	0.0846	0.12366	0.11356	0.09884	0.09884	0.09884	0.11356	0.07081	0.07995	0.12366	0.07081	0.1288
300.709	0.11557	0.13176	0.11557	0.11557	0.05626	0.1209	0.08987	0.0656	0.09997	0.09489	0.09489	0.09997	0.0849	0.0656	0.1209	0.09997	0.0849	0.08987	0.03375	0.05166	0.05626	0.0609	0.07999	0.05626		300.709	0.11557	0.1051	0.09489	0.08987	0.1051	0.07514	0.08987	0.1051	0.0609	0.08987	0.07034	0.07514	0.07034	0.04711	0.07034	0.04711	0.02938	0.11557	0.03375	0.05166	0.0609	0.03375	0.02506
301.501	0.12232	0.13291	0.13291	0.092	0.1383	0.09691	0.11711	0.11711	0.10689	0.11711	0.10187	0.1383	0.11711	0.13291	0.09691	0.08715	0.07291	0.11197	0.08715	0.07291	0.11197	0.07291	0.06367	0.07761		301.501	0.14377	0.1549	0.08715	0.11711	0.14377	0.1383	0.11197	0.12758	0.11197	0.10187	0.09691	0.092	0.09691	0.10187	0.07761	0.09691	0.092	0.09691	0.07291	0.11711	0.05462	0.11197	0.07761
302.293	0.07364	0.05066	0.07839	0.07364	0.09294	0.09791	0.08804	0.08318	0.09294	0.08318	0.0597	0.09791	0.10293	0.11835	0.05066	0.08804	0.09294	0.08318	0.01212	0.01624	0.03743	0.05066	0.04179	0.05516		302.293	0.07839	0.07839	0.05516	0.10293	0.10293	0.0597	0.03743	0.0597	0.09294	0.07839	0.05066	0.07364	0.04179	0.07839	0.0643	0.0462	0.05516	0.05066	0.05066	0.0462	0.05066	0.05066	0.02459
303.085	0.10146	0.1107	0.13966	0.11539	0.09241	0.1549	0.08355	0.14468	0.12014	0.07918	0.11539	0.09691	0.11539	0.1107	0.12979	0.12494	0.10605	0.07918	0.07486	0.07058	0.07918	0.04576	0.10605	0.07058		303.085	0.09691	0.14468	0.1601	0.11539	0.17609	0.1347	0.09691	0.1107	0.08796	0.12979	0.14468	0.07918	0.10146	0.12494	0.1107	0.07918	0.1107	0.09691	0.06215	0.08355	0.08796	0.07058	0.07918
303.877	0.07761	0.09691	0.10689	0.08715	0.092	0.07291	0.08715	0.10689	0.09691	0.07291	0.08235	0.07291	0.03707	0.08235	0.08715	0.06367	0.10187	0.07761	0.01609	0.04139	0.03279	0.06367	0.02436	0.08235		303.877	0.10187	0.06367	0.08235	0.092	0.08715	0.08235	0.04576	0.092	0.07761	0.05912	0.07761	0.08715	0.03707	0.05462	0.04576	0.092	0.04576	0.08715	0.04139	0.05462	0.05017	0.02856	0.05462
304.669	0.19033	0.20133	0.18494	0.1958	0.16914	0.17961	0.164	0.13918	0.13438	0.1157	0.11115	0.16914	0.16914	0.164	0.13918	0.14403	0.17434	0.164	0.12494	0.12029	0.12494	0.14894	0.1157	0.07639		304.669	0.18494	0.22419	0.1539	0.164	0.16914	0.16914	0.164	0.12029	0.15892	0.164	0.13918	0.1539	0.09779	0.13918	0.13918	0.13438	0.13438	0.14403	0.07223	0.12494	0.11115	0.1157	0.09779
305.46	0.13212	0.15694	0.15186	0.15186	0.13697	0.17788	0.16728	0.17788	0.13212	0.14684	0.11788	0.15186	0.12732	0.08636	0.11323	0.09959	0.13697	0.13212	0.07776	0.10409	0.12257	0.09959	0.09513	0.09073		305.46	0.15186	0.13697	0.14684	0.15186	0.15186	0.14188	0.10864	0.13212	0.11323	0.12732	0.12732	0.10409	0.10409	0.09073	0.10409	0.11323	0.09073	0.07776	0.05698	0.04893	0.12732	0.08636	0.11323
306.252	0.08961	0.12249	0.1476	0.1274	0.12249	0.14246	0.12249	0.13236	0.1034	0.08066	0.12249	0.11284	0.12249	0.11284	0.08961	0.1034	0.07625	0.11764	0.05485	0.08511	0.0425	0.04658	0.05905	0.06756		306.252	0.09416	0.14246	0.09875	0.1274	0.1034	0.15807	0.08961	0.10809	0.1034	0.09416	0.09416	0.1274	0.08066	0.05905	0.08511	0.07625	0.08066	0.09416	0.05905	0.05485	0.10809	0.07188	0.07188
307.044	0.11083	0.0676	0.11083	0.09593	0.09593	0.10084	0.0722	0.14223	0.09108	0.09593	0.1058	0.12104	0.09108	0.09593	0.08154	0.08628	0.08628	0.08154	0.0541	0.02413	0.05855	0.02829	0.0722	0.06305		307.044	0.1159	0.1159	0.09108	0.09593	0.10084	0.08154	0.09108	0.07684	0.08154	0.1058	0.08628	0.09108	0.07684	0.0722	0.03249	0.07684	0.0541	0.04969	0.09593	0.0722	0.05855	0.0541	0.08628
307.835	0.09312	0.13783	0.12749	0.15928	0.11242	0.11739	0.12749	0.09786	0.11242	0.12241	0.10752	0.08842	0.10752	0.10752	0.08378	0.07013	0.08842	0.11739	0.07463	0.03987	0.06568	0.06568	0.07013	0.04407		307.835	0.12241	0.10752	0.11242	0.13783	0.12749	0.08378	0.08842	0.11242	0.12749	0.11739	0.08842	0.07463	0.10752	0.06127	0.09312	0.07463	0.07013	0.12241	0.01158	0.06127	0.07463	0.05258	0.05691
308.626	0.1528	0.14246	0.08961	0.16879	0.1528	0.13738	0.11284	0.13738	0.11764	0.12249	0.1034	0.13738	0.10809	0.11284	0.10809	0.11764	0.12249	0.11764	0.10809	0.08961	0.09875	0.08511	0.09875	0.07625		308.626	0.1528	0.13236	0.11284	0.1274	0.18539	0.10809	0.1034	0.12249	0.13738	0.1274	0.11284	0.1274	0.11284	0.10809	0.08961	0.09875	0.10809	0.09875	0.1034	0.08961	0.1034	0.09416	0.1034
309.418	0.12749	0.07463	0.12241	0.10752	0.12749	0.10752	0.06568	0.08842	0.04407	0.09786	0.06568	0.08378	0.06568	0.07013	0.05691	0.06127	0.04831	0.06568	0.07463	0.0316	0.03987	0.02752	0.01158	0.03572		309.418	0.07463	0.06568	0.07463	0.10752	0.10752	0.11242	0.10752	0.12241	0.13263	0.07918	0.06568	0.09786	0.06127	0.06127	0.07013	0.02348	0.05258	0.03987	0.02752	0.04407	0.04407	0.01551	0.05258
310.209	0.1383	0.10966	0.1334	0.1334	0.09601	0.1143	0.1334	0.12374	0.09601	0.14327	0.10506	0.09156	0.10051	0.06995	0.10966	0.07846	0.10051	0.09601	0.06995	0.0616	0.04536	0.05748	0.06995	0.06995		310.209	0.1334	0.14327	0.10506	0.10051	0.12374	0.09601	0.10051	0.10506	0.09156	0.1383	0.1383	0.10051	0.1143	0.10051	0.07419	0.08715	0.05748	0.0534	0.0616	0.07419	0.0616	0.04936	0.04936
311	0.10166	0.10646	0.06947	0.06506	0.10166	0.09691	0.10166	0.10646	0.07843	0.08297	0.08757	0.06506	0.11622	0.10646	0.06947	0.04786	0.07843	0.09691	0.0521	0.03131	0.07843	0.03951	0.02727	0.03131		311	0.08757	0.09691	0.14688	0.08297	0.13642	0.10646	0.08757	0.11131	0.1262	0.10646	0.09691	0.07843	0.08757	0.0607	0.0607	0.07843	0.07393	0.08297	0.02727	0.03951	0.04786	0.06947	0.01148
311.791	0.11242	0.09312	0.08842	0.09312	0.08378	0.07013	0.08842	0.09312	0.09786	0.09786	0.06568	0.08378	0.09312	0.03572	0.07013	0.06127	0.07463	0.07918	0.0316	0.01158	0.0316	0.04407	0.03572	0.04831		311.791	0.11242	0.06127	0.08378	0.07463	0.07918	0.08842	0.07013	0.09312	0.07463	0.09786	0.04407	0.04831	0.05691	0.07013	0.06568	0.07918	0.04407	0.03572	0.0316	0.00383	0.04407	0.02348	0.03572
312.582	0.1107	0.10146	0.1347	0.1107	0.1707	0.12494	0.14976	0.10605	0.09241	0.08796	0.11539	0.09691	0.08796	0.10605	0.08355	0.10146	0.07486	0.11539	0.02996	0.06215	0.05799	0.0261	0.06215	0.03779		312.582	0.1347	0.1107	0.09691	0.14468	0.1107	0.12494	0.1107	0.09241	0.10605	0.07918	0.08355	0.12979	0.08355	0.06634	0.05799	0.06215	0.09691	0.10605	0.02996	0.04176	0.05388	0.05388	0.0498
313.373	0.1107	0.1347	0.12494	0.13966	0.12494	0.10605	0.10605	0.12979	0.14468	0.12979	0.09691	0.06215	0.07486	0.11539	0.09241	0.08796	0.07918	0.11539	0.06215	0.07486	0.06634	0.0498	0.0498	0.04576		313.373	0.09691	0.1549	0.1549	0.1347	0.12014	0.12014	0.10146	0.14976	0.10146	0.10146	0.12014	0.07918	0.07486	0.07058	0.08355	0.07058	0.09241	0.09241	0.03386	0.05799	0.01848	0.03779	0.03386
314.164	0.10706	0.15647	0.15647	0.12616	0.1213	0.1213	0.14613	0.10706	0.15647	0.1213	0.11651	0.1213	0.10242	0.1213	0.10242	0.08878	0.1213	0.11176	0.06695	0.09782	0.05024	0.05436	0.06695	0.05436		314.164	0.14105	0.13106	0.1213	0.12616	0.16706	0.11176	0.14613	0.09782	0.14105	0.1213	0.09328	0.09328	0.08878	0.09328	0.07123	0.09782	0.10706	0.10242	0.02633	0.05436	0.04616	0.07123	0.08432
314.955	0.14018	0.06446	0.08219	0.07769	0.03915	0.08219	0.07769	0.07769	0.06446	0.07769	0.07769	0.09598	0.11507	0.03507	0.04743	0.03103	0.07323	0.07769	0.00755	0	0.00376	0.01914	-0.00742	-0.02545		314.955	0.10067	0.07769	0.08673	0.06014	0.10542	0.09133	0.06882	0.08673	0.09598	0.06882	0.06446	0.06014	0.03103	0.03507	0.04743	0.04327	0.01914	0.05586	0.04327	0.03103	0.04743	0.04327	-0.00373
315.746	0.1213	0.10706	0.11651	0.10706	0.08432	0.09782	0.16173	0.08878	0.12616	0.10706	0.09782	0.11651	0.09782	0.05851	0.08878	0.10242	0.1213	0.11651	0.04212	0.05436	0.02247	0.01864	0.01109	0.00367		315.746	0.07555	0.10242	0.10706	0.1213	0.11651	0.11176	0.1213	0.09782	0.09328	0.06695	0.06695	0.03415	0.08432	0.03415	0.07991	0.06271	0.06271	0.06271	0.05024	0.03022	0.03812	0.01485	0.05436
316.536	0.11115	0.08482	0.09779	0.12029	0.05203	0.09342	0.08058	0.12029	0.08482	0.1022	0.07223	0.06404	0.09342	0.06404	0.06812	0.08058	0.09779	0.056	0.03652	0.02524	0.00706	0.04034	0.02896	0.02896		316.536	0.08482	0.10665	0.08482	0.11115	0.1022	0.11115	0.09779	0.0891	0.10665	0.08482	0.0891	0.1157	0.08482	0.06812	0.07639	0.06	0.05203	0.06812	0.02154	0.04034	0.01424	0.04034	0.00706
317.327	0.07463	0.08378	0.06127	0.03572	0.06568	0.05691	0.04831	0.07013	0.0316	0.08842	0.05258	0.04831	0.05691	0.05258	0.02348	0.05691	0.05258	0.02752	0	-0.02588	-0.00755	-0.01498	-0.03652	-0.01498		317.327	0.06568	0.07013	0.06568	0.06568	0.03572	0.07013	0.07463	0.0316	0.02752	0.04831	0.0316	0.03572	0.03572	0.00383	0.01551	0.03987	0.02348	0.01551	-0.033	-0.00755	-0.01864	0.01158	-0.03652
318.118	0.14752	0.09259	0.11464	0.10128	0.11464	0.12843	0.13312	0.0716	0.10128	0.11919	0.10128	0.13312	0.06753	0.0716	0.08831	0.06349	0.08831	0.08407	0.01773	0.05159	0.01413	0.02136	0.00349	-0.00346		318.118	0.09691	0.11464	0.11014	0.10568	0.13787	0.10128	0.11014	0.11014	0.08407	0.09259	0.08407	0.05552	0.04383	0.05948	0.06753	0.06349	0.0716	0.05159	0.02503	0.03621	0.00349	0.02872	0.04383
318.908	0.07536	0.0846	0.07536	0.07995	0.08929	0.09884	0.06185	0.06185	0.07081	0.02777	0.04876	0.05308	0.04876	0.04876	0.06185	0.00386	0.05308	0.03605	-0.02247	-0.0261	-0.03328	-0.02247	-0.0188	0.01169		318.908	0.0237	0.04876	0.1086	0.07536	0.0846	0.0846	0.05744	0.05308	0.05308	0.04448	0.07081	0.03189	0.05308	0.04448	0.03189	0.03605	0.03605	0.03189	-0.0261	-0.04034	-0.00383	-0.00383	-0.04383
319.698	0.1274	0.07625	0.11284	0.07625	0.08511	0.08066	0.09875	0.04658	0.05485	0.08961	0.06328	0.06756	0.05485	0.09416	0.0425	0.02656	0.03446	0.06328	-0.00367	-0.00367	0.01118	-0.02154	-0.02154	-0.02849		319.698	0.06756	0.09875	0.12249	0.11284	0.10809	0.08511	0.08511	0.09416	0.04658	0.04658	0.0425	0.05905	0.05485	0.05485	0.01498	0.01118	0.05905	-0.0073	-0.01802	-0.01802	-0.0109	-0.01448	-0.01448
320.489	0.10752	0.12241	0.10266	0.04407	0.08378	0.07918	0.07013	0.08378	0.07918	0.07013	0.07463	0.04831	0.06127	0.03572	0.07918	0.04831	0.04407	0.05691	0.00769	-0.01498	-0.03652	0.00383	0.00383	-0.00755		320.489	0.08378	0.09312	0.08842	0.10266	0.05258	0.07013	0.07918	0.06568	0.04407	0.07463	0.05258	0.05258	0.05258	0.04831	0.04407	0.04407	0.05258	0.03572	-0.01128	0.01948	-0.02588	-0.00379	0.01158
321.279	0.09133	0.06882	0.09133	0.03915	0.06014	0.06446	0.03103	0.06446	0.05162	0.03915	0.06014	0.05162	0.04743	0.03915	0.07323	0.02703	0.04327	0.03507	-0.04613	-0.03591	-0.01472	-0.04613	-0.03935	-0.00742		321.279	0.09598	0.08219	0.04743	0.05586	0.05586	0.10542	0.06014	0.07323	0.10067	0.07769	0.07769	0.00755	0.04743	0.03103	0.03103	0.01524	0.04327	0.03915	-0.01833	-0.03245	-0.04949	-0.01109	-0.05612
322.069	0.08796	0.1107	0.13966	0.07486	0.05799	0.08796	0.07486	0.07918	0.07918	0.06215	0.05388	0.08355	0.04576	0.03779	0.0261	0.07918	0.06634	0.05388	-0.00718	-0.01072	0	-0.01072	-0.01424	-0.02803		322.069	0.06215	0.09691	0.08796	0.07918	0.1107	0.09241	0.08796	0.04176	0.06215	0.09241	0.03779	0.0498	0.04176	0.01472	0.04576	0.03386	0.07918	0.00363	-0.01072	-0.01072	-0.01424	-0.00718	0
322.859	0.09046	0.06819	0.07255	0.05959	0.08141	0.08592	0.02679	0.06386	0.05959	0.06819	0.05115	0.047	0.05535	0.02679	0.06819	0.01897	0.01897	0.05535	-0.00736	-0.06215	-0.02172	-0.03219	-0.02524	-0.03219		322.859	0.047	0.08141	0.07696	0.06819	0.08592	0.03076	0.05115	0.04288	0.05959	0.07696	0.03476	0.03076	0.03076	0.01511	0.0388	0.01511	0.02286	0.01897	-0.06535	0	-0.02524	-0.02872	-0.011
323.649	0.08297	0.07393	0.09691	0.06506	0.08297	0.0521	0.01538	0.04786	0.02727	0.0521	0.02727	0.04367	0.01931	0.01148	0.01148	0.01148	0.02327	0.02327	-0.00376	-0.03621	-0.03621	-0.02209	-0.03967	-0.06315		323.649	0.0521	0.06506	0.05638	0.0607	0.0521	0.08297	0.06506	0.07393	0.06947	0.04367	0.04367	0.01538	0.03131	0.01148	0.01931	0.01148	0.02327	0.00379	-0.03967	-0.04651	-0.03621	-0.02566	-0.01485
324.439	0.13622	0.11831	0.1549	0.12717	0.12272	0.1549	0.07255	0.11831	0.10962	0.12717	0.07255	0.09691	0.11394	0.07652	0.08052	0.09275	0.06087	0.09275	0.03476	-0.00991	0.01014	0	-0.00991	0.01703		324.439	0.14546	0.11831	0.10534	0.14082	0.14546	0.08456	0.12717	0.13167	0.10962	0.11831	0.06862	0.07652	0.04206	0.07255	0.07255	0.06087	0.08052	0.06862	0.02404	-0.00663	0	0.02052	0.01014
325.229	0.12494	0.12935	0.12057	0.09119	0.12494	0.10774	0.12494	0.11625	0.11625	0.1338	0.08715	0.09939	0.07136	0.08315	0.05612	0.06367	0.06367	0.09527	0.01336	-0.00328	0.0202	-0.00976	-0.01615	-0.01297		325.229	0.10354	0.14745	0.09527	0.14745	0.09939	0.11625	0.09119	0.10774	0.07918	0.12057	0.07918	0.07918	0.10354	0.09119	0.0675	0.05988	0.05612	0.04869	-0.00976	0.00663	-0.00653	0.03067	0.01336
326.019	0.12608	0.13068	0.15932	0.07442	0.0952	0.12153	0.10817	0.0952	0.1038	0.08261	0.09097	0.08677	0.05073	0.12608	0.06241	0.05848	0.09097	0.1038	-0.04849	0.00689	0	-0.01014	-0.03292	-0.02005		326.019	0.15441	0.12153	0.09948	0.11258	0.10817	0.11258	0.13068	0.1038	0.11703	0.07442	0.08677	0.0785	0.07442	0.05073	0.05073	0.07442	0.03935	0.04311	0.0139	-0.01677	-0.01677	-0.01347	0
326.809	0.07507	0.12724	0.08334	0.09605	0.07507	0.1136	0.07099	0.06695	0.06695	0.08334	0.07099	0.09177	0.07099	0.04347	0.03591	0.06294	0.04729	0.01047	-0.0202	-0.01357	-0.04576	-0.03635	-0.03635	-0.02673		326.809	0.09177	0.10914	0.09177	0.08334	0.10474	0.07507	0.08753	0.08753	0.06294	0.06695	0.06294	0.06695	0.03967	0.04729	0.03219	0.03967	0	0.03219	-0.02996	-0.04264	-0.0169	-0.03317	-0.03635
327.598	0.14483	0.15398	0.11851	0.10592	0.12278	0.14483	0.09368	0.14033	0.12278	0.09772	0.12711	0.11427	0.08571	0.09368	0.10592	0.0702	0.08968	0.08571	0.01316	0.00653	0.0199	-0.01591	-0.01902	-0.01902		327.598	0.16806	0.15398	0.11851	0.13588	0.15398	0.11851	0.14033	0.12278	0.09772	0.11851	0.09772	0.09368	0.07789	0.04792	0.08968	0.0372	0.05522	0.0702	-0.02518	0.00325	0.0199	0.00653	-0.00643
328.388	0.13128	0.17609	0.16675	0.14424	0.14424	0.13556	0.11457	0.12704	0.11869	0.10646	0.09066	0.10646	0.07918	0.10245	0.0868	0.0868	0.09456	0.04997	0	-0.01848	0.00955	0.02261	-0.00625	-0.00934		328.388	0.14424	0.14424	0.15761	0.14865	0.15761	0.14865	0.09066	0.13128	0.07918	0.11869	0.09456	0.0868	0.09456	0.06433	0.09066	0.07542	0.07542	0.08297	-0.00314	0.00955	0.00955	0.00955	0.00955
329.178	0.08482	0.12029	0.1022	0.09779	0.11115	0.10665	0.09342	0.05203	0.10665	0.0442	0.07223	0.06404	0.07223	0.07639	0.056	0.07223	0.04034	0.02896	-0.04959	-0.03368	-0.03691	-0.05271	-0.04959	-0.05887		329.178	0.11115	0.12029	0.1157	0.08058	0.1539	0.0891	0.09342	0.1022	0.08482	0.056	0.04034	0.02154	0.06	0.03272	0.0481	0.05203	0.01424	0.00352	-0.03043	-0.06191	-0.03043	-0.01717	-0.02052
329.967	0.14158	0.16006	0.14613	0.15537	0.13708	0.11953	0.10682	0.11525	0.12822	0.12385	0.09447	0.14158	0.09043	0.05939	0.10266	0.07463	0.09447	0.08246	-0.02228	0.00328	-0.00325	-0.03752	-0.01603	0		329.967	0.14158	0.13263	0.16006	0.13708	0.11525	0.12822	0.09855	0.11525	0.12385	0.05939	0.12385	0.08246	0.07853	0.07853	0.04467	0.07463	0.07077	0.03395	0	-0.00969	-0.03451	0.00658	-0.01916
330.756	0.15862	0.11427	0.14033	0.16806	0.15398	0.11427	0.12711	0.09368	0.08178	0.12711	0.08178	0.09368	0.1018	0.1018	0.07789	0.08178	0.06265	0.05522	0.00325	-0.02211	-0.03725	-0.03426	-0.03126	-0.02211		330.756	0.11007	0.13147	0.11007	0.13147	0.11427	0.12711	0.11427	0.11851	0.10592	0.08571	0.04432	0.07403	0.06641	0.07403	0.08178	0.05522	0.05522	0.07403	-0.01902	-0.01591	-0.00643	-0.02211	-0.02211
331.546	0.14302	0.13442	0.12598	0.14302	0.15179	0.10959	0.08611	0.13442	0.11363	0.12598	0.08232	0.03581	0.07113	0.08611	0.06023	0.03921	0.07856	0.08994	-0.01835	-0.03596	-0.0062	-0.02725	-0.01535	-0.00927		331.546	0.12183	0.12598	0.14738	0.13869	0.12183	0.13442	0.11363	0.12183	0.08994	0.07483	0.07856	0.10959	0.06383	0.04264	0.06747	0.06383	0.06383	0.02244	0	0.00948	-0.01232	-0.01535	-0.02134
332.335	0.17324	0.17324	0.19507	0.16901	0.17324	0.16065	0.16065	0.13652	0.16481	0.13652	0.12494	0.15654	0.15246	0.12494	0.16065	0.10266	0.11739	0.07804	0.03883	0.00287	0.03262	0.01749	0.01158	0.01453		332.335	0.18621	0.16481	0.17324	0.20412	0.17324	0.15654	0.14045	0.12115	0.15246	0.14842	0.09548	0.13652	0.11739	0.10266	0.09906	0.08493	0.10266	0.06457	0.00287	0.04197	0.05151	0.02956	0.02048
333.124	0.14773	0.19935	0.191	0.16297	0.1828	0.17876	0.15528	0.1708	0.1828	0.15149	0.14773	0.15528	0.13301	0.13664	0.13664	0.12583	0.12583	0.16297	0.05383	0.05383	0.0361	0.04193	0.01079	0.01906		333.124	0.19515	0.19935	0.18688	0.16297	0.191	0.17476	0.19515	0.15911	0.15528	0.16297	0.12228	0.11877	0.144	0.11182	0.1294	0.11877	0.11528	0.12583	0.039	0.03321	0.06917	0.04487	0.06297
333.913	0.2264	0.18709	0.20412	0.1707	0.1707	0.19552	0.14342	0.1588	0.12857	0.11776	0.13966	0.11776	0.14722	0.13593	0.14342	0.11776	0.13224	0.13966	0.0166	0.04878	0.01379	0.02228	0.01943	0.00546		333.913	0.19128	0.20412	0.1707	0.18293	0.15104	0.17881	0.1707	0.1998	0.15104	0.1588	0.10375	0.12134	0.10032	0.09691	0.1549	0.10721	0.10375	0.08027	0.0166	0.01379	0.0368	0.01379	0.03386
334.702	0.22011	0.19072	0.17089	0.17479	0.18268	0.15192	0.1302	0.14093	0.15192	0.14823	0.14093	0.11974	0.1232	0.14456	0.15192	0.13375	0.15941	0.14823	0.00526	0.03542	0.02145	0.02421	0.04985	0.01059		334.702	0.18268	0.19892	0.15941	0.17089	0.17479	0.17872	0.20308	0.17872	0.15192	0.12669	0.10952	0.13732	0.1232	0.10284	0.10952	0.09626	0.09953	0.09953	0.01328	0.03827	0.05279	0.02698	0.05279
335.491	0.23334	0.24238	0.22888	0.1948	0.19892	0.22888	0.21579	0.20727	0.23334	0.18268	0.21151	0.15941	0.15192	0.14093	0.17872	0.14456	0.13732	0.15565	0.06175	0.04402	0.02978	0.04402	0.05279	0.02698		335.491	0.24238	0.22447	0.25632	0.22888	0.22011	0.18668	0.21579	0.22888	0.20727	0.18268	0.1163	0.15565	0.14093	0.11974	0.14823	0.1302	0.13732	0.1129	0.05874	0.04113	0.03827	0.03542	0.03259
336.28	0.21613	0.22021	0.22432	0.24119	0.23691	0.23268	0.18861	0.18861	0.20019	0.18482	0.17733	0.17363	0.18861	0.18106	0.17733	0.16997	0.16273	0.1486	0.06082	0.08116	0.05239	0.05239	0.05239	0.05518		336.28	0.20412	0.23691	0.24119	0.22021	0.23268	0.23268	0.21613	0.20412	0.17733	0.22021	0.1963	0.15561	0.16633	0.15209	0.14171	0.17733	0.11841	0.11197	0.06082	0.0782	0.07525	0.05239	0.06082
337.069	0.24304	0.24723	0.19561	0.21868	0.21085	0.19561	0.18452	0.17729	0.19189	0.19189	0.1395	0.16665	0.16665	0.16316	0.1428	0.15627	0.16316	0.17729	0.05867	0.03736	0.04523	0.03736	0.04523	0.03996		337.069	0.21475	0.19561	0.21475	0.20699	0.19937	0.20317	0.20317	0.18452	0.17017	0.16316	0.15627	0.14948	0.15627	0.1395	0.15627	0.10778	0.12335	0.11394	0.08109	0.05325	0.05867	0.06141	0.03996
337.858	0.25336	0.23237	0.2283	0.22426	0.2283	0.19698	0.23237	0.18949	0.18949	0.19698	0.19698	0.16777	0.20077	0.14374	0.20077	0.17132	0.17489	0.17489	0.05902	0.05356	0.06735	0.04549	0.0402	0.06178		337.858	0.21629	0.23237	0.21236	0.24908	0.20846	0.24484	0.21629	0.19322	0.19698	0.17132	0.17132	0.14374	0.18213	0.14709	0.15731	0.17489	0.14709	0.11155	0.04549	0.07016	0.05628	0.05902	0.0402
338.646	0.25668	0.23609	0.26951	0.20133	0.23209	0.2203	0.20133	0.17961	0.20133	0.18315	0.19763	0.21644	0.17609	0.15892	0.19033	0.16571	0.17609	0.1726	0.05733	0.06539	0.05467	0.0468	0.05733	0.0442		338.646	0.21644	0.22812	0.23609	0.2203	0.19763	0.21644	0.2203	0.22419	0.19763	0.20882	0.20506	0.16914	0.16571	0.15557	0.1623	0.17961	0.1623	0.11418	0.05203	0.07918	0.07639	0.0468	0.05467
339.435	0.26752	0.25481	0.21494	0.23045	0.1963	0.22652	0.24246	0.20366	0.22262	0.20738	0.18906	0.18548	0.18906	0.17147	0.17842	0.19266	0.19996	0.18548	0.04139	0.03631	0.08151	0.04396	0.05173	0.04653		339.435	0.259	0.20366	0.21494	0.23442	0.24246	0.25481	0.23045	0.21114	0.21114	0.19996	0.19266	0.19996	0.17842	0.15127	0.16463	0.15127	0.17147	0.11047	0.057	0.05965	0.05436	0.04913	0.03885
340.223	0.24761	0.2682	0.27243	0.23964	0.23571	0.20549	0.21658	0.21285	0.20185	0.20549	0.18412	0.19467	0.17044	0.19113	0.15393	0.16709	0.18761	0.19825	0.07152	0.04804	0.03552	0.06093	0.06619	0.03552		340.223	0.21285	0.264	0.24361	0.25165	0.25165	0.23571	0.23571	0.20185	0.19825	0.23571	0.17044	0.17382	0.15718	0.18066	0.16709	0.17723	0.14115	0.11967	0.06619	0.04299	0.05572	0.07421	0.05315
341.012	0.26943	0.28891	0.27712	0.24355	0.26564	0.26188	0.25815	0.25079	0.21913	0.23643	0.22253	0.21239	0.21239	0.21913	0.18332	0.20907	0.18962	0.20907	0.0833	0.08082	0.09081	0.07348	0.06626	0.06626		341.012	0.28101	0.28101	0.26188	0.28101	0.27326	0.27712	0.26564	0.23643	0.25815	0.21913	0.23643	0.21575	0.18962	0.18021	0.20248	0.17405	0.18332	0.13044	0.09081	0.08579	0.07348	0.06866	0.07348
341.8	0.27107	0.27942	0.26695	0.2278	0.25883	0.24693	0.20235	0.20947	0.18167	0.19189	0.19535	0.20947	0.19883	0.19189	0.15872	0.17831	0.18167	0.18505	0.06695	0.05926	0.04922	0.04184	0.02744	0.04184		341.8	0.23156	0.26695	0.28366	0.24693	0.24304	0.25483	0.23918	0.2278	0.22037	0.17499	0.19189	0.18167	0.16192	0.17499	0.1684	0.17168	0.13997	0.13089	0.05171	0.06695	0.04922	0.04428	0.06954
342.589	0.26041	0.25273	0.24144	0.23408	0.28025	0.21272	0.23775	0.24144	0.24893	0.23775	0.23408	0.21973	0.23408	0.19569	0.21272	0.23408	0.1793	0.18253	0.1028	0.05921	0.04956	0.06166	0.06166	0.05921		342.589	0.27621	0.28025	0.26431	0.23045	0.25655	0.25273	0.25655	0.24517	0.26041	0.22327	0.21621	0.18906	0.17609	0.18578	0.1635	0.17291	0.1635	0.13065	0.05921	0.05678	0.07158	0.06659	0.06412
343.377	0.29679	0.28025	0.26431	0.26041	0.26824	0.23045	0.24893	0.22327	0.20583	0.18906	0.21621	0.19904	0.21621	0.20583	0.16975	0.17291	0.20926	0.21272	0.07918	0.06659	0.06659	0.06412	0.04718	0.04956		343.377	0.2722	0.2722	0.2926	0.26041	0.30531	0.28432	0.25273	0.2722	0.21621	0.20926	0.21621	0.19236	0.18578	0.21973	0.19904	0.1793	0.18578	0.16662	0.06412	0.07663	0.06412	0.05195	0.05678
344.165	0.27776	0.30907	0.23465	0.26657	0.30503	0.25928	0.24855	0.24855	0.21461	0.22451	0.18312	0.22451	0.21461	0.22787	0.23125	0.21135	0.20174	0.21788	0.07601	0.09048	0.05742	0.06662	0.06662	0.062		344.165	0.2521	0.28538	0.28155	0.28924	0.28538	0.28538	0.27027	0.25928	0.23465	0.23465	0.20812	0.23125	0.22451	0.19544	0.20174	0.18617	0.20812	0.15094	0.09294	0.05516	0.0643	0.09048	0.07364
344.953	0.26056	0.27553	0.25326	0.27936	0.24965	0.26056	0.23207	0.23902	0.22523	0.22185	0.22864	0.21517	0.21187	0.2185	0.19256	0.24253	0.17408	0.19572	0.08693	0.08447	0.0606	0.05369	0.06762	0.06527		344.953	0.27553	0.27936	0.27936	0.27553	0.27553	0.27553	0.24965	0.28712	0.24608	0.23553	0.23902	0.23553	0.1771	0.19572	0.18322	0.18015	0.18631	0.16809	0.06527	0.08447	0.05828	0.06762	0.07476
345.741	0.30103	0.30879	0.2972	0.2572	0.3288	0.27493	0.2972	0.23026	0.24017	0.23026	0.24352	0.25374	0.22057	0.25031	0.24352	0.22378	0.22057	0.20798	0.09884	0.07765	0.05744	0.07536	0.06631	0.08694		345.741	0.33292	0.28592	0.28592	0.30489	0.2972	0.2972	0.27856	0.26775	0.2642	0.2642	0.2642	0.23354	0.21739	0.20798	0.23684	0.20489	0.20798	0.14999	0.10126	0.07308	0.10614	0.07765	0.10126
346.529	0.34054	0.30865	0.31641	0.26831	0.29354	0.27894	0.27894	0.24778	0.25452	0.24446	0.22819	0.21871	0.20639	0.21251	0.23139	0.23788	0.22185	0.22501	0.08757	0.07843	0.06288	0.07169	0.08297	0.07843		346.529	0.3283	0.3243	0.30103	0.31251	0.27182	0.29354	0.31251	0.31251	0.22819	0.24115	0.23462	0.2156	0.20944	0.22185	0.23139	0.19441	0.21251	0.18564	0.09222	0.06947	0.10646	0.07393	0.05638
347.317	0.31221	0.31221	0.29737	0.29373	0.33152	0.28655	0.27254	0.26911	0.24581	0.23619	0.2299	0.22369	0.23937	0.21455	0.24906	0.23303	0.23937	0.22369	0.08066	0.08288	0.06756	0.07845	0.06328	0.06972		347.317	0.29013	0.32759	0.29373	0.29373	0.27949	0.29737	0.29013	0.26911	0.23937	0.25897	0.23937	0.22062	0.23303	0.22062	0.21154	0.19107	0.2299	0.14503	0.07845	0.09188	0.08736	0.07845	0.05905
348.105	0.30279	0.32824	0.30991	0.28211	0.30279	0.27875	0.28211	0.25598	0.25916	0.29928	0.24968	0.26236	0.22834	0.23133	0.22538	0.24041	0.24348	0.23133	0.0895	0.09167	0.10044	0.08094	0.07673	0.06636		348.105	0.28211	0.31715	0.32824	0.332	0.32824	0.29579	0.32451	0.26559	0.26559	0.26559	0.26559	0.21951	0.23433	0.21085	0.22834	0.22538	0.20518	0.17785	0.10714	0.09603	0.08735	0.07673	0.06841
348.892	0.28724	0.30455	0.29754	0.31527	0.32999	0.28051	0.28724	0.2706	0.24523	0.24216	0.23609	0.25144	0.26412	0.25144	0.2301	0.22713	0.22419	0.23308	0.09126	0.08058	0.09342	0.09779	0.07223	0.07431		348.892	0.27388	0.28724	0.31891	0.30809	0.31891	0.29408	0.29065	0.28724	0.24832	0.25457	0.26412	0.23912	0.24523	0.24216	0.22419	0.2301	0.22127	0.14894	0.0956	0.06	0.09999	0.09999	0.09126
349.68	0.31231	0.28286	0.27931	0.26201	0.31231	0.24211	0.26885	0.24536	0.2325	0.23888	0.23888	0.21388	0.20785	0.21388	0.20785	0.20486	0.21388	0.20486	0.09046	0.07255	0.07918	0.05535	0.04084	0.047		349.68	0.30476	0.29004	0.30852	0.30103	0.29733	0.31231	0.27579	0.23568	0.30103	0.25527	0.22934	0.2262	0.22309	0.22934	0.19603	0.18737	0.22934	0.13369	0.09275	0.08366	0.07696	0.05535	0.08366
350.468	0.31193	0.30463	0.28691	0.30103	0.28001	0.27323	0.26987	0.26324	0.25028	0.25348	0.22545	0.25028	0.20772	0.21946	0.2346	0.20197	0.22545	0.21355	0.10051	0.08062	0.07419	0.07632	0.04536	0.04139		350.468	0.32312	0.30103	0.30103	0.29391	0.28691	0.29039	0.28691	0.26987	0.27323	0.25028	0.2471	0.23153	0.23769	0.21063	0.22848	0.2346	0.18792	0.14577	0.06575	0.07419	0.06367	0.08715	0.06367
351.255	0.34884	0.33412	0.33412	0.31293	0.33412	0.28945	0.2862	0.29603	0.27029	0.24598	0.26717	0.24598	0.24011	0.23146	0.24598	0.23432	0.26408	0.24895	0.10155	0.10795	0.1058	0.07684	0.10155	0.08492		351.255	0.3234	0.32694	0.3234	0.31988	0.3234	0.31639	0.30609	0.29936	0.30271	0.26408	0.2862	0.23721	0.25193	0.28297	0.24304	0.26101	0.22861	0.18541	0.12774	0.08696	0.07885	0.09733	0.10367
352.042	0.32526	0.32526	0.3182	0.33607	0.31471	0.27174	0.28452	0.25326	0.26861	0.25933	0.25933	0.23264	0.24136	0.23843	0.22978	0.21022	0.24136	0.23553	0.09987	0.07316	0.06723	0.06137	0.07717	0.09775		352.042	0.32883	0.3182	0.32172	0.31125	0.30782	0.28452	0.29768	0.25628	0.27808	0.27174	0.25628	0.25025	0.22693	0.24136	0.2241	0.23553	0.19414	0.18631	0.10842	0.07316	0.10412	0.06527	0.08734
352.83	0.29936	0.32694	0.33775	0.29936	0.3095	0.26408	0.28945	0.26101	0.25494	0.23432	0.22018	0.23146	0.22861	0.24895	0.22018	0.22578	0.23432	0.23432	0.09943	0.09108	0.07286	0.07484	0.07286	0.07885		352.83	0.32694	0.30271	0.30609	0.30609	0.31988	0.30271	0.29603	0.27976	0.27029	0.24598	0.23432	0.22578	0.23432	0.22578	0.22578	0.20647	0.2174	0.14146	0.10155	0.09315	0.08492	0.08492	0.07684
353.617	0.31973	0.31284	0.31973	0.29937	0.30605	0.28631	0.27676	0.2613	0.24345	0.2613	0.22074	0.26435	0.23195	0.21798	0.23195	0.22352	0.23766	0.24638	0.07225	0.06446	0.09236	0.08018	0.05681	0.06639		353.617	0.30605	0.34846	0.29607	0.31284	0.28631	0.29607	0.31973	0.29279	0.27992	0.25828	0.2613	0.25828	0.22912	0.2348	0.2348	0.21524	0.22631	0.16137	0.07818	0.08219	0.07029	0.09858	0.0842
354.404	0.31266	0.32982	0.34046	0.29614	0.34407	0.27403	0.29291	0.26791	0.27096	0.24716	0.23291	0.21106	0.23573	0.23291	0.23291	0.23291	0.27096	0.21913	0.09081	0.09081	0.06914	0.05776	0.06914	0.05963		354.404	0.35136	0.31266	0.28971	0.32634	0.31266	0.3093	0.30598	0.28337	0.28971	0.27712	0.28023	0.24716	0.26188	0.22459	0.25006	0.23573	0.20576	0.1852	0.10518	0.09896	0.08479	0.07494	0.07689
355.191	0.36536	0.32364	0.32364	0.31058	0.35455	0.28255	0.30103	0.27065	0.27065	0.28862	0.25058	0.24501	0.27065	0.22343	0.24778	0.27656	0.24225	0.27359	0.10047	0.09652	0.08873	0.08107	0.07542	0.07542		355.191	0.34054	0.3337	0.33711	0.31706	0.32364	0.33032	0.30419	0.31058	0.29478	0.27656	0.27359	0.24778	0.26482	0.24225	0.24225	0.23408	0.23951	0.18084	0.09652	0.10245	0.09849	0.0926	0.08107
355.979	0.34988	0.33631	0.36034	0.33966	0.34988	0.30412	0.33298	0.27999	0.26841	0.26841	0.25435	0.24342	0.23806	0.25435	0.27706	0.23806	0.27999	0.24342	0.11984	0.09041	0.09614	0.0755	0.08476	0.08103		355.979	0.35683	0.33631	0.34645	0.34304	0.3264	0.33966	0.32968	0.29796	0.28888	0.27706	0.28293	0.29189	0.25992	0.24613	0.25435	0.25159	0.23541	0.1715	0.12391	0.10194	0.09041	0.08476	0.08476
356.766	0.31044	0.31044	0.32005	0.32989	0.33995	0.2769	0.32331	0.30414	0.24576	0.2769	0.24576	0.25126	0.24576	0.24304	0.26818	0.2485	0.26531	0.25403	0.09885	0.07058	0.07241	0.09113	0.07609	0.07241		356.766	0.33657	0.31682	0.31682	0.29487	0.34679	0.29794	0.30414	0.29794	0.29182	0.28579	0.26531	0.26818	0.26531	0.21927	0.23764	0.23497	0.22705	0.173	0.11674	0.09691	0.1107	0.09691	0.06695
357.552	0.3445	0.32533	0.35776	0.32533	0.31606	0.30698	0.3544	0.29516	0.28366	0.27245	0.24304	0.25883	0.23282	0.2379	0.25883	0.23535	0.24824	0.24304	0.10851	0.10099	0.07918	0.10474	0.06523	0.06351		357.552	0.31606	0.37493	0.3445	0.30103	0.33163	0.3445	0.30698	0.30103	0.30103	0.32533	0.26969	0.27802	0.2379	0.24563	0.24046	0.2379	0.26152	0.19883	0.10099	0.10474	0.08633	0.11232	0.10851
358.339	0.3375	0.36027	0.37731	0.35037	0.34068	0.30103	0.35695	0.31585	0.28953	0.28109	0.2701	0.27556	0.24377	0.27282	0.2701	0.2647	0.2515	0.24633	0.11249	0.11628	0.09401	0.10686	0.07454	0.0904		358.339	0.35695	0.35695	0.35364	0.3375	0.33434	0.35037	0.35037	0.31285	0.29524	0.3312	0.30396	0.30103	0.2701	0.2701	0.27282	0.25673	0.24377	0.19092	0.11438	0.10686	0.09582	0.11819	0.09947
359.126	0.38192	0.36515	0.35862	0.349	0.36845	0.2789	0.32435	0.3184	0.31546	0.30674	0.2816	0.28432	0.2816	0.28432	0.27353	0.28706	0.27088	0.27353	0.11281	0.10191	0.11097	0.10914	0.09656	0.09302		359.126	0.37513	0.349	0.39582	0.33959	0.34271	0.32736	0.31546	0.31546	0.32137	0.30674	0.2982	0.30388	0.27353	0.26041	0.24268	0.26824	0.26041	0.18469	0.13354	0.12779	0.11465	0.13354	0.11465
359.913	0.36255	0.38516	0.3563	0.36255	0.38516	0.30377	0.35014	0.32634	0.29831	0.30103	0.27198	0.28232	0.31491	0.30103	0.27971	0.27198	0.29024	0.27712	0.1464	0.10973	0.10798	0.10275	0.12585	0.11861		359.913	0.36571	0.38185	0.36571	0.35014	0.3563	0.34709	0.32634	0.33807	0.32924	0.28494	0.30103	0.27712	0.28494	0.28758	0.27712	0.29831	0.27198	0.20576	0.14449	0.12403	0.10103	0.12403	0.12403
360.699	0.35567	0.36521	0.40919	0.36844	0.38496	0.33418	0.35253	0.30802	0.30242	0.30242	0.29689	0.28603	0.26766	0.27024	0.29965	0.29415	0.29689	0.2651	0.13006	0.1208	0.11533	0.12263	0.10994	0.0873		360.699	0.36201	0.36844	0.35882	0.36521	0.37827	0.35882	0.35253	0.34942	0.32528	0.32236	0.28872	0.27806	0.26766	0.27024	0.26002	0.26766	0.255	0.20774	0.13193	0.12263	0.10461	0.11533	0.12819
361.486	0.371	0.37405	0.35608	0.35315	0.38962	0.3445	0.38646	0.32494	0.31682	0.26389	0.30623	0.29845	0.29334	0.28579	0.27837	0.2833	0.30103	0.29334	0.13189	0.12322	0.13364	0.10804	0.10146	0.10309		361.486	0.37712	0.36497	0.36199	0.37712	0.35902	0.371	0.33882	0.34165	0.31682	0.31951	0.32494	0.29589	0.30103	0.2833	0.27349	0.29081	0.28829	0.22967	0.14613	0.12667	0.14073	0.13189	0.14073
362.272	0.40635	0.4031	0.40963	0.38719	0.40963	0.34268	0.39987	0.3288	0.35122	0.32069	0.32069	0.33154	0.28469	0.28716	0.29975	0.29215	0.31272	0.31009	0.17036	0.15545	0.14103	0.1375	0.09563	0.134		362.272	0.39348	0.40635	0.39348	0.39666	0.37486	0.37184	0.35701	0.38407	0.35122	0.36288	0.3288	0.30231	0.29467	0.28223	0.2972	0.28965	0.28469	0.2469	0.15545	0.15729	0.15729	0.14281	0.1375
363.059	0.38257	0.39211	0.40187	0.39534	0.37943	0.34926	0.37323	0.35218	0.31832	0.35513	0.28945	0.29714	0.30496	0.29714	0.29973	0.29456	0.30234	0.2819	0.14043	0.12104	0.1058	0.1058	0.11932	0.12625		363.059	0.38891	0.36711	0.37323	0.40187	0.34926	0.36108	0.36408	0.34926	0.32655	0.3076	0.33211	0.29973	0.27447	0.29973	0.26717	0.2819	0.24369	0.22359	0.12975	0.11932	0.12975	0.1245	0.12799
363.845	0.42312	0.41669	0.40721	0.37125	0.41351	0.34071	0.4041	0.37997	0.33274	0.34883	0.30472	0.30472	0.3147	0.31723	0.30968	0.31723	0.31723	0.32751	0.19039	0.16462	0.13359	0.12048	0.14199	0.13027		363.845	0.38588	0.40101	0.39187	0.39489	0.38886	0.36839	0.3571	0.38886	0.36271	0.34611	0.34883	0.30719	0.30968	0.32234	0.30968	0.29496	0.28306	0.24488	0.16821	0.15229	0.16284	0.16462	0.16821
364.632	0.3905	0.42906	0.40493	0.41985	0.41382	0.36836	0.48177	0.39621	0.37107	0.36567	0.31274	0.34474	0.33464	0.33714	0.34219	0.33966	0.34219	0.35247	0.18425	0.16865	0.16865	0.15855	0.13903	0.15194		364.632	0.42906	0.43531	0.43217	0.44165	0.41382	0.4229	0.402	0.402	0.36836	0.38486	0.33714	0.32722	0.32722	0.31992	0.31274	0.32234	0.32234	0.25922	0.19498	0.17379	0.15689	0.14222	0.16695
365.418	0.40952	0.44306	0.43056	0.40081	0.43366	0.34679	0.46251	0.4066	0.3676	0.37296	0.33923	0.35447	0.32451	0.33923	0.34679	0.35968	0.34174	0.33923	0.17495	0.15327	0.16148	0.15165	0.14203	0.15983		365.418	0.45268	0.41842	0.4066	0.42142	0.43056	0.42142	0.38388	0.3676	0.38388	0.35707	0.3623	0.33181	0.33923	0.31733	0.34426	0.31027	0.29423	0.26172	0.17324	0.19597	0.16648	0.17495	0.15983
366.204	0.40535	0.4382	0.429	0.41998	0.44761	0.37751	0.41407	0.39964	0.33882	0.36949	0.35645	0.34378	0.34629	0.35645	0.32906	0.37751	0.3488	0.3488	0.17609	0.17103	0.15458	0.16769	0.16603	0.16936		366.204	0.42296	0.44132	0.43511	0.394	0.40249	0.44132	0.38293	0.40249	0.36422	0.35902	0.33148	0.33636	0.31017	0.33636	0.34129	0.32906	0.31951	0.26836	0.19694	0.17609	0.15945	0.16109	0.16273
366.99	0.47165	0.43713	0.44016	0.44016	0.45248	0.37801	0.41365	0.39684	0.38331	0.35246	0.34508	0.36761	0.35495	0.35495	0.35246	0.33068	0.35745	0.35246	0.1772	0.17389	0.16253	0.15459	0.15933	0.15459		366.99	0.43713	0.44016	0.42231	0.44628	0.42231	0.41941	0.42524	0.43114	0.40237	0.34998	0.35495	0.34264	0.32366	0.32366	0.31674	0.32832	0.32598	0.27121	0.18726	0.17554	0.17225	0.1346	0.15616
367.776	0.43621	0.4537	0.44486	0.46271	0.44486	0.39533	0.45668	0.43336	0.39016	0.37008	0.36278	0.38505	0.35088	0.35323	0.3775	0.37254	0.37008	0.3652	0.19317	0.18991	0.18668	0.16934	0.1948	0.16168		367.776	0.43621	0.43907	0.4537	0.44486	0.43621	0.42492	0.43053	0.43336	0.41665	0.37254	0.35798	0.3775	0.37501	0.33025	0.32138	0.32358	0.33025	0.27563	0.19644	0.20141	0.20812	0.20141	0.18508
368.562	0.46791	0.47096	0.47096	0.43573	0.46489	0.43013	0.45593	0.44141	0.40841	0.3852	0.39536	0.3704	0.40577	0.37528	0.37283	0.37774	0.37774	0.38021	0.19674	0.18709	0.18709	0.19189	0.18077	0.17454		368.562	0.44427	0.47096	0.45006	0.43292	0.43292	0.42735	0.42459	0.40053	0.40841	0.37774	0.38021	0.3704	0.34679	0.33995	0.34909	0.34909	0.34222	0.28083	0.20828	0.19511	0.21332	0.17146	0.18709
369.348	0.42696	0.44854	0.44854	0.45131	0.45692	0.40639	0.4626	0.43761	0.40389	0.41399	0.37962	0.38917	0.38676	0.38676	0.38676	0.40389	0.38676	0.36341	0.2163	0.20353	0.17906	0.17462	0.17609	0.18656		369.348	0.4296	0.4626	0.42696	0.44854	0.43492	0.44578	0.44304	0.42172	0.4014	0.38917	0.37962	0.38199	0.37727	0.32847	0.37493	0.36341	0.33909	0.29613	0.21469	0.22614	0.19112	0.18505	0.18807
370.133	0.48472	0.48761	0.48472	0.48761	0.50837	0.43325	0.49638	0.45688	0.42315	0.40125	0.39888	0.40125	0.40602	0.38495	0.39888	0.41819	0.42315	0.41328	0.21191	0.21966	0.21038	0.21654	0.19241	0.215		370.133	0.4678	0.47618	0.43839	0.45958	0.44359	0.45688	0.44622	0.43581	0.44359	0.40125	0.41085	0.37814	0.38954	0.36924	0.36704	0.33942	0.35835	0.33126	0.2181	0.22437	0.22122	0.2181	0.19683
370.919	0.50252	0.50816	0.50252	0.50816	0.49695	0.43999	0.52259	0.49695	0.48066	0.43517	0.43999	0.41639	0.41181	0.41869	0.41639	0.41409	0.43757	0.44733	0.2551	0.25668	0.22746	0.21428	0.21573	0.22009		370.919	0.50816	0.49145	0.48873	0.478	0.47536	0.46496	0.45985	0.44487	0.43757	0.44981	0.39618	0.41181	0.41409	0.38322	0.39182	0.38322	0.38535	0.34649	0.25351	0.23497	0.23045	0.23195	0.23195
371.705	0.50635	0.50361	0.49818	0.50089	0.50361	0.45216	0.52032	0.49282	0.44019	0.44019	0.44733	0.4355	0.44019	0.4355	0.43085	0.44019	0.43085	0.40181	0.23814	0.24112	0.22789	0.21646	0.23519	0.24261		371.705	0.50361	0.49282	0.4849	0.49016	0.50089	0.48229	0.4797	0.45704	0.44256	0.43317	0.41721	0.39325	0.39325	0.39325	0.38073	0.37055	0.36456	0.35283	0.25322	0.25169	0.25169	0.24261	0.23963
372.49	0.48229	0.51468	0.51468	0.49818	0.50911	0.46948	0.50911	0.49549	0.4595	0.45704	0.41497	0.43784	0.44494	0.42855	0.45216	0.42625	0.43317	0.42398	0.25322	0.24864	0.23225	0.23814	0.21505	0.22213		372.49	0.49282	0.49549	0.50361	0.49818	0.46948	0.4797	0.4797	0.46696	0.44494	0.44019	0.40616	0.40181	0.39114	0.37663	0.38073	0.36456	0.3567	0.3414	0.25169	0.25785	0.24112	0.22789	0.22789
373.276	0.50032	0.50834	0.50834	0.49768	0.51651	0.44333	0.49506	0.50032	0.47712	0.4551	0.45035	0.44101	0.44101	0.43871	0.43641	0.44565	0.45035	0.45749	0.2483	0.24095	0.21962	0.23087	0.21411	0.22521		373.276	0.49506	0.50565	0.49245	0.47712	0.48728	0.46966	0.46475	0.45749	0.42961	0.43871	0.41414	0.41414	0.39502	0.39295	0.35723	0.36492	0.38273	0.35723	0.24241	0.22945	0.2395	0.22945	0.21686
374.061	0.52497	0.51463	0.51208	0.4779	0.55755	0.46404	0.54096	0.50453	0.485	0.44841	0.47556	0.46404	0.45282	0.47092	0.46632	0.45727	0.46177	0.44622	0.2622	0.27821	0.2292	0.25231	0.24265	0.21745		374.061	0.51463	0.51977	0.51977	0.51463	0.485	0.52236	0.47556	0.44841	0.44405	0.4291	0.42701	0.43121	0.40862	0.40068	0.39872	0.40662	0.39097	0.35414	0.26795	0.26363	0.26363	0.24953	0.23587
374.846	0.50606	0.54672	0.54407	0.50606	0.56301	0.50123	0.54407	0.50849	0.48475	0.4894	0.47111	0.47111	0.47788	0.48016	0.46225	0.44505	0.44085	0.46225	0.28179	0.26198	0.25649	0.24304	0.23777	0.24703		374.846	0.53103	0.53103	0.50606	0.49884	0.51587	0.47336	0.4894	0.49646	0.44716	0.44928	0.42446	0.43669	0.40289	0.4285	0.40673	0.40673	0.3953	0.3769	0.26755	0.25106	0.26476	0.25649	0.26755
375.632	0.53043	0.52538	0.5731	0.50336	0.54071	0.47787	0.57591	0.54071	0.52039	0.50098	0.47117	0.49392	0.47339	0.46896	0.48013	0.49159	0.47117	0.4824	0.27629	0.24229	0.25288	0.24623	0.25155	0.23067		375.632	0.5566	0.54071	0.55124	0.49861	0.51792	0.50336	0.50336	0.49626	0.46676	0.47563	0.4538	0.41318	0.42101	0.42101	0.41904	0.4017	0.40359	0.37073	0.27488	0.28199	0.27067	0.27067	0.25288
376.417	0.54338	0.57076	0.55068	0.53858	0.56312	0.5199	0.5458	0.52681	0.52219	0.50199	0.49116	0.48902	0.49546	0.5064	0.49116	0.5064	0.49546	0.48478	0.26209	0.26209	0.25832	0.26973	0.25088	0.25583		376.417	0.5458	0.5458	0.53383	0.53148	0.53858	0.54097	0.51535	0.4933	0.48268	0.48268	0.45623	0.45426	0.40595	0.4484	0.4239	0.40071	0.41484	0.3609	0.27621	0.28543	0.28677	0.27751	0.27751
377.202	0.56874	0.5614	0.5762	0.54241	0.56874	0.53095	0.5762	0.54708	0.51322	0.51978	0.52645	0.51105	0.50038	0.5154	0.52199	0.51758	0.50675	0.50038	0.27643	0.27018	0.27643	0.26524	0.27517	0.24605		377.202	0.53779	0.56874	0.53779	0.54241	0.5518	0.54009	0.51978	0.52421	0.48997	0.46594	0.45822	0.4679	0.4395	0.44689	0.41457	0.43043	0.39429	0.41457	0.2892	0.28791	0.2905	0.29837	0.28791
377.987	0.53549	0.5762	0.55898	0.54708	0.5762	0.47779	0.56627	0.5614	0.50462	0.5089	0.51758	0.53095	0.51105	0.51758	0.51978	0.4738	0.51322	0.52869	0.27895	0.27018	0.26037	0.27018	0.26647	0.25077		377.987	0.5518	0.51978	0.51978	0.52869	0.56383	0.51978	0.50675	0.48997	0.48587	0.45252	0.47183	0.44503	0.4395	0.41805	0.40771	0.42508	0.41113	0.36554	0.3037	0.27895	0.29311	0.28791	0.26037
378.772	0.5605	0.57214	0.58168	0.54692	0.59392	0.51681	0.5841	0.61165	0.5447	0.51267	0.51681	0.5252	0.52946	0.51889	0.51889	0.54692	0.5252	0.54249	0.27348	0.29289	0.27348	0.2515	0.25263	0.26062		378.772	0.5447	0.54249	0.54692	0.53376	0.54249	0.51681	0.52946	0.5005	0.50858	0.47523	0.48477	0.46589	0.43042	0.45135	0.43556	0.41371	0.39448	0.39291	0.3042	0.28065	0.28551	0.28307	0.27586
379.557	0.58969	0.58969	0.58969	0.55834	0.59908	0.51518	0.58738	0.58738	0.56928	0.55404	0.53932	0.5352	0.5291	0.54556	0.56487	0.53725	0.5605	0.56268	0.29451	0.28866	0.28175	0.26714	0.26936	0.28519		379.557	0.56707	0.5805	0.56268	0.5805	0.56268	0.54139	0.54767	0.54139	0.52109	0.49792	0.47593	0.46013	0.44992	0.46359	0.44158	0.44323	0.42857	0.39914	0.29569	0.30523	0.30163	0.29451	0.29451
380.342	0.56486	0.58026	0.59622	0.56056	0.59622	0.50633	0.61278	0.57802	0.5758	0.54999	0.55843	0.53968	0.52761	0.54377	0.55843	0.56486	0.54584	0.55843	0.28599	0.2826	0.28147	0.27256	0.26275	0.2606		380.342	0.54584	0.5758	0.58476	0.55209	0.57802	0.53968	0.53562	0.51587	0.5007	0.49699	0.45644	0.46666	0.44976	0.44645	0.43031	0.43509	0.42558	0.40416	0.29287	0.29635	0.30935	0.29287	0.27477
381.126	0.60492	0.59358	0.58036	0.55301	0.59135	0.5571	0.59808	0.60954	0.59135	0.57175	0.54493	0.5571	0.56963	0.56541	0.55097	0.56963	0.57389	0.56124	0.30046	0.2815	0.27716	0.26334	0.27179	0.26021		381.126	0.58472	0.55917	0.55917	0.56541	0.5571	0.54094	0.54293	0.51403	0.51032	0.48869	0.46143	0.44522	0.44842	0.4296	0.4565	0.44522	0.43423	0.39994	0.29705	0.30275	0.29705	0.27179	0.28699
381.911	0.60313	0.60746	0.58834	0.58011	0.62518	0.57403	0.61845	0.61182	0.62068	0.60099	0.58011	0.5842	0.56804	0.5842	0.57403	0.58834	0.60746	0.60746	0.31409	0.29149	0.29676	0.28524	0.271	0.27502		381.911	0.59886	0.59462	0.58215	0.57003	0.57807	0.55438	0.58215	0.55246	0.51229	0.50708	0.50881	0.47392	0.47552	0.45517	0.45517	0.45364	0.43427	0.4088	0.3086	0.3152	0.3097	0.31299	0.3152
382.696	0.59844	0.64397	0.60676	0.59844	0.64169	0.561	0.61953	0.61737	0.59639	0.60051	0.59639	0.57054	0.59639	0.60051	0.59435	0.6131	0.61523	0.60886	0.31742	0.30051	0.30363	0.28324	0.28624	0.28324		382.696	0.59639	0.63269	0.60258	0.60258	0.57442	0.59029	0.561	0.56289	0.52653	0.52133	0.49784	0.46636	0.49297	0.47557	0.45438	0.45438	0.46333	0.4258	0.31742	0.31742	0.30363	0.31527	0.29536
383.48	0.61962	0.61334	0.63902	0.61962	0.64345	0.5891	0.64123	0.63463	0.63463	0.59703	0.61334	0.61127	0.61962	0.62386	0.61127	0.59703	0.61542	0.63902	0.31231	0.29301	0.297	0.28807	0.28905	0.28807		383.48	0.59107	0.61752	0.5891	0.60307	0.60511	0.56988	0.59503	0.55328	0.54432	0.51353	0.50698	0.48788	0.48944	0.45637	0.45927	0.45637	0.45637	0.42698	0.32711	0.31439	0.31965	0.30408	0.297
384.265	0.58324	0.60921	0.60715	0.59107	0.61752	0.56242	0.60921	0.63902	0.61334	0.57746	0.60105	0.59503	0.61127	0.61542	0.59703	0.62814	0.61334	0.62599	0.30715	0.28807	0.28028	0.28513	0.27262	0.26417		384.265	0.57365	0.58131	0.57746	0.57938	0.59107	0.57746	0.58131	0.52865	0.52525	0.49101	0.47561	0.4741	0.46959	0.45205	0.45927	0.41761	0.43933	0.40586	0.30204	0.31965	0.30306	0.29102	0.28708
385.049	0.62956	0.62757	0.63558	0.60629	0.65626	0.58063	0.63558	0.63964	0.64373	0.63964	0.5988	0.6376	0.63964	0.61583	0.64373	0.63356	0.63156	0.65626	0.32063	0.31288	0.3062	0.29684	0.2987	0.3015		385.049	0.60066	0.60818	0.60629	0.5842	0.60253	0.59327	0.586	0.57182	0.53505	0.5147	0.4938	0.48945	0.49819	0.48514	0.45347	0.47247	0.45347	0.42519	0.32953	0.32953	0.32161	0.3081	0.29684
385.833	0.61821	0.64536	0.63351	0.62198	0.64938	0.59088	0.63743	0.6596	0.62964	0.64536	0.64938	0.63547	0.65344	0.65548	0.64137	0.65754	0.68079	0.66376	0.3219	0.31624	0.30421	0.29608	0.28809	0.29967		385.833	0.6126	0.60342	0.598	0.60891	0.59443	0.58388	0.58562	0.58042	0.53003	0.51495	0.5076	0.5047	0.48351	0.48076	0.45162	0.46595	0.46994	0.45034	0.3364	0.3219	0.32668	0.32001	0.3033
386.617	0.62839	0.64557	0.64949	0.61367	0.64949	0.59248	0.62466	0.64752	0.66346	0.64752	0.65942	0.63594	0.65542	0.65742	0.65742	0.65542	0.67373	0.67791	0.33018	0.31083	0.30635	0.30635	0.29404	0.28716		386.617	0.61548	0.60649	0.60118	0.63215	0.61186	0.60649	0.57227	0.56091	0.54209	0.52998	0.50958	0.49282	0.50392	0.46496	0.47536	0.44121	0.46883	0.43878	0.33587	0.32363	0.32363	0.31536	0.32178
387.402	0.62411	0.64449	0.63325	0.63883	0.66587	0.61872	0.64639	0.65021	0.67188	0.67391	0.63325	0.64449	0.66388	0.6619	0.65993	0.67188	0.6821	0.66786	0.32399	0.31858	0.31413	0.31147	0.30362	0.28832		387.402	0.63697	0.61162	0.61516	0.62051	0.60812	0.59949	0.58108	0.57944	0.55716	0.52865	0.51156	0.49244	0.48845	0.47412	0.45409	0.46776	0.45778	0.4234	0.33874	0.33594	0.32946	0.31858	0.31147
388.186	0.636	0.65799	0.64321	0.61677	0.67525	0.61848	0.65988	0.67721	0.68514	0.6733	0.68116	0.6733	0.66177	0.69732	0.69527	0.68315	0.69322	0.70563	0.33052	0.327	0.3166	0.2876	0.29406	0.29979		388.186	0.64685	0.64139	0.63244	0.61848	0.61848	0.62715	0.6083	0.576	0.54448	0.55031	0.52054	0.50972	0.4914	0.48378	0.47506	0.47878	0.44757	0.4605	0.34951	0.35136	0.33141	0.31745	0.31917
388.97	0.63778	0.64673	0.63425	0.6204	0.64673	0.60534	0.63425	0.67283	0.65773	0.66711	0.65959	0.67476	0.67476	0.68059	0.6945	0.69048	0.69856	0.69249	0.3271	0.31429	0.30267	0.29294	0.29294	0.29374		388.97	0.63601	0.60864	0.62554	0.61364	0.60534	0.59558	0.58919	0.56007	0.54838	0.51774	0.5006	0.49803	0.47794	0.47185	0.47306	0.47064	0.46584	0.42597	0.33322	0.33675	0.32537	0.32365	0.32022
389.754	0.6487	0.67778	0.63999	0.62809	0.66118	0.61651	0.65046	0.68537	0.71301	0.69115	0.69504	0.67778	0.70895	0.71506	0.71917	0.72542	0.70294	0.72753	0.32706	0.32623	0.31548	0.30739	0.29476	0.29632		389.754	0.63999	0.61164	0.63656	0.62642	0.64519	0.61164	0.60364	0.56139	0.54585	0.54585	0.51635	0.4863	0.4863	0.47673	0.4639	0.48029	0.46161	0.4265	0.33639	0.34855	0.34069	0.31958	0.32041
390.538	0.6332	0.63656	0.64856	0.61513	0.6332	0.60559	0.63656	0.65204	0.68288	0.67543	0.66992	0.68288	0.68477	0.69239	0.69239	0.72016	0.7021	0.71608	0.31733	0.32222	0.3125	0.3093	0.29753	0.29215		390.538	0.63656	0.6332	0.63826	0.62489	0.61353	0.60402	0.5841	0.55513	0.53328	0.51887	0.48539	0.48779	0.47829	0.46216	0.47246	0.46443	0.4369	0.44119	0.32716	0.32883	0.32551	0.31491	0.31977
391.321	0.60736	0.64891	0.64557	0.62287	0.65737	0.63245	0.65397	0.69672	0.69485	0.69299	0.65737	0.68019	0.70048	0.71585	0.71002	0.71781	0.72775	0.73383	0.34205	0.32422	0.30557	0.31402	0.29505	0.29728		391.321	0.63732	0.64891	0.62924	0.61196	0.63407	0.59682	0.5822	0.56805	0.53587	0.51076	0.49991	0.48702	0.49754	0.46561	0.47226	0.46342	0.46232	0.43382	0.33957	0.33629	0.32422	0.32422	0.32422
392.105	0.66196	0.66865	0.6457	0.63466	0.67203	0.65702	0.6473	0.69466	0.70369	0.68757	0.69645	0.71291	0.6911	0.72616	0.70552	0.74181	0.76012	0.71665	0.33519	0.34307	0.31609	0.31385	0.31163	0.30794		392.105	0.6489	0.63622	0.63311	0.62238	0.62848	0.61488	0.58751	0.59454	0.54751	0.53372	0.51324	0.49593	0.4982	0.48367	0.47174	0.46537	0.45393	0.43879	0.33911	0.34387	0.34787	0.32976	0.32515
392.889	0.64687	0.68638	0.63753	0.65003	0.69333	0.63294	0.65481	0.67448	0.71487	0.72043	0.71487	0.7112	0.71487	0.75333	0.74339	0.76556	0.7635	0.75737	0.34115	0.34742	0.33191	0.31254	0.314	0.30674		392.889	0.636	0.64845	0.65481	0.62091	0.6453	0.60491	0.62688	0.58263	0.56664	0.53027	0.52788	0.51958	0.48033	0.4814	0.47606	0.45532	0.46453	0.4533	0.34821	0.35218	0.3365	0.32736	0.33573
393.672	0.66706	0.67514	0.65598	0.63913	0.66866	0.63613	0.67351	0.69009	0.70733	0.72345	0.71801	0.74592	0.73081	0.73641	0.74784	0.76357	0.74592	0.78196	0.33213	0.35339	0.32844	0.31971	0.31399	0.30624		393.672	0.63316	0.64671	0.66069	0.65132	0.63464	0.62581	0.60034	0.57889	0.56221	0.5572	0.51232	0.51119	0.48618	0.4915	0.48408	0.45954	0.46154	0.45559	0.34644	0.35339	0.34721	0.33213	0.34111
394.456	0.64379	0.67904	0.69365	0.63794	0.67745	0.65121	0.65121	0.69531	0.69697	0.71916	0.70031	0.71741	0.71741	0.74812	0.75188	0.7595	0.7832	0.78523	0.35093	0.34497	0.33042	0.32052	0.30947	0.31843		394.456	0.65724	0.64085	0.64823	0.61392	0.63649	0.62647	0.60846	0.57203	0.56216	0.52702	0.50295	0.51047	0.48933	0.48522	0.47412	0.46819	0.47313	0.45464	0.34869	0.35546	0.34349	0.32122	0.32828
395.239	0.65773	0.64726	0.64139	0.62706	0.64874	0.65773	0.65471	0.68425	0.68104	0.72116	0.71941	0.72822	0.73359	0.77319	0.76731	0.76731	0.77915	0.77915	0.34182	0.33818	0.32322	0.31558	0.30404	0.29673		395.239	0.64874	0.62989	0.63994	0.62989	0.62565	0.62146	0.59186	0.58541	0.54858	0.50923	0.51247	0.48825	0.47117	0.47019	0.46433	0.44629	0.45856	0.44816	0.33746	0.3492	0.33242	0.33028	0.33099
396.023	0.65977	0.68268	0.678	0.6524	0.66727	0.64804	0.64086	0.69219	0.69865	0.71692	0.72032	0.73246	0.74676	0.7578	0.78471	0.77297	0.76913	0.79882	0.33983	0.33347	0.32444	0.31024	0.3156	0.31158		396.023	0.65094	0.66276	0.63802	0.64371	0.6352	0.60796	0.62547	0.5886	0.55461	0.54423	0.51985	0.49575	0.49169	0.48667	0.46051	0.47002	0.46146	0.46051	0.34918	0.358	0.32651	0.34268	0.33347
396.806	0.66448	0.65005	0.65433	0.63062	0.69016	0.63198	0.64161	0.69644	0.70602	0.71913	0.71417	0.73265	0.75375	0.7466	0.76841	0.77974	0.77593	0.78746	0.33919	0.34408	0.33437	0.31557	0.3039	0.29629		396.806	0.64161	0.65147	0.62389	0.64581	0.62122	0.61202	0.60557	0.57947	0.5447	0.52511	0.5084	0.50129	0.49035	0.47113	0.46925	0.45908	0.4438	0.44116	0.3476	0.35401	0.34478	0.32688	0.33027
397.589	0.65755	0.68651	0.65476	0.64106	0.68204	0.66319	0.63703	0.68801	0.69866	0.69255	0.71916	0.76689	0.76152	0.77784	0.77051	0.79866	0.78342	0.81045	0.33801	0.33734	0.33801	0.31576	0.30818	0.31576		397.589	0.6747	0.64376	0.65476	0.63436	0.6304	0.62257	0.60237	0.58781	0.54903	0.53296	0.50943	0.4957	0.49377	0.48427	0.45783	0.46317	0.45606	0.45695	0.35512	0.34682	0.34477	0.33868	0.334
398.372	0.64499	0.65878	0.67302	0.63031	0.6687	0.65183	0.64229	0.6818	0.68476	0.71398	0.72039	0.7436	0.75745	0.76633	0.76275	0.79031	0.78653	0.79603	0.34669	0.3379	0.31319	0.30941	0.29523	0.30816		398.372	0.64908	0.65878	0.629	0.64094	0.6264	0.60732	0.59143	0.57265	0.55686	0.51567	0.48833	0.50081	0.49404	0.4653	0.46351	0.4503	0.44257	0.44428	0.32084	0.34805	0.33991	0.32537	0.31319
399.155	0.66425	0.69867	0.66702	0.65068	0.684	0.65068	0.64935	0.68256	0.70925	0.71541	0.74592	0.74592	0.73932	0.77163	0.78965	0.77696	0.7915	0.79895	0.34699	0.33326	0.32309	0.31131	0.31809	0.31499		399.155	0.64935	0.63109	0.65202	0.63623	0.63237	0.61726	0.59436	0.5605	0.55404	0.53932	0.51518	0.48862	0.49232	0.46796	0.45499	0.45076	0.45076	0.46013	0.35301	0.35099	0.33198	0.33714	0.32687
399.938	0.65684	0.66881	0.65684	0.65423	0.67017	0.65947	0.63509	0.68252	0.70685	0.70391	0.73892	0.75507	0.75342	0.77355	0.79286	0.82642	0.80376	0.80931	0.34608	0.34672	0.33157	0.32055	0.32176	0.31275		399.938	0.65684	0.65816	0.64264	0.6326	0.63634	0.62279	0.60033	0.59008	0.56389	0.53918	0.51297	0.49724	0.47857	0.4691	0.47424	0.459	0.45158	0.46234	0.34225	0.35516	0.34672	0.33656	0.33095
400.721	0.65848	0.67156	0.67156	0.63466	0.69335	0.66628	0.6408	0.6796	0.70899	0.71189	0.74836	0.75154	0.76781	0.79341	0.8225	0.8225	0.82817	0.8225	0.33977	0.34288	0.32697	0.31337	0.31688	0.31629		400.721	0.66497	0.63957	0.64578	0.65335	0.6408	0.6274	0.61092	0.59952	0.55772	0.54463	0.52524	0.50306	0.48627	0.46265	0.47178	0.46183	0.45613	0.44417	0.36263	0.35745	0.34978	0.33363	0.32457
401.504	0.68075	0.68338	0.69272	0.66402	0.69543	0.68075	0.64427	0.6615	0.70642	0.72057	0.74726	0.76761	0.76921	0.79064	0.79404	0.81676	0.81141	0.82583	0.36425	0.34144	0.3337	0.33193	0.32784	0.31578		401.504	0.67424	0.659	0.64913	0.66025	0.63948	0.63473	0.62424	0.5763	0.56509	0.535	0.52848	0.50422	0.49301	0.49471	0.4698	0.4763	0.46338	0.46418	0.34385	0.36999	0.35672	0.34566	0.3481
402.287	0.66556	0.67841	0.66682	0.65431	0.6863	0.67065	0.635	0.68234	0.68897	0.70949	0.7123	0.75837	0.76949	0.7809	0.77925	0.80815	0.80118	0.81704	0.34594	0.34352	0.33456	0.3138	0.3138	0.30543		402.287	0.64214	0.66052	0.65308	0.64455	0.63031	0.62221	0.61202	0.59662	0.56941	0.55152	0.5169	0.50188	0.47658	0.47904	0.46445	0.46049	0.44574	0.45344	0.34776	0.362	0.34473	0.34473	0.33338
403.069	0.68023	0.68151	0.69844	0.65428	0.70244	0.67266	0.63435	0.67896	0.7092	0.73011	0.73877	0.7551	0.78485	0.78162	0.81679	0.82029	0.83641	0.82917	0.35145	0.34848	0.32933	0.32989	0.32481	0.31756		403.069	0.66768	0.64951	0.6591	0.65548	0.63896	0.62866	0.6131	0.59494	0.57952	0.54274	0.53084	0.51142	0.50627	0.48871	0.47262	0.46402	0.46248	0.48059	0.36295	0.36541	0.35145	0.34907	0.33389
403.852	0.68201	0.70332	0.68569	0.66403	0.70332	0.6919	0.65589	0.69948	0.71636	0.72708	0.73947	0.77587	0.76984	0.80735	0.83256	0.82569	0.83603	0.83256	0.36654	0.363	0.34574	0.3407	0.33736	0.32644		403.852	0.66639	0.67113	0.68569	0.65245	0.68569	0.64565	0.61628	0.59474	0.55372	0.54739	0.53851	0.51456	0.49266	0.47332	0.48173	0.46731	0.46881	0.47636	0.36125	0.37671	0.35775	0.34801	0.3407
404.635	0.67948	0.68433	0.6723	0.64583	0.69671	0.67827	0.63481	0.66876	0.69671	0.70558	0.73885	0.76891	0.76891	0.78862	0.80281	0.83958	0.83611	0.83438	0.3613	0.36188	0.35155	0.33161	0.33651	0.33269		404.635	0.66641	0.67587	0.66524	0.65714	0.65372	0.63156	0.61357	0.59134	0.55004	0.54382	0.50987	0.50743	0.49542	0.48527	0.49384	0.47763	0.46493	0.46199	0.37604	0.37544	0.36421	0.35099	0.34257
405.417	0.68025	0.68503	0.68987	0.66276	0.69477	0.69477	0.65371	0.68503	0.70598	0.72535	0.75682	0.76253	0.7554	0.79076	0.81118	0.82424	0.83092	0.84634	0.36059	0.36517	0.34602	0.33085	0.33513	0.3193		405.417	0.69723	0.67434	0.65259	0.66162	0.64815	0.63616	0.60806	0.5903	0.57509	0.5577	0.52737	0.50139	0.48896	0.48591	0.47022	0.47762	0.47613	0.47095	0.3623	0.36345	0.35718	0.36002	0.34712
406.199	0.68168	0.70188	0.68635	0.67362	0.70067	0.67936	0.66016	0.65795	0.70555	0.72179	0.74535	0.78179	0.76179	0.77598	0.80276	0.81998	0.84293	0.85487	0.37146	0.35309	0.35637	0.34073	0.32924	0.33599		406.199	0.69584	0.65795	0.66572	0.65795	0.65685	0.64924	0.60037	0.60424	0.56791	0.54954	0.53439	0.52619	0.51419	0.49262	0.4793	0.48665	0.46497	0.46851	0.37259	0.37603	0.36357	0.35637	0.34821
406.982	0.689	0.70298	0.68786	0.65274	0.69477	0.6913	0.64028	0.67215	0.69827	0.70893	0.72482	0.76385	0.7862	0.79782	0.82204	0.82673	0.83951	0.84769	0.37167	0.35436	0.35383	0.33976	0.34544	0.33517		406.982	0.6971	0.67215	0.67436	0.67993	0.65486	0.64543	0.63115	0.60773	0.57745	0.53929	0.52965	0.51868	0.50797	0.50272	0.49386	0.47385	0.46624	0.48018	0.38285	0.37778	0.36509	0.36892	0.35224
407.764	0.67652	0.68885	0.68208	0.65601	0.67985	0.69113	0.63947	0.66239	0.68999	0.70862	0.73689	0.74717	0.75636	0.78804	0.79235	0.80404	0.82687	0.83158	0.35551	0.35657	0.33945	0.33692	0.3354	0.33239		407.764	0.68096	0.68432	0.66669	0.65391	0.65707	0.63442	0.6129	0.58967	0.56505	0.53372	0.51276	0.50823	0.50301	0.49349	0.47434	0.46951	0.46001	0.4702	0.36029	0.37274	0.37164	0.35446	0.33844
408.546	0.68311	0.69422	0.67983	0.65963	0.6755	0.67875	0.62471	0.65963	0.67983	0.7091	0.69874	0.75576	0.75576	0.78526	0.79226	0.82444	0.80805	0.83056	0.37018	0.35756	0.35292	0.33485	0.3383	0.3383		408.546	0.67875	0.66486	0.67121	0.6755	0.6514	0.63933	0.62375	0.58972	0.57409	0.54361	0.53262	0.51439	0.49905	0.4969	0.48982	0.48562	0.47057	0.47872	0.36278	0.38208	0.36068	0.34631	0.35446
409.328	0.68031	0.69875	0.69434	0.65555	0.70884	0.67925	0.64367	0.66161	0.67503	0.73213	0.72033	0.74303	0.75422	0.78961	0.79927	0.80348	0.81636	0.82814	0.36879	0.37296	0.35152	0.35502	0.34657	0.34216		409.328	0.69654	0.68137	0.67819	0.66365	0.66263	0.63022	0.62179	0.60184	0.58703	0.53999	0.53464	0.53086	0.50034	0.50245	0.49132	0.46791	0.46791	0.47779	0.37981	0.38732	0.36211	0.35703	0.36621
410.11	0.68348	0.69418	0.67928	0.65486	0.70404	0.67615	0.63457	0.64799	0.64411	0.69635	0.69853	0.73384	0.75202	0.7775	0.78947	0.80039	0.79764	0.82165	0.35981	0.37356	0.3494	0.34405	0.33733	0.32978		410.11	0.6856	0.69635	0.67719	0.66791	0.67098	0.63268	0.60801	0.56978	0.57141	0.53917	0.53165	0.51485	0.4925	0.50214	0.47778	0.49318	0.47385	0.46738	0.38245	0.38298	0.36333	0.36536	0.35981
410.892	0.71755	0.70571	0.71538	0.66326	0.7036	0.68498	0.65374	0.63801	0.64719	0.68397	0.71321	0.73651	0.76599	0.78852	0.80958	0.79239	0.82328	0.84177	0.37345	0.38853	0.36464	0.35177	0.35036	0.33971		410.892	0.70254	0.68599	0.69834	0.67696	0.67201	0.62813	0.60817	0.56385	0.58104	0.55028	0.54585	0.52575	0.51398	0.5072	0.48557	0.47922	0.48685	0.49592	0.37642	0.39679	0.37692	0.35935	0.34989
411.674	0.69504	0.70651	0.67789	0.65197	0.70231	0.68588	0.62313	0.6077	0.63551	0.67102	0.70022	0.71505	0.72929	0.77878	0.78254	0.79661	0.82204	0.8193	0.37785	0.37538	0.36563	0.34723	0.33046	0.34446		411.674	0.7044	0.69197	0.6769	0.65571	0.67005	0.61879	0.58476	0.55172	0.56831	0.53932	0.54293	0.53077	0.49884	0.50147	0.46605	0.48088	0.47775	0.47712	0.37934	0.39608	0.37292	0.36467	0.34908
412.456	0.70163	0.70266	0.70369	0.66521	0.69048	0.69148	0.61785	0.60781	0.61616	0.64223	0.69958	0.72809	0.73248	0.77409	0.79777	0.7889	0.80814	0.82555	0.38349	0.3825	0.36655	0.34299	0.34888	0.34797		412.456	0.69958	0.68059	0.66996	0.66616	0.67573	0.61197	0.55712	0.53279	0.56007	0.54765	0.53769	0.52588	0.50975	0.50646	0.48599	0.49102	0.46943	0.48661	0.38895	0.40889	0.38945	0.3675	0.37325
413.238	0.70035	0.71239	0.70533	0.67818	0.68864	0.68576	0.60563	0.58923	0.58694	0.62765	0.69446	0.71751	0.72372	0.78531	0.78052	0.79381	0.81134	0.82694	0.38473	0.39099	0.37247	0.35694	0.35739	0.36009		413.238	0.70935	0.69348	0.69348	0.67072	0.66339	0.61365	0.55963	0.51869	0.54486	0.55891	0.54348	0.53732	0.50208	0.51545	0.48609	0.49156	0.4879	0.49401	0.37903	0.41699	0.39343	0.36739	0.37247
414.019	0.70757	0.70266	0.70364	0.66171	0.68357	0.66349	0.58165	0.55514	0.57071	0.60439	0.65906	0.70955	0.72161	0.75885	0.7701	0.80202	0.80944	0.817	0.38488	0.39055	0.3638	0.36202	0.35364	0.34843		414.019	0.70462	0.68638	0.6716	0.66528	0.64773	0.60987	0.53811	0.51029	0.51343	0.54214	0.51915	0.53478	0.50841	0.51155	0.4877	0.49009	0.48121	0.48533	0.38488	0.40753	0.38865	0.36695	0.3683
414.801	0.69633	0.71359	0.69073	0.66901	0.68611	0.6433	0.54806	0.52846	0.55547	0.58066	0.66113	0.7068	0.7195	0.74819	0.75783	0.78463	0.80226	0.79987	0.38371	0.39342	0.36666	0.3671	0.3494	0.36054		414.801	0.69821	0.68887	0.69073	0.67344	0.6367	0.61356	0.54077	0.49409	0.48591	0.52846	0.51155	0.51774	0.52402	0.51094	0.4836	0.49174	0.49292	0.49706	0.38097	0.41403	0.39202	0.37019	0.3671
415.582	0.7225	0.70823	0.70081	0.65791	0.68014	0.62811	0.53653	0.51381	0.53339	0.57956	0.64397	0.68811	0.70173	0.7567	0.74841	0.78146	0.78816	0.80655	0.38753	0.40627	0.38843	0.367	0.36276	0.36402		415.582	0.70265	0.67752	0.66889	0.6464	0.63046	0.59805	0.53089	0.48489	0.4668	0.51262	0.49052	0.51984	0.51561	0.50376	0.49565	0.50434	0.48713	0.49969	0.38932	0.41285	0.39384	0.3853	0.38043
416.364	0.72223	0.711	0.68762	0.66211	0.67553	0.64353	0.52818	0.49436	0.52276	0.57018	0.62117	0.66877	0.68326	0.73866	0.75165	0.77457	0.79203	0.78431	0.38484	0.40264	0.3879	0.36398	0.36523	0.35738		416.364	0.71846	0.66626	0.65474	0.6499	0.6388	0.58583	0.52396	0.48767	0.44208	0.48602	0.47461	0.50688	0.53368	0.49436	0.50057	0.50688	0.48878	0.50114	0.39588	0.42358	0.40951	0.39231	0.38093
417.145	0.6935	0.69702	0.67883	0.63991	0.6541	0.60923	0.51131	0.47801	0.48883	0.53868	0.58328	0.6525	0.6533	0.71141	0.73296	0.7417	0.76485	0.76589	0.3855	0.38984	0.3868	0.36609	0.36362	0.35508		417.145	0.69087	0.6721	0.64225	0.63529	0.62995	0.55241	0.4988	0.46331	0.41544	0.45008	0.44858	0.47641	0.50558	0.47535	0.48555	0.49936	0.48339	0.49601	0.3881	0.42009	0.39511	0.39291	0.3778
417.927	0.69375	0.70821	0.67492	0.65076	0.65076	0.60003	0.5091	0.4694	0.47695	0.52868	0.56073	0.6344	0.67652	0.71519	0.72677	0.75186	0.75474	0.78464	0.39272	0.40848	0.39356	0.38773	0.36713	0.36516		417.927	0.71256	0.67492	0.65764	0.60889	0.63733	0.54322	0.5042	0.46051	0.40632	0.42665	0.44608	0.4684	0.5304	0.48361	0.50312	0.50637	0.48155	0.51294	0.3944	0.43349	0.40848	0.39022	0.39189
418.708	0.7063	0.69881	0.66621	0.64092	0.63092	0.59113	0.4863	0.45271	0.44852	0.50281	0.52937	0.59762	0.65937	0.66774	0.71564	0.73946	0.74493	0.77143	0.39081	0.41333	0.40234	0.37682	0.37958	0.37213		418.708	0.69552	0.69306	0.64236	0.61976	0.61361	0.495	0.46362	0.44713	0.38396	0.39819	0.4211	0.45884	0.50917	0.47927	0.5167	0.50334	0.49863	0.5167	0.40401	0.43212	0.4129	0.39244	0.38879
419.489	0.7068	0.69224	0.65858	0.63564	0.62189	0.56551	0.46564	0.42511	0.42168	0.47039	0.49392	0.5667	0.62529	0.65784	0.70108	0.74369	0.74012	0.74638	0.40453	0.41786	0.39762	0.3944	0.3806	0.38138		419.489	0.69543	0.666	0.64767	0.61385	0.57817	0.47809	0.43248	0.40331	0.37214	0.38293	0.41031	0.43336	0.5036	0.482	0.50983	0.50001	0.48445	0.50826	0.40907	0.4458	0.41115	0.39002	0.392
420.27	0.7135	0.67353	0.65592	0.61939	0.6019	0.53224	0.4387	0.39046	0.3936	0.44001	0.45153	0.52687	0.61414	0.62338	0.67729	0.7168	0.72347	0.73625	0.40193	0.41577	0.40879	0.3889	0.37853	0.37475		420.27	0.69423	0.64738	0.6301	0.60509	0.5516	0.45741	0.38542	0.37213	0.35741	0.3531	0.39478	0.41784	0.4727	0.45559	0.50703	0.48272	0.47412	0.51945	0.40353	0.44485	0.42793	0.39913	0.39754
421.051	0.70448	0.67472	0.66127	0.60819	0.60695	0.51975	0.41083	0.36094	0.35504	0.40076	0.43374	0.49103	0.57896	0.60328	0.66267	0.71068	0.70448	0.72578	0.42193	0.43292	0.42637	0.40461	0.38869	0.38757		421.051	0.66901	0.62839	0.6119	0.59184	0.53355	0.45015	0.35264	0.34048	0.3592	0.33584	0.40771	0.41083	0.45446	0.4672	0.50539	0.48962	0.47621	0.51375	0.41279	0.44334	0.43168	0.40926	0.40693
421.832	0.68891	0.67031	0.62009	0.5888	0.5859	0.48773	0.37492	0.32598	0.32062	0.36336	0.39192	0.46183	0.56015	0.5706	0.64579	0.66961	0.67241	0.686	0.41193	0.43129	0.41581	0.4077	0.39899	0.38315		421.832	0.65381	0.61144	0.57677	0.54783	0.50653	0.4378	0.32188	0.29656	0.33236	0.3244	0.38715	0.39045	0.42607	0.4627	0.49235	0.47637	0.46531	0.49844	0.41426	0.44944	0.43129	0.41659	0.40313
422.613	0.67809	0.64645	0.61274	0.57315	0.55966	0.46498	0.34542	0.30486	0.29061	0.33012	0.36298	0.43445	0.52789	0.54195	0.62554	0.63682	0.64971	0.67047	0.41421	0.43366	0.42695	0.41043	0.39053	0.38838		422.613	0.6563	0.61094	0.54554	0.52006	0.5034	0.43088	0.29898	0.26857	0.31867	0.3199	0.37601	0.37986	0.4	0.44371	0.48332	0.45276	0.45904	0.50386	0.42305	0.44128	0.43525	0.42189	0.40295
423.394	0.66737	0.6338	0.58341	0.54784	0.52259	0.43492	0.32052	0.27253	0.26291	0.2933	0.34378	0.39513	0.46798	0.52404	0.58507	0.60322	0.61199	0.65091	0.40603	0.43807	0.41909	0.4075	0.39657	0.3937		423.394	0.65026	0.60612	0.53429	0.4924	0.49106	0.40824	0.28266	0.23153	0.28627	0.2993	0.35117	0.36367	0.36634	0.43374	0.45792	0.4361	0.45503	0.49964	0.41084	0.44808	0.43217	0.41607	0.40787
424.174	0.66126	0.63775	0.59586	0.54483	0.50757	0.41868	0.30901	0.24943	0.24673	0.28057	0.33133	0.38107	0.45548	0.50579	0.55766	0.57661	0.59314	0.64138	0.42899	0.4453	0.42417	0.41218	0.40472	0.39843		424.174	0.64688	0.58989	0.54	0.48922	0.48454	0.38915	0.2761	0.22524	0.2678	0.29401	0.33974	0.36793	0.35361	0.44569	0.44261	0.42899	0.46146	0.49309	0.4275	0.45985	0.44569	0.41723	0.42123
424.955	0.6345	0.61092	0.56177	0.5034	0.4796	0.3987	0.28409	0.21998	0.21478	0.24407	0.29073	0.35342	0.40492	0.47384	0.5272	0.53747	0.55532	0.60981	0.42415	0.44694	0.43001	0.41371	0.40353	0.40145		424.955	0.61148	0.56377	0.53371	0.46736	0.46018	0.35249	0.26425	0.19932	0.23151	0.26728	0.30906	0.35404	0.32267	0.42197	0.40736	0.40807	0.45625	0.48417	0.42964	0.45742	0.44771	0.43038	0.41443
425.735	0.62418	0.58152	0.55112	0.4923	0.46233	0.37803	0.2697	0.21616	0.2077	0.22546	0.29259	0.33307	0.37109	0.44493	0.49854	0.50574	0.54036	0.58304	0.43142	0.44308	0.43178	0.42041	0.41553	0.40492		425.735	0.5965	0.53121	0.50574	0.47447	0.42323	0.31263	0.26015	0.18429	0.20878	0.25103	0.28714	0.33164	0.31291	0.41208	0.38638	0.40289	0.4494	0.48329	0.41449	0.46388	0.45392	0.44087	0.42855
426.516	0.62083	0.56895	0.52869	0.47686	0.46463	0.36681	0.26912	0.20469	0.18922	0.21773	0.27274	0.30965	0.34196	0.42675	0.4509	0.47648	0.52435	0.56513	0.42952	0.45457	0.43795	0.43021	0.41583	0.40716		426.516	0.57865	0.50863	0.47609	0.47223	0.39575	0.29487	0.25867	0.19243	0.18386	0.23073	0.26056	0.31737	0.29768	0.39031	0.35817	0.39159	0.44799	0.47686	0.42399	0.48905	0.45827	0.43795	0.43231
427.296	0.60167	0.55104	0.48468	0.46089	0.44189	0.33279	0.24703	0.18821	0.17487	0.18861	0.23621	0.28567	0.31136	0.39357	0.40986	0.4394	0.48745	0.52908	0.42369	0.44512	0.44404	0.42198	0.41319	0.40787		427.296	0.57319	0.50239	0.43445	0.41824	0.35768	0.25953	0.23266	0.17159	0.14898	0.20446	0.21897	0.28467	0.2741	0.35679	0.33838	0.36962	0.42404	0.47109	0.42028	0.46239	0.45385	0.4313	0.43375
428.077	0.60455	0.55556	0.47305	0.44419	0.42465	0.32524	0.23943	0.18152	0.16653	0.18397	0.22859	0.2814	0.29147	0.37401	0.38081	0.41973	0.47601	0.49924	0.43062	0.45537	0.44454	0.43634	0.42729	0.41584		428.077	0.56139	0.50081	0.41423	0.38892	0.33963	0.25923	0.22546	0.17387	0.13734	0.19607	0.19743	0.26604	0.27435	0.33291	0.31488	0.36789	0.41941	0.47749	0.43129	0.47749	0.46502	0.44627	0.42895
428.857	0.57504	0.52887	0.45986	0.41502	0.39483	0.30054	0.22702	0.17299	0.15271	0.16451	0.201	0.25667	0.27172	0.3423	0.3499	0.38375	0.4453	0.47274	0.4299	0.45461	0.45114	0.43287	0.42046	0.41757		428.857	0.5406	0.48602	0.40404	0.3499	0.32568	0.23914	0.19541	0.1638	0.11272	0.16078	0.16594	0.22475	0.26022	0.29376	0.29112	0.35485	0.40311	0.47202	0.42793	0.48676	0.46805	0.44259	0.44428
429.637	0.55193	0.49701	0.44054	0.4014	0.36409	0.27388	0.19808	0.15167	0.13405	0.15047	0.17561	0.21916	0.23692	0.30079	0.3213	0.35442	0.41	0.43558	0.42356	0.46205	0.44389	0.43689	0.41783	0.41878		429.637	0.50777	0.44861	0.38998	0.33467	0.31552	0.22989	0.17165	0.14454	0.09208	0.13553	0.1352	0.19447	0.23484	0.25675	0.26847	0.33441	0.36999	0.45752	0.42613	0.47809	0.47124	0.44389	0.43888
430.417	0.53925	0.47448	0.44075	0.38949	0.34416	0.26903	0.19785	0.15116	0.13012	0.14937	0.16662	0.20518	0.23703	0.28674	0.29758	0.34314	0.38611	0.40738	0.44011	0.46969	0.45465	0.43193	0.42697	0.42605		430.417	0.47655	0.42666	0.40445	0.33409	0.32157	0.23524	0.15609	0.14629	0.09602	0.12195	0.13324	0.1809	0.23822	0.23306	0.26689	0.33185	0.3498	0.46935	0.43287	0.50033	0.47448	0.45861	0.45366
431.197	0.50192	0.45	0.41477	0.36358	0.32692	0.24919	0.17076	0.1327	0.11836	0.13285	0.13738	0.18364	0.20508	0.25697	0.27509	0.31923	0.35704	0.37292	0.43888	0.46274	0.45129	0.4395	0.42468	0.42075		431.197	0.45616	0.38689	0.38605	0.32042	0.30516	0.2236	0.1341	0.131	0.09287	0.09443	0.10828	0.15155	0.21396	0.20453	0.24737	0.31308	0.32018	0.46175	0.42834	0.4831	0.47179	0.45911	0.44711
431.977	0.49391	0.44261	0.39316	0.35323	0.3169	0.23883	0.16566	0.12211	0.11184	0.12431	0.12756	0.16388	0.1953	0.22414	0.25682	0.30004	0.33183	0.33088	0.43986	0.47239	0.45566	0.44537	0.43683	0.43232		431.977	0.45947	0.37706	0.34337	0.31553	0.28189	0.21698	0.12123	0.115	0.08643	0.08562	0.09915	0.12831	0.20352	0.18418	0.23616	0.28679	0.29109	0.45947	0.43925	0.48775	0.47701	0.45851	0.45221
432.757	0.47897	0.42963	0.3678	0.32475	0.30201	0.22279	0.14313	0.10714	0.08907	0.10451	0.10894	0.14267	0.17892	0.20315	0.23472	0.27424	0.29319	0.29833	0.43491	0.46483	0.45514	0.44627	0.42673	0.43109		432.757	0.449	0.37237	0.31569	0.30419	0.25588	0.19171	0.09821	0.0892	0.08155	0.07262	0.08378	0.11568	0.18319	0.16729	0.21739	0.26917	0.25354	0.44809	0.43491	0.49527	0.47604	0.46452	0.45206
433.537	0.45158	0.42016	0.34316	0.31499	0.29871	0.21279	0.13297	0.10209	0.08364	0.09717	0.09088	0.1324	0.15385	0.17895	0.21382	0.24835	0.27618	0.2732	0.44358	0.47114	0.46524	0.44623	0.44153	0.43891		433.537	0.42127	0.35978	0.2908	0.26827	0.2277	0.17483	0.09797	0.08634	0.08058	0.06251	0.0816	0.09757	0.15885	0.14564	0.21348	0.23672	0.22788	0.4392	0.44066	0.48706	0.48094	0.46278	0.45397
434.317	0.4405	0.38169	0.33593	0.29679	0.28383	0.2017	0.1139	0.08354	0.07236	0.08405	0.08153	0.11001	0.14698	0.16406	0.1989	0.22651	0.24291	0.24913	0.4368	0.46646	0.46222	0.44889	0.43765	0.43538		434.317	0.3847	0.34388	0.27085	0.24364	0.20418	0.14859	0.09103	0.06846	0.07298	0.05211	0.07212	0.0848	0.13933	0.13181	0.19335	0.21751	0.20718	0.42753	0.4405	0.4791	0.48004	0.46646	0.45417
435.096	0.42691	0.37022	0.33631	0.29486	0.27308	0.18429	0.12307	0.08463	0.06521	0.07261	0.07392	0.09912	0.13522	0.14589	0.18814	0.20581	0.22005	0.22845	0.4458	0.48105	0.46701	0.45456	0.4503	0.44889		435.096	0.36485	0.326	0.26599	0.22862	0.201	0.13921	0.09536	0.06208	0.07321	0.0536	0.07523	0.07595	0.12481	0.12843	0.18706	0.1914	0.18598	0.40624	0.43776	0.49025	0.49211	0.46409	0.46908
435.876	0.39523	0.33961	0.30241	0.27183	0.24813	0.17481	0.11854	0.07035	0.05228	0.05969	0.06436	0.08068	0.11945	0.12824	0.16953	0.18968	0.19351	0.20665	0.44233	0.47702	0.47673	0.45678	0.4448	0.43825		435.876	0.35053	0.28915	0.26072	0.21145	0.19274	0.12153	0.08583	0.05061	0.06746	0.04576	0.06378	0.06861	0.10702	0.11351	0.16836	0.16215	0.1659	0.39695	0.43582	0.49547	0.49671	0.45819	0.45481
436.655	0.38851	0.33855	0.30304	0.25795	0.23361	0.16322	0.11096	0.06955	0.05741	0.05329	0.06365	0.08457	0.11059	0.12523	0.16253	0.16909	0.17619	0.19073	0.44338	0.48589	0.47579	0.45791	0.46093	0.4541		436.655	0.34758	0.26579	0.26124	0.2064	0.1937	0.11979	0.09406	0.05265	0.06036	0.04687	0.06476	0.07292	0.08947	0.11108	0.15593	0.14634	0.15009	0.38572	0.43551	0.50043	0.49563	0.47722	0.47182
437.435	0.3614	0.31362	0.26794	0.23613	0.2148	0.1516	0.10855	0.05207	0.04048	0.04256	0.04602	0.06222	0.08905	0.10203	0.13733	0.14256	0.1516	0.16914	0.43966	0.47241	0.46822	0.45967	0.44809	0.44809		437.435	0.33012	0.24704	0.23695	0.20029	0.17519	0.1048	0.08488	0.03964	0.04277	0.04319	0.05474	0.05636	0.06905	0.10239	0.12973	0.12491	0.13423	0.36227	0.4332	0.4958	0.48641	0.47213	0.45532
438.214	0.3498	0.31039	0.25372	0.22307	0.20183	0.14551	0.10595	0.05644	0.03753	0.04388	0.05342	0.06819	0.07708	0.0999	0.12681	0.13312	0.14359	0.1572	0.44821	0.48247	0.47611	0.45784	0.45836	0.44743		438.214	0.31796	0.2552	0.21759	0.19719	0.17673	0.11148	0.08259	0.04216	0.04418	0.04317	0.05269	0.06074	0.06605	0.09417	0.11541	0.11006	0.12681	0.34572	0.43427	0.49923	0.49519	0.47557	0.45968
438.994	0.3211	0.28757	0.23723	0.20882	0.19606	0.13134	0.09159	0.05091	0.03658	0.03268	0.04349	0.05856	0.0675	0.09004	0.11078	0.11241	0.12458	0.13995	0.44272	0.48566	0.47613	0.46235	0.45281	0.45077		438.994	0.27962	0.24618	0.19381	0.18285	0.15885	0.1109	0.07857	0.03414	0.03375	0.03717	0.04618	0.0503	0.04608	0.08509	0.09415	0.09181	0.11416	0.32736	0.42753	0.50021	0.49316	0.46813	0.46445
439.773	0.30386	0.26371	0.21886	0.19529	0.19198	0.12219	0.08665	0.04934	0.02879	0.02983	0.03678	0.04786	0.05391	0.07897	0.09579	0.09854	0.11386	0.12712	0.44305	0.48084	0.47898	0.46358	0.44995	0.4512		439.773	0.25554	0.2331	0.16797	0.17162	0.14706	0.1049	0.06615	0.03125	0.0271	0.03277	0.03534	0.04855	0.03841	0.07982	0.08226	0.07707	0.10333	0.30796	0.42815	0.49715	0.49743	0.47213	0.4677
440.552	0.28529	0.25019	0.22114	0.18937	0.18227	0.12491	0.08361	0.05031	0.03174	0.0267	0.03806	0.04619	0.05214	0.0766	0.09127	0.09137	0.10688	0.11754	0.44883	0.48631	0.4816	0.47286	0.46303	0.45124		440.552	0.24113	0.21308	0.164	0.15167	0.12297	0.10274	0.06093	0.03731	0.02189	0.03508	0.03018	0.04476	0.03359	0.0691	0.0697	0.07212	0.09264	0.30629	0.43274	0.50346	0.50318	0.47695	0.47362
441.331	0.27358	0.23915	0.20928	0.17993	0.17337	0.11003	0.07329	0.04422	0.02554	0.02778	0.03473	0.03996	0.04079	0.0653	0.07809	0.0788	0.09335	0.11025	0.4452	0.47906	0.4816	0.46756	0.46046	0.453		441.331	0.2312	0.18932	0.15352	0.13363	0.11428	0.09221	0.05173	0.03619	0.01375	0.0259	0.02279	0.03931	0.02867	0.06276	0.05889	0.06315	0.0855	0.29444	0.4309	0.5049	0.4977	0.48007	0.46978
442.11	0.26007	0.22045	0.20034	0.16548	0.16283	0.10529	0.06491	0.04103	0.02438	0.02116	0.03018	0.03859	0.03089	0.06645	0.06511	0.06761	0.08383	0.09654	0.45084	0.48479	0.48052	0.46507	0.45648	0.45577		442.11	0.22597	0.16888	0.15215	0.1167	0.09489	0.08133	0.04076	0.0358	0.01155	0.02464	0.01317	0.03089	0.02237	0.05552	0.04771	0.05996	0.07727	0.27928	0.42879	0.5036	0.49345	0.48277	0.4726
442.889	0.24057	0.21125	0.17825	0.15032	0.14644	0.09882	0.05536	0.03794	0.02667	0.02469	0.02658	0.03301	0.02572	0.05591	0.05674	0.06157	0.07863	0.08638	0.44306	0.48506	0.48062	0.47044	0.45561	0.45238		442.889	0.2195	0.15354	0.14814	0.10127	0.09659	0.07054	0.03626	0.03144	0.00326	0.01703	0.00843	0.02375	0.01585	0.04229	0.03608	0.04841	0.07246	0.27248	0.42694	0.49865	0.49205	0.47116	0.46592
443.668	0.22529	0.20504	0.17609	0.14662	0.13762	0.08985	0.05365	0.03731	0.02558	0.02115	0.02332	0.03397	0.02549	0.04585	0.04973	0.05644	0.0739	0.07918	0.44621	0.48964	0.48502	0.47358	0.46311	0.4574		443.668	0.19427	0.15007	0.13991	0.10762	0.09395	0.06042	0.0292	0.03388	0.00174	0.01595	0.00461	0.02642	0.01604	0.03585	0.03337	0.04964	0.07305	0.2696	0.43186	0.50785	0.50027	0.47998	0.46983
444.447	0.21093	0.19763	0.15856	0.13746	0.1321	0.09312	0.05664	0.0397	0.02797	0.02511	0.02683	0.03036	0.02888	0.05003	0.04659	0.05411	0.06864	0.07555	0.44961	0.49431	0.48882	0.47207	0.46326	0.46036		444.447	0.18401	0.14902	0.12496	0.10619	0.09474	0.0591	0.03243	0.03276	0.00317	0.01472	0.00449	0.02178	0.02105	0.03685	0.03119	0.04942	0.06443	0.27093	0.43053	0.50649	0.50748	0.48669	0.47574
445.225	0.19874	0.17903	0.14867	0.12595	0.12211	0.08141	0.04986	0.03045	0.02022	0.02109	0.01563	0.02373	0.01815	0.04101	0.03851	0.04394	0.05596	0.06823	0.44789	0.48758	0.48409	0.46661	0.46043	0.4578		445.225	0.15885	0.15039	0.10737	0.1009	0.08936	0.04867	0.02398	0.0276	0.0062	0.0079	-0.00318	0.0157	0.01492	0.02398	0.02414	0.04009	0.05354	0.26671	0.43055	0.50473	0.49917	0.48572	0.47334
446.004	0.1843	0.16165	0.14219	0.11655	0.11557	0.0725	0.04174	0.02738	0.01704	0.01821	0.01147	0.02127	0.02127	0.03163	0.03446	0.0419	0.05582	0.05514	0.44436	0.4889	0.48728	0.47124	0.46007	0.44961		446.004	0.15101	0.1311	0.09457	0.09757	0.08181	0.03878	0.02033	0.02143	0.00256	-0.0003	-0.00507	0.00475	0.01039	0.01301	0.01782	0.03332	0.04597	0.2556	0.4234	0.50996	0.49682	0.48362	0.47124
446.782	0.17459	0.15566	0.13511	0.10618	0.10939	0.0668	0.04718	0.02763	0.01466	0.01718	0.01027	0.02025	0.01413	0.02794	0.02896	0.03522	0.04262	0.04416	0.43906	0.48935	0.4817	0.4681	0.45595	0.45198		446.782	0.14362	0.11934	0.08457	0.08969	0.08136	0.03593	0.02187	0.01702	0.00118	-0.00526	-0.00823	0.000662	0.01542	0.00952	0.00794	0.02849	0.03906	0.25888	0.42789	0.50436	0.50015	0.48981	0.47092
447.561	0.1592	0.14427	0.12443	0.10171	0.10731	0.06295	0.04412	0.02142	0.01451	0.01125	0.00282	0.01332	0.01878	0.025	0.02668	0.03363	0.03999	0.03991	0.43932	0.4877	0.47914	0.46315	0.45691	0.45712		447.561	0.14177	0.09826	0.0829	0.07171	0.06647	0.03099	0.02363	0.01125	0.00311	-0.00223	-0.01187	-0.0013	0.0111	0.00442	0.01295	0.02822	0.02699	0.25777	0.42412	0.50534	0.50396	0.47655	0.47289
448.339	0.14635	0.13794	0.11908	0.09228	0.10287	0.06002	0.03746	0.01426	0.00754	0.01107	0.00504	0.01187	0.01361	0.02287	0.02295	0.02969	0.03432	0.03105	0.43253	0.49438	0.48244	0.4675	0.46134	0.45066		448.339	0.12346	0.0857	0.07526	0.0614	0.05559	0.03593	0.02109	0.00826	-0.00246	-0.00942	-0.0081	-0.00484	0.01071	-0.000775	0.01078	0.02788	0.018	0.24993	0.42067	0.4977	0.50531	0.48394	0.47333
449.118	0.13802	0.12489	0.10763	0.0843	0.09607	0.05868	0.03973	0.01313	0.00791	0.01157	0.00179	0.00742	0.01115	0.0154	0.01812	0.0296	0.03359	0.03041	0.43444	0.48517	0.48392	0.46928	0.46065	0.45278		449.118	0.11037	0.07718	0.07619	0.05196	0.04557	0.0392	0.02078	0.00714	0.00429	-0.00905	-0.01207	-0.00811	0.00422	-0.00662	0.007	0.02035	0.01676	0.248	0.42046	0.50364	0.49776	0.48162	0.47213
449.896	0.12514	0.11879	0.09177	0.07492	0.08409	0.0459	0.03559	0.00928	0.00503	0.00217	-0.00229	0.00305	0.00598	0.01108	0.01589	0.02039	0.02238	0.02025	0.4259	0.48834	0.48174	0.46173	0.45552	0.44448		449.896	0.09496	0.07388	0.06634	0.04455	0.03427	0.03114	0.01976	0.000743	-0.00128	-0.00988	-0.01507	-0.01107	-0.00283	-0.0073	0.00475	0.01073	0.01191	0.24409	0.41156	0.50986	0.4995	0.47868	0.46764
450.674	0.12026	0.11398	0.08869	0.06942	0.08176	0.05249	0.04038	0.01604	0.00627	0.0062	0.00404	0.00864	0.00957	0.01389	0.01908	0.02118	0.02172	0.02166	0.43545	0.48556	0.48835	0.46846	0.45569	0.45403		450.674	0.0883	0.07942	0.06631	0.04798	0.04223	0.03053	0.02466	0.00182	0.00937	-0.00656	-0.00713	-0.01132	-0.000518	-0.00885	0.0103	0.01289	0.00627	0.23996	0.41577	0.50919	0.50337	0.47868	0.47364
451.452	0.10519	0.09615	0.08075	0.06513	0.07047	0.04139	0.03563	0.00684	-0.000254	0.00114	-0.00285	-0.00019	0.00911	0.00917	0.01676	0.01373	0.01328	0.01472	0.41811	0.48268	0.48191	0.46142	0.45323	0.45107		451.452	0.08052	0.06631	0.04899	0.03632	0.0309	0.02859	0.0192	-0.000254	0.00427	-0.01288	-0.01344	-0.01313	-0.00423	-0.01078	0.000444	0.00485	-0.00335	0.23243	0.40485	0.50382	0.49659	0.48268	0.46733
452.23	0.09931	0.09123	0.07652	0.05775	0.06516	0.04309	0.02772	0.01077	0.000743	-0.00136	-0.00706	-6.2e-05	0.00267	0.00492	0.01236	0.01646	0.01294	0.00843	0.42457	0.48993	0.48066	0.46055	0.45171	0.44962		452.23	0.07453	0.06652	0.04131	0.03637	0.0303	0.02286	0.01345	0.000248	0.00198	-0.01063	-0.00997	-0.01304	-0.00572	-0.01208	0.00298	0.00504	0.000433	0.22818	0.41002	0.50689	0.49706	0.47786	0.46958
453.008	0.09439	0.08989	0.07784	0.05455	0.06505	0.03843	0.0316	0.01235	0.00249	0.00121	-0.000968	0.00182	0.00267	0.01024	0.01486	0.01649	0.01379	0.01192	0.42478	0.48132	0.48169	0.46741	0.45308	0.4574		453.008	0.07531	0.04984	0.03448	0.03877	0.03265	0.02488	0.01573	0.00249	0.00225	-0.0084	-0.00864	-0.0103	-0.00548	-0.00894	0.00353	-0.000727	-0.00296	0.224	0.40095	0.50625	0.50123	0.47332	0.46635
453.786	0.08318	0.08275	0.07641	0.05424	0.06714	0.03718	0.02761	0.0147	0.00108	0.00331	0.00066	0.00301	0.00042	0.00483	0.01223	0.01266	0.00793	0.01081	0.41632	0.48701	0.48978	0.46337	0.45886	0.45405		453.786	0.06952	0.04423	0.03159	0.03509	0.0325	0.01651	0.01595	0.00738	0.00313	-0.00477	-0.00323	-0.00885	-0.00808	-0.00625	0.0006	0.00126	-0.00108	0.21334	0.39884	0.50352	0.49858	0.48134	0.4688
454.564	0.07495	0.07587	0.06506	0.04527	0.06202	0.03151	0.02286	0.01322	-0.000716	-0.00611	-0.00375	-0.000358	-0.00487	0.00783	0.00978	0.01058	0.00698	0.00747	0.40891	0.4852	0.47796	0.46193	0.45404	0.45167		454.564	0.05343	0.03473	0.02532	0.02761	0.03022	0.01217	0.00789	-0.000179	-0.000298	-0.00558	-0.00752	-0.01166	-0.013	-0.01079	-0.00262	-0.0098	-0.0119	0.20357	0.39225	0.50441	0.5027	0.47314	0.45986
455.342	0.06553	0.06588	0.05414	0.03583	0.05618	0.02474	0.01336	0.00602	-0.00328	-0.00947	-0.01151	-0.00565	-0.00923	-0.00209	0.0012	0.000838	0.000479	0.00379	0.3989	0.48278	0.47611	0.4615	0.44586	0.44286		455.342	0.0435	0.02613	0.0212	0.01745	0.01658	0.00252	-0.000538	-0.00131	-0.00835	-0.00876	-0.01093	-0.01741	-0.02113	-0.01395	-0.00759	-0.01395	-0.01821	0.19149	0.38042	0.49757	0.48974	0.46989	0.45089
456.119	0.0641	0.06526	0.05043	0.0347	0.05354	0.0252	0.01317	0.0136	-0.00421	-0.00496	0.00094	-0.00275	-0.00263	0.00354	0.00466	0.00171	0.00159	0.00218	0.39894	0.48149	0.47601	0.45811	0.45158	0.44647		456.119	0.03565	0.02914	0.02445	0.01572	0.01933	0.00758	0.00206	0.00277	-0.00566	-0.00339	-0.00832	-0.00998	-0.01772	-0.01284	-0.00826	-0.01574	-0.0137	0.18215	0.38348	0.49799	0.49284	0.47129	0.45425
456.897	0.05766	0.05813	0.04558	0.03163	0.05213	0.01957	0.01325	0.00655	-0.00278	-0.00519	-0.00616	-0.000406	-0.00719	0.000174	0.00221	-0.00249	-0.00254	-0.00513	0.39178	0.48027	0.47348	0.45889	0.44656	0.44883		456.897	0.03151	0.02464	0.02061	0.00755	0.01283	0.00326	-0.000811	0.00105	-0.00765	-0.0053	-0.01167	-0.01365	-0.02183	-0.01252	-0.01117	-0.01901	-0.01449	0.17453	0.37675	0.4967	0.49037	0.46596	0.45573
457.675	0.05003	0.04748	0.04122	0.02369	0.04374	0.01908	0.01486	0.00824	-0.000228	-0.00256	-0.00814	-0.00165	-0.01171	0.00172	0.00172	-0.00358	-0.00341	-0.000399	0.39067	0.47394	0.47106	0.45384	0.44772	0.442		457.675	0.02873	0.02225	0.01563	0.00149	0.00894	0.0024	-0.000741	0.0016	-0.00932	-0.00545	-0.01487	-0.00859	-0.0222	-0.01404	-0.01282	-0.0169	-0.01635	0.16658	0.36718	0.4934	0.48495	0.46786	0.44756
458.452	0.04231	0.04658	0.03783	0.0229	0.04206	0.01932	0.01467	0.00585	-0.00106	-0.00511	-0.00787	-0.00511	-0.01164	0.00224	-0.000726	-0.0055	-0.000894	0.00146	0.39021	0.47417	0.4745	0.45462	0.44846	0.44068		458.452	0.02937	0.02108	0.01013	0.00523	0.00847	0.00224	-0.00384	0.00489	-0.01349	-0.00539	-0.015	-0.0105	-0.02096	-0.01376	-0.01802	-0.02085	-0.01262	0.16261	0.36139	0.48856	0.48874	0.4638	0.44767
459.229	0.03866	0.04776	0.03534	0.02199	0.03836	0.01776	0.0142	0.00566	0.00191	-0.00494	-0.00185	-0.00272	-0.01035	0.00296	0.00213	-0.00397	0.000327	0.00153	0.38876	0.47554	0.46939	0.46016	0.44943	0.44288		459.229	0.02911	0.01828	0.01038	0.00538	0.00815	0.00296	-0.000709	0.00252	-0.01306	-0.00542	-0.01232	-0.00923	-0.02306	-0.01184	-0.0148	-0.01874	-0.01062	0.15459	0.35449	0.48997	0.48444	0.45953	0.45236
460.007	0.03885	0.04639	0.0378	0.01894	0.03612	0.01749	0.01577	0.00694	0.00429	-0.000907	-0.000747	-0.00107	-0.00982	0.000802	-0.00144	-0.0043	-0.00016	-0.00096	0.37864	0.47314	0.47632	0.45571	0.4486	0.44576		460.007	0.0241	0.00939	0.00456	0.00311	0.0083	0.00678	-0.000587	0.00316	-0.01045	-0.00319	-0.01583	-0.01019	-0.01784	-0.0133	-0.01717	-0.01809	-0.01019	0.15293	0.34665	0.48374	0.48799	0.45985	0.44845
460.784	0.03529	0.03856	0.03085	0.013	0.03586	0.01622	0.01392	0.00466	-0.00331	-0.00373	-0.0084	-0.00352	-0.01293	-0.000369	-0.00331	-0.00341	-0.000105	-0.0031	0.37236	0.46986	0.47439	0.45189	0.44906	0.44026		460.784	0.01267	0.0018	-0.0021	0.00227	0.00333	-0.00153	-0.00226	0.00116	-0.01497	-0.00975	-0.01579	-0.01226	-0.02029	-0.01548	-0.01988	-0.01893	-0.01533	0.1467	0.34039	0.4804	0.48024	0.45578	0.44288
461.561	0.03076	0.03558	0.02771	0.01214	0.03445	0.01268	0.01541	0.00317	-0.000363	-0.00474	-0.0049	-0.00474	-0.01186	-0.00109	-0.0052	-0.00862	-0.00104	-0.000829	0.36617	0.46275	0.47125	0.45558	0.44333	0.44118		461.561	0.00721	0.0027	-0.0074	-0.000829	0.00244	0.0013	-0.00129	-0.0032	-0.01528	-0.01131	-0.01643	-0.01136	-0.02164	-0.01528	-0.02065	-0.01772	-0.01166	0.14295	0.33224	0.47666	0.48071	0.45396	0.44118
462.338	0.02569	0.03369	0.02656	0.00878	0.0359	0.01408	0.01203	0.00169	-0.00107	-0.00214	-0.0074	-0.00755	-0.01349	-0.0029	-0.00871	-0.00765	-0.00382	-0.00544	0.36073	0.46887	0.46827	0.45161	0.4416	0.4371		462.338	0.00639	0.00375	-0.00199	-0.00372	0.00618	-0.000868	-0.00306	-0.00351	-0.0125	-0.00946	-0.01915	-0.01319	-0.02319	-0.01552	-0.0214	-0.01886	-0.01492	0.13782	0.32689	0.46677	0.47861	0.44415	0.43417
463.115	0.01955	0.02646	0.02341	0.00625	0.03386	0.01031	0.01186	0.00116	-0.00506	-0.00432	-0.00893	-0.00447	-0.01507	-0.00412	-0.00705	-0.00795	-0.00261	-0.00526	0.35544	0.45755	0.46735	0.44698	0.4379	0.43377		463.115	0.00299	0.00167	-0.00211	-0.01046	0.00177	-0.00561	-0.000756	-0.00676	-0.01477	-0.01287	-0.02193	-0.01604	-0.02178	-0.02202	-0.02049	-0.01909	-0.0172	0.13206	0.3102	0.46514	0.47301	0.44882	0.43254
463.892	0.01836	0.02332	0.01985	0.0085	0.02944	0.01082	0.01386	0.00247	-0.00456	-0.00324	-0.00781	-0.000148	-0.01252	0.000296	-0.00829	-0.0064	0.00133	-0.00353	0.34696	0.45715	0.46556	0.4514	0.43689	0.44013		463.892	0.0071	0.00282	-0.00138	-0.01027	0.00272	-0.000689	0.00113	-0.00728	-0.01085	-0.01267	-0.02096	-0.0169	-0.01472	-0.01733	-0.02072	-0.01936	-0.01419	0.13364	0.31044	0.45984	0.47252	0.45015	0.42968
464.669	0.01966	0.02669	0.01992	0.00755	0.03212	0.01339	0.0123	0.00291	-0.00375	-0.000869	-0.01229	-0.00145	-0.00771	-0.000772	-0.00433	-0.00461	0.000919	-0.00207	0.33965	0.45826	0.46343	0.45261	0.43966	0.43543		464.669	0.00544	0.00291	-0.00125	-0.01144	-0.00125	-0.00212	0.00369	-0.0048	-0.00766	-0.01219	-0.02103	-0.01454	-0.01765	-0.01992	-0.01659	-0.0157	-0.01177	0.13308	0.30108	0.45398	0.47294	0.44866	0.43189
465.446	0.01393	0.02096	0.01796	0.00318	0.02842	0.00574	0.00788	-0.00163	-0.00817	-0.00368	-0.01252	-0.0059	-0.01655	-0.00415	-0.0121	-0.00986	-0.00543	-0.00737	0.33548	0.45162	0.46066	0.44569	0.43291	0.42711		465.446	0.00168	-0.00548	-0.00727	-0.01535	-0.00609	-0.00831	-0.000718	-0.00995	-0.00901	-0.01623	-0.02137	-0.02114	-0.01489	-0.02128	-0.02201	-0.01835	-0.01867	0.12441	0.28944	0.45081	0.46891	0.44236	0.42993
466.222	0.01148	0.02293	0.01489	0.00104	0.02452	0.00585	0.00613	-0.000849	-0.0086	-0.00526	-0.00846	-0.00967	-0.0138	-0.0054	-0.00948	-0.00446	-0.00521	-0.00446	0.3251	0.44518	0.46168	0.44954	0.43183	0.42865		466.222	0.000472	-0.00665	-0.00943	-0.01385	-0.00721	-0.01133	-0.00254	-0.01082	-0.00883	-0.01435	-0.01899	-0.01885	-0.01549	-0.0225	-0.01984	-0.01622	-0.01316	0.12598	0.28764	0.44505	0.46442	0.43904	0.42149
466.999	0.01129	0.01761	0.01591	-0.00135	0.02501	0.00625	0.00677	0.00028	-0.00877	-0.00699	-0.01336	-0.0057	-0.01023	-0.00671	-0.00914	-0.00335	-0.0033	-0.00524	0.32293	0.44193	0.45636	0.44	0.43211	0.42201		466.999	-0.009	-0.01014	-0.01508	-0.01119	-0.0111	-0.01201	-0.00284	-0.00877	-0.00896	-0.01818	-0.02205	-0.02005	-0.01557	-0.02439	-0.02201	-0.01544	-0.01665	0.12618	0.28089	0.43312	0.45716	0.43223	0.41992
467.776	0.00721	0.01478	0.01611	-0.00238	0.01836	0.00647	0.00526	0.000826	-0.00925	-0.00424	-0.01073	-0.00993	-0.01274	-0.007	-0.00795	-0.00723	-0.00443	-0.00881	0.3152	0.43237	0.45231	0.44216	0.433	0.42329		467.776	-0.01046	-0.01055	-0.01959	-0.01336	-0.0102	-0.00943	-0.00633	-0.00759	-0.00601	-0.01447	-0.02221	-0.02143	-0.01792	-0.02719	-0.02312	-0.01818	-0.02064	0.12032	0.27375	0.42536	0.45701	0.43536	0.41713
468.552	0.00224	0.017	0.01603	-0.00254	0.02399	0.00649	0.00413	0.000224	-0.00784	-0.00489	-0.00968	-0.00718	-0.01038	-0.00709	-0.00986	-0.00374	-0.00599	-0.01056	0.30593	0.42325	0.45622	0.44065	0.42718	0.41948		468.552	-0.01143	-0.01304	-0.01949	-0.01042	-0.00872	-0.01021	-0.00621	-0.00599	-0.0067	-0.01082	-0.01881	-0.02163	-0.01399	-0.02222	-0.02107	-0.0158	-0.02112	0.12187	0.26423	0.41819	0.45418	0.43405	0.41562
469.328	0.00368	0.01462	0.0096	-0.00204	0.02152	0.0092	0.00716	0.00236	-0.00524	-0.00726	-0.01216	-0.01037	-0.01173	-0.00356	-0.00807	-0.00334	-0.0076	-0.01127	0.30422	0.42197	0.44611	0.43186	0.42532	0.41921		469.328	-0.00957	-0.01127	-0.01406	-0.01195	-0.00589	-0.01084	-0.00734	-0.00858	-0.00807	-0.01545	-0.0183	-0.02171	-0.01604	-0.02415	-0.01646	-0.0149	-0.01805	0.12307	0.26138	0.41105	0.45112	0.43292	0.41523
470.105	-0.000215	0.01112	0.00742	-0.00603	0.0181	0.00155	0.00164	-0.000258	-0.01143	-0.01046	-0.0141	-0.01113	-0.01059	-0.00928	-0.0097	-0.00692	-0.00899	-0.01377	0.29028	0.41142	0.44271	0.43223	0.41769	0.40657		470.105	-0.01235	-0.01327	-0.01618	-0.0173	-0.00869	-0.00941	-0.0097	-0.01059	-0.01117	-0.01414	-0.01792	-0.02059	-0.02129	-0.02569	-0.02113	-0.01866	-0.025	0.11857	0.2535	0.39895	0.44583	0.42875	0.4091
470.881	-0.00161	0.01053	0.00611	-0.00682	0.01936	0.000765	0.00238	-0.00017	-0.01107	-0.00966	-0.01637	-0.01185	-0.01408	-0.01136	-0.00991	-0.00728	-0.01127	-0.01519	0.28043	0.40691	0.43824	0.42494	0.41434	0.40962		470.881	-0.01218	-0.01674	-0.01772	-0.0223	-0.01074	-0.01082	-0.01032	-0.01152	-0.00887	-0.01404	-0.01927	-0.0225	-0.01572	-0.02759	-0.02089	-0.01975	-0.02439	0.12031	0.24305	0.39011	0.43847	0.42505	0.40464
471.657	0.000503	0.01016	0.00858	-0.00685	0.01934	0.00109	0.00671	0.00307	-0.00804	-0.00997	-0.01022	-0.00854	-0.01148	-0.01005	-0.00985	-0.00561	-0.01013	-0.01364	0.27626	0.39573	0.42994	0.41948	0.40744	0.40065		471.657	-0.01408	-0.01546	-0.01852	-0.01783	-0.0078	-0.00619	-0.00829	-0.00726	-0.00755	-0.01254	-0.02028	-0.01996	-0.01972	-0.02291	-0.01908	-0.01896	-0.02772	0.11812	0.24134	0.3826	0.43219	0.41948	0.40339
472.433	0.00157	0.01042	0.00865	-0.00494	0.02088	0.00575	0.00616	0.000497	-0.00612	-0.00624	-0.0107	-0.00953	-0.01082	-0.01038	-0.00403	-0.0075	-0.00896	-0.01239	0.26964	0.3908	0.4324	0.41895	0.40813	0.39788		472.433	-0.01484	-0.01404	-0.01779	-0.02288	-0.00832	-0.00543	-0.00913	-0.00738	-0.00795	-0.01256	-0.0156	-0.01886	-0.02201	-0.0253	-0.01719	-0.01735	-0.02323	0.11733	0.23462	0.37316	0.43128	0.42069	0.40089
473.209	-0.00188	0.00641	0.004	-0.00809	0.01866	8.2e-05	0.00479	0.000822	-0.00813	-0.0093	-0.01282	-0.00978	-0.01389	-0.00538	-0.00861	-0.00926	-0.01226	-0.01508	0.26509	0.3787	0.41952	0.41204	0.39878	0.39246		473.209	-0.02087	-0.0197	-0.0195	-0.02608	-0.01154	-0.00962	-0.00757	-0.00546	-0.0093	-0.01481	-0.01698	-0.02329	-0.01946	-0.02313	-0.01871	-0.02095	-0.02593	0.11148	0.22901	0.36679	0.42364	0.41236	0.39724
473.985	-0.00346	0.00828	0.0052	-0.01034	0.01722	-0.00165	0.00386	0.000687	-0.01077	-0.01117	-0.01069	-0.0114	-0.01598	-0.01046	-0.00832	-0.0105	-0.01348	-0.0166	0.25468	0.37334	0.41215	0.411	0.39707	0.39097		473.985	-0.01858	-0.02109	-0.0214	-0.02641	-0.01563	-0.00967	-0.00955	-0.00446	-0.01246	-0.01128	-0.01653	-0.02063	-0.02217	-0.02519	-0.01839	-0.02297	-0.02698	0.114	0.22676	0.35549	0.41571	0.41131	0.39657
474.761	-0.00573	0.00825	0.00645	-0.00961	0.01437	-0.000395	0.00509	-0.000237	-0.00829	-0.01096	-0.01161	-0.01246	-0.01548	-0.01096	-0.00705	-0.00895	-0.01349	-0.0167	0.25296	0.36367	0.40519	0.40539	0.39713	0.38527		474.761	-0.01746	-0.01988	-0.02363	-0.02104	-0.01395	-0.01015	-0.0076	-0.0044	-0.01521	-0.01365	-0.0141	-0.02007	-0.02018	-0.02382	-0.0181	-0.02408	-0.0271	0.10956	0.2195	0.34904	0.41034	0.41166	0.39213
475.537	-0.00612	0.00364	0.00589	-0.00968	0.0152	0.00203	0.00613	-0.00164	-0.00789	-0.00643	-0.012	-0.01231	-0.01405	-0.00643	-0.00842	-0.01242	-0.01178	-0.00995	0.25052	0.35775	0.40257	0.40653	0.39195	0.38075		475.537	-0.01747	-0.02198	-0.02228	-0.01889	-0.01329	-0.01208	-0.00704	-0.00458	-0.01041	-0.01079	-0.01698	-0.01848	-0.02206	-0.0238	-0.01848	-0.02261	-0.0256	0.1094	0.21705	0.34453	0.40395	0.40316	0.39032
476.313	-0.00716	0.00768	0.00291	-0.00974	0.0166	0.000825	0.00438	-0.00395	-0.00577	-0.00793	-0.01242	-0.01181	-0.01557	-0.00751	-0.00739	-0.01012	-0.00932	-0.0144	0.24283	0.35437	0.40325	0.39753	0.39082	0.38231		476.313	-0.01493	-0.0199	-0.02136	-0.02185	-0.01546	-0.01223	-0.00643	-0.00468	-0.01131	-0.01097	-0.01542	-0.01723	-0.02323	-0.0214	-0.01784	-0.02412	-0.02579	0.10506	0.21076	0.33189	0.39723	0.39421	0.38288
477.088	-0.00449	0.0047	0.00163	-0.00949	0.0185	-0.00225	0.00442	-0.00324	-0.00672	-0.00594	-0.0091	-0.00867	-0.0182	-0.00953	-0.00715	-0.01315	-0.01127	-0.0135	0.23536	0.34342	0.39161	0.39268	0.38811	0.38243		477.088	-0.01786	-0.01983	-0.02322	-0.01828	-0.0148	-0.01427	-0.0059	-0.00524	-0.01181	-0.00875	-0.01706	-0.01752	-0.02678	-0.01945	-0.01545	-0.02368	-0.02487	0.0996	0.20669	0.32611	0.39464	0.39494	0.38483
477.864	-0.00843	0.00518	0.0018	-0.01019	0.01388	-8e-05	0.00156	-0.00512	-0.00552	-0.00811	-0.01256	-0.01058	-0.01742	-0.00662	-0.01015	-0.01457	-0.01376	-0.01206	0.23309	0.33324	0.3847	0.39331	0.38509	0.37436		477.864	-0.02098	-0.02014	-0.02628	-0.02189	-0.0143	-0.01508	-0.00646	-0.00658	-0.01677	-0.01182	-0.01865	-0.0201	-0.02499	-0.01957	-0.02163	-0.02691	-0.02477	0.0986	0.20102	0.31306	0.38229	0.39045	0.3774
478.639	-0.01054	0.00328	0.0026	-0.01182	0.01734	0.000797	0.000757	-0.00242	-0.00361	-0.01	-0.01391	-0.00848	-0.01862	-0.00581	-0.00937	-0.01352	-0.01456	-0.01537	0.23144	0.33043	0.38413	0.38326	0.37962	0.37526		478.639	-0.02072	-0.01961	-0.01935	-0.02121	-0.01317	-0.01514	-0.00585	-0.00898	-0.01564	-0.00953	-0.01618	-0.01637	-0.02618	-0.01679	-0.0217	-0.02772	-0.02491	0.09463	0.19961	0.30826	0.3801	0.38442	0.37507
479.415	-0.00766	0.009	0.00493	-0.00832	0.01885	0.00201	0.00605	-0.00258	-0.0034	-0.00344	-0.00774	-0.00558	-0.01242	-0.00184	-0.00801	-0.01051	-0.01078	-0.01104	0.22992	0.32844	0.38108	0.38889	0.38516	0.37939		479.415	-0.02103	-0.0193	-0.01659	-0.01776	-0.00943	-0.0123	-0.00102	-0.00608	-0.01223	-0.00728	-0.01531	-0.01066	-0.02196	-0.01542	-0.01776	-0.02523	-0.02181	0.09596	0.19677	0.30178	0.37295	0.38316	0.37332
480.19	-0.00945	0.00522	0.00188	-0.01272	0.015	0.00246	0.00404	-0.00257	-0.00949	-0.0052	-0.01086	-0.00697	-0.01841	-0.0062	-0.01083	-0.01325	-0.01325	-0.01215	0.22698	0.32303	0.37715	0.38361	0.38107	0.37827		480.19	-0.02257	-0.02224	-0.0202	-0.0253	-0.0131	-0.01322	-0.00597	-0.01204	-0.01136	-0.01022	-0.01601	-0.01491	-0.02483	-0.01822	-0.02475	-0.0232	-0.0239	0.0914	0.19497	0.29154	0.36315	0.37455	0.36541
480.966	-0.01107	0.00239	0.00358	-0.01189	0.01799	0.000422	0.00378	-0.00237	-0.00821	-0.00814	-0.00885	-0.00806	-0.01738	-0.00776	-0.009	-0.01282	-0.00919	-0.01058	0.22525	0.31806	0.3725	0.3811	0.38267	0.37999		480.966	-0.01937	-0.02462	-0.02142	-0.02339	-0.01069	-0.01319	-0.00454	-0.01024	-0.01624	-0.0099	-0.01509	-0.01457	-0.02313	-0.01882	-0.0236	-0.02437	-0.02654	0.08836	0.19117	0.28509	0.36107	0.37097	0.36648
481.741	-0.01093	0.00411	0.000341	-0.01395	0.01281	-0.00193	-0.00174	-0.00389	-0.01048	-0.00658	-0.01295	-0.00911	-0.02231	-0.00516	-0.01185	-0.01332	-0.01288	-0.01541	0.22044	0.31571	0.37205	0.38052	0.38226	0.36991		481.741	-0.02151	-0.02364	-0.02721	-0.02593	-0.0134	-0.01468	-0.0093	-0.01251	-0.01592	-0.01629	-0.01963	-0.01508	-0.02414	-0.02057	-0.02374	-0.0261	-0.02385	0.08531	0.18946	0.2823	0.35106	0.3633	0.36138
482.516	-0.01124	0.00157	0.000149	-0.01528	0.00993	-0.00141	-0.00104	-0.00599	-0.01026	-0.00566	-0.01456	-0.0104	-0.01821	-0.00595	-0.01182	-0.01388	-0.01366	-0.00953	0.21811	0.3068	0.36669	0.38273	0.37933	0.37543		482.516	-0.02085	-0.0236	-0.0269	-0.02708	-0.0142	-0.01391	-0.00771	-0.01091	-0.01409	-0.01352	-0.02141	-0.01764	-0.02596	-0.01967	-0.02403	-0.02816	-0.023	0.08202	0.18481	0.2787	0.34963	0.36634	0.36256
483.291	-0.00924	0.0031	0.00281	-0.01265	0.01819	-0.000182	0.00259	-0.00225	-0.00653	-0.00657	-0.01166	-0.00735	-0.01356	-0.00286	-0.00416	-0.01123	-0.00617	-0.00981	0.22387	0.30744	0.36621	0.38274	0.38424	0.38134		483.291	-0.01651	-0.02111	-0.02159	-0.02263	-0.01381	-0.00999	-0.00721	-0.01098	-0.00667	-0.01243	-0.02145	-0.0143	-0.0219	-0.01791	-0.02322	-0.02583	-0.02121	0.08422	0.18712	0.27237	0.3464	0.3652	0.36117
484.066	-0.00725	0.00392	0.00118	-0.01309	0.01572	0.000717	0.00287	0.000824	-0.00784	-0.0047	-0.00977	-0.00367	-0.01527	-0.00371	-0.0103	-0.01382	-0.0071	-0.0111	0.22168	0.30807	0.36409	0.38167	0.39064	0.38279		484.066	-0.02148	-0.02315	-0.02481	-0.02237	-0.01676	-0.01093	-0.0083	-0.00932	-0.01009	-0.01142	-0.01961	-0.01295	-0.02359	-0.0171	-0.02417	-0.02261	-0.01916	0.08328	0.18322	0.26784	0.33962	0.36434	0.35817
484.841	-0.00911	0.00493	0.000141	-0.01218	0.01264	-0.000282	0.00372	-0.00173	-0.00818	-0.00526	-0.01036	-0.00669	-0.01488	-0.0032	-0.00915	-0.01111	-0.00877	-0.00742	0.21823	0.30482	0.36686	0.38318	0.38815	0.38343		484.841	-0.02346	-0.01966	-0.02419	-0.02091	-0.01543	-0.00981	-0.00905	-0.00863	-0.00835	-0.01464	-0.01902	-0.01505	-0.02198	-0.0173	-0.02222	-0.02161	-0.01933	0.08279	0.18258	0.26603	0.34065	0.36115	0.35688
485.616	-0.01231	0.0013	0.0007	-0.01003	0.0117	-0.000385	-0.000524	-0.000769	-0.00749	-0.00718	-0.01074	-0.00818	-0.01566	-0.00752	-0.01316	-0.01573	-0.01078	-0.00982	0.21712	0.29897	0.36363	0.38051	0.39045	0.38405		485.616	-0.02619	-0.02096	-0.02507	-0.02272	-0.02096	-0.01258	-0.01064	-0.01037	-0.00927	-0.0161	-0.02139	-0.0164	-0.02199	-0.02006	-0.02424	-0.02434	-0.02186	0.07957	0.18128	0.26062	0.33571	0.35969	0.36202
486.39	-0.00967	0.00557	0.0034	-0.01048	0.01731	3.5e-05	0.00802	0.0033	-0.00591	-0.0043	-0.00835	-0.00604	-0.01395	-0.00464	-0.00577	-0.00683	-0.00409	-0.0071	0.22372	0.3036	0.36433	0.3843	0.39096	0.38859		486.39	-0.02052	-0.0199	-0.02135	-0.01794	-0.01528	-0.00927	-0.00974	-0.00556	-0.00706	-0.01025	-0.02247	-0.0125	-0.01824	-0.01804	-0.02453	-0.02069	-0.01602	0.08327	0.18405	0.25871	0.33301	0.36162	0.36561
487.165	-0.01017	0.00868	0.00685	-0.00966	0.01908	0.00465	0.01002	0.0057	-0.00878	-0.00183	-0.00861	-0.00248	-0.01017	-0.00279	-0.00634	-0.00753	-0.00327	-0.00429	0.22354	0.30276	0.36718	0.38633	0.39636	0.39455		487.165	-0.01927	-0.01682	-0.01662	-0.01593	-0.01101	-0.00539	-0.00539	-0.00292	-0.0033	-0.0107	-0.01692	-0.01202	-0.01649	-0.01499	-0.02131	-0.01586	-0.01279	0.0835	0.18946	0.26015	0.33752	0.3647	0.37017
487.94	-0.00873	0.00466	0.00515	-0.01002	0.0192	0.00543	0.0081	0.00232	-0.00386	-0.00286	-0.00748	-0.00615	-0.01026	-0.00338	-0.00704	-0.00502	-0.00262	-0.00652	0.2221	0.3011	0.36398	0.38706	0.39121	0.38774		487.94	-0.01663	-0.01816	-0.01803	-0.01646	-0.01093	-0.00877	-0.0054	-0.00321	-0.00321	-0.01235	-0.01676	-0.01231	-0.01288	-0.0152	-0.01988	-0.01285	-0.01369	0.08158	0.18207	0.25617	0.33282	0.36183	0.36655
488.714	-0.00772	0.00821	0.00534	-0.00755	0.0206	0.00332	0.01127	0.00597	-0.00227	-0.00172	-0.00521	-0.00347	-0.01092	-0.000792	-0.00422	-0.00261	0.0011	-0.00544	0.22457	0.30383	0.36637	0.39016	0.39424	0.39364		488.714	-0.01825	-0.01937	-0.0148	-0.0193	-0.00748	-0.00974	-0.00165	-0.00131	-0.00172	-0.00741	-0.01546	-0.01266	-0.01226	-0.0159	-0.0154	-0.0158	-0.01008	0.08421	0.18447	0.26032	0.33532	0.36414	0.37104
489.489	-0.00878	0.00653	0.00527	-0.01083	0.0162	0.00308	0.00723	-0.000517	-0.00398	-0.00732	-0.00878	-0.00667	-0.00979	-0.00477	-0.00806	-0.00725	-0.00695	-0.0105	0.21706	0.29371	0.36354	0.38518	0.3938	0.39176		489.489	-0.01685	-0.02343	-0.01801	-0.02287	-0.01231	-0.01228	-0.00776	-0.00542	-0.0033	-0.01244	-0.01668	-0.01671	-0.01432	-0.01972	-0.0215	-0.01794	-0.01418	0.08315	0.18506	0.25357	0.33368	0.3661	0.37101
490.263	-0.0074	0.00541	0.0052	-0.00918	0.01796	0.00565	0.00892	0.00358	-0.00527	-0.00456	-0.01109	-0.00716	-0.00945	-0.00747	-0.00955	-0.0014	-0.00256	-0.00693	0.22331	0.2966	0.36154	0.38975	0.39832	0.39304		490.263	-0.01715	-0.02121	-0.02199	-0.02157	-0.00878	-0.01162	-0.00409	-0.00109	-0.00541	-0.01115	-0.01478	-0.0156	-0.01252	-0.01896	-0.0181	-0.01292	-0.01514	0.08537	0.18509	0.25501	0.32699	0.36217	0.37741
491.037	-0.01106	0.00431	0.00514	-0.01106	0.01648	0.00424	0.00967	0.00184	-0.00437	-0.00349	-0.00853	-0.00893	-0.00595	-0.00508	-0.00602	-0.00346	-0.00332	-0.00605	0.22132	0.29582	0.35698	0.38226	0.39365	0.39611		491.037	-0.0183	-0.02123	-0.02239	-0.02214	-0.00846	-0.01116	-0.00386	-0.000986	-0.00642	-0.0085	-0.0142	-0.01614	-0.01348	-0.01951	-0.02003	-0.01225	-0.01374	0.08419	0.18149	0.25305	0.32814	0.36425	0.37364
491.812	-0.00826	0.00688	0.00378	-0.00888	0.01959	0.00337	0.00759	0.00195	-0.00338	-0.00388	-0.00898	-0.00654	-0.00796	-0.00631	-0.00634	-0.00331	-0.00298	-0.00849	0.22386	0.29156	0.35793	0.3848	0.3993	0.39595		491.812	-0.01797	-0.01858	-0.0224	-0.01974	-0.0075	-0.00941	-0.00107	-0.000202	-0.00351	-0.00769	-0.01167	-0.01564	-0.01069	-0.01871	-0.0172	-0.01314	-0.01324	0.08544	0.18595	0.25319	0.32982	0.36217	0.38066
492.586	-0.00882	0.00924	0.00491	-0.00982	0.01614	0.00361	0.00635	0.00388	-0.00313	-0.00456	-0.00947	-0.00607	-0.00869	-0.00571	-0.00424	-0.00567	-0.00437	-0.00895	0.2204	0.29656	0.36135	0.38875	0.39773	0.39822		492.586	-0.01902	-0.01912	-0.02277	-0.02022	-0.01275	-0.00982	-0.00352	-0.00106	-0.00541	-0.0097	-0.01528	-0.0169	-0.01195	-0.01544	-0.0148	-0.01095	-0.01419	0.0908	0.1895	0.25598	0.32849	0.36302	0.38003
493.36	-0.00781	0.00976	0.00513	-0.00765	0.01766	0.00513	0.00647	0.00458	-0.00129	-0.00309	-0.00663	-0.00155	-0.0053	-0.00245	-0.00507	-0.00142	-0.00171	-0.00701	0.22491	0.2965	0.3579	0.38627	0.39676	0.3983		493.36	-0.01976	-0.01781	-0.02037	-0.0192	-0.00911	-0.00996	0.00146	0.00194	-0.00376	-0.00641	-0.00996	-0.0126	-0.00746	-0.01647	-0.01235	-0.01053	-0.01005	0.08918	0.19164	0.25167	0.32921	0.36992	0.3836
494.134	-0.00732	0.00479	0.00732	-0.0076	0.01724	0.00453	0.00784	0.00324	0.000192	-0.00109	-0.00691	-0.00549	-0.00666	-0.00309	-0.00414	-0.00144	-0.00328	-0.00556	0.22102	0.29365	0.35583	0.38858	0.39584	0.39839		494.134	-0.01928	-0.01689	-0.01883	-0.01585	-0.01266	-0.00858	-0.00201	0.00456	-0.00303	-0.00546	-0.01145	-0.01625	-0.00955	-0.01932	-0.01452	-0.01195	-0.01489	0.09061	0.18915	0.25295	0.33288	0.36744	0.37953
494.908	-0.00797	0.00582	0.00615	-0.00728	0.01817	0.0055	0.00909	0.00194	3.2e-05	-0.00295	-0.00446	-0.00449	-0.0049	-0.00323	-0.0019	-0.00114	-0.00345	-0.00553	0.22534	0.29197	0.35374	0.3856	0.39631	0.39805		494.908	-0.01659	-0.01677	-0.01524	-0.01496	-0.01083	-0.00546	0.00281	0.00271	-0.00575	-0.00342	-0.00959	-0.01008	-0.00819	-0.01732	-0.01241	-0.01129	-0.01545	0.09177	0.19368	0.2534	0.33178	0.36863	0.38823
495.682	-0.00313	0.00962	0.00813	-0.00746	0.023	0.00865	0.0081	0.00498	0.00245	0.00073	-0.0012	-0.00329	-0.00304	-0.000824	0.000413	0.00162	-0.000634	-0.00658	0.22288	0.29283	0.35743	0.38695	0.40197	0.40037		495.682	-0.01343	-0.01601	-0.01491	-0.01208	-0.01137	-0.00209	0.00511	0.00485	-0.00511	-0.00259	-0.00705	-0.0091	-0.01115	-0.01564	-0.01115	-0.00664	-0.01396	0.09482	0.19189	0.25396	0.32796	0.3752	0.3906
496.455	-0.00236	0.01065	0.01152	-0.00596	0.02306	0.0089	0.0124	0.00691	0.00476	0.00203	0.000664	-0.000347	0.000158	0.00165	0.00473	0.00111	0.00346	-0.00365	0.2221	0.29104	0.35742	0.38742	0.39764	0.39867		496.455	-0.01156	-0.01487	-0.01086	-0.01138	-0.00702	-0.000947	0.00633	0.00611	-0.00396	0.00394	-0.00499	-0.00761	-0.00879	-0.01335	-0.00437	-0.00424	-0.01086	0.0993	0.19618	0.25651	0.33369	0.37362	0.39098
497.229	0.00208	0.01084	0.01352	-0.00313	0.02507	0.0121	0.01029	0.01071	0.00658	0.00553	0.000817	0.0023	0.000817	0.00309	0.00458	0.00186	0.00265	-0.00291	0.22374	0.29138	0.35586	0.38786	0.40426	0.40046		497.229	-0.00879	-0.01366	-0.00953	-0.00907	-0.00384	0.000848	0.00744	0.00699	-0.00232	0.00416	-0.004	-0.00648	-0.00524	-0.01226	-0.0035	-0.00422	-0.00999	0.10188	0.19684	0.25607	0.33041	0.37733	0.39505
498.003	-0.000846	0.00811	0.00942	-0.00369	0.02656	0.01083	0.01296	0.00495	0.00591	0.00204	0.00179	0.00211	-0.00266	0.00236	0.00394	0.00173	-0.000188	-0.00443	0.22078	0.28826	0.35392	0.38935	0.40334	0.39687		498.003	-0.01137	-0.01301	-0.01262	-0.01085	-0.00322	0.000345	0.0029	0.00366	-0.00278	0.00337	-0.00163	-0.00543	-0.00589	-0.01198	-0.00147	-0.00515	-0.01103	0.09702	0.19614	0.2549	0.33094	0.3698	0.3936
498.776	-0.00218	0.01421	0.01431	-0.00453	0.02727	0.0126	0.01267	0.00698	0.0073	0.0081	0.00376	0.0016	-0.00249	0.00423	0.00683	0.00477	0.00194	-0.00168	0.21733	0.28733	0.35112	0.38559	0.39938	0.40363		498.776	-0.01164	-0.01225	-0.01094	-0.00767	-0.00308	-0.000873	0.00559	0.00499	-0.000187	0.00629	0.000187	-0.00162	-0.00604	-0.0077	-0.00296	-0.00429	-0.01042	0.09866	0.19608	0.25522	0.32927	0.3748	0.39657
499.55	-0.00249	0.01334	0.01052	-0.00292	0.02364	0.00899	0.01199	0.00537	0.00534	0.0067	0.000906	0.00263	-0.0054	0.0031	0.00562	0.0005	0.00153	-0.00243	0.21866	0.2824	0.34716	0.3786	0.39822	0.39861		499.55	-0.01398	-0.01213	-0.01476	-0.01533	-0.00128	-0.000156	0.00219	0.00241	-0.00206	0.00417	-0.00103	-0.00478	-0.0081	-0.01036	-0.00531	-0.00568	-0.00942	0.09458	0.19509	0.24947	0.32695	0.3715	0.39488
500.323	0.000682	0.0121	0.01	-0.00142	0.02671	0.01016	0.01398	0.00902	0.00804	0.00665	0.00283	0.00174	-0.00309	0.0028	0.00615	0.000837	0.00127	-0.00164	0.21547	0.27951	0.34433	0.3791	0.3982	0.40007		500.323	-0.01282	-0.00865	-0.0127	-0.01168	0.0013	0.000465	0.00367	0.00339	0.0009	0.00373	0.000124	-0.00355	-0.00698	-0.00646	-0.0034	-0.00554	-0.01023	0.0947	0.19432	0.25015	0.32491	0.36789	0.39427
501.097	0.000955	0.01335	0.00962	3.1e-05	0.02538	0.01037	0.01529	0.00883	0.00486	0.00754	0.0039	0.00411	-0.000246	0.00586	0.00561	0.00194	0.000308	-0.0023	0.21189	0.27986	0.34788	0.37834	0.39552	0.39967		501.097	-0.01094	-0.00784	-0.01166	-0.01253	-0.00132	-0.000799	0.00502	0.00331	0.00275	0.0062	0.00213	-0.00144	-0.00532	-0.00732	-0.00166	-0.00754	-0.01061	0.0959	0.19339	0.24766	0.32804	0.36859	0.39209
[truncated: 779 more rows]
[truncated: 1 more columns]

## Sheet: Fig 2e
Control																												W/FTPA
[truncated: 1,045 more rows]
[truncated: 5 more columns]

## Sheet: Fig 3c
Electron-only device
voltage (V)
0	--	--	6.1e-11
0.02	2.9331e-06	2.1438e-08	1.8188e-07
0.04	5.85114e-06	4.5194e-08	4.2377e-07
0.06	8.77084e-06	6.679e-08	6.03054e-07
0.08	1.15837e-05	8.8655e-08	7.63729e-07
0.1	1.45807e-05	1.13842e-07	9.50351e-07
0.12	1.74818e-05	1.40342e-07	1.07606e-06
0.14	2.04612e-05	1.77706e-07	1.37995e-06
[truncated: 242 more rows]

## Sheet: Fig 3d
Hole-only device
[truncated: 250 more rows]

[truncated: 10 more sheets: Fig 3e, Fig 3f, Fig 4b, Fig 4c, Fig 4d, Fig 4e, Fig 4f, Fig 4g, Fif 4i, Sheet1]
